# Supplementary material for: Pan-genome analysis of the R2R3-MYB genes family in Brassica napus unveils phylogenetic divergence and expression profiles under hormone and abiotic stress treatments
Source: Front Plant Sci. 2025 May 23;16:1588362. doi: 10.3389/fpls.2025.1588362 (PMC12141308; doi:10.3389/fpls.2025.1588362)
Supplement: Supplementary file 1 [file DataSheet1.xlsx]

## Sheet: Table S1
Supplementary Table 1. Summary of genomics information for 18 B. napus accessions.
Accessions	Assembly size (Mb)	Ecotype	Reference
Xiaoyun	957.817	semi-winter	Wang et al., 2024
DC1	1044.72	semi-winter	Zhao et al., 2024
GH06	846.288	semi-winter	Qu et al., 2023
ZY821	863.155	semi-winter	Qu et al., 2023
Gangan	1034.27	semi-winter	Song et al., 2021
No2127	1012.39	spring	Song et al., 2022
QuintaA	1004.26	winter	Song et al., 2023
Shengli	1002.55	semi-winter	Song et al., 2024
Tapidor3	1014.41	winter	Song et al., 2025
Westar	1008.28	spring	Song et al., 2026
Zheyou73	1016.24	semi-winter	Song et al., 2027
ZS11	1010.89	semi-winter	Song et al., 2028
Ningyou7	993.775	semi-winter	Zou et al., 2019
Darmor	850.292	winter	Chalhoub et al., 2014
Express617	925.095	winter	Lee et al., 2020
Da-Ae	1001.89	synthetic	Davis et al., 2023
NTS57	1062.75	winter	Wu et al., 2024
Xiang5A	1004.95	semi-winter	Li et al., 2023

## Sheet: Table S2
Supplementary Table 2. Identification of R2R3-MYB genes in 18 B. napus accessions
Da-Ae	Darmor	DC1	Express617	Gangan	GH06	Ningyou7	No2127	NTS57	QuintaA	Shengli	Tapidor3	Westar	Xiang5A	xiaoyun	Zheyou73	ZS11	ZY821
rna-NM_001315542.1	BnaA01g00670D	chrA01G01170.1	A01p001170.1_BnaEXP	BnaA01G0011800GG	GH06000093	chrA01g000120	BnaA01G0010600NO	A01G001180	BnaA01G0021900QU	BnaA01G0011200SL	BnaA01G0019100TA	BnaA01G0009200WE	BnapA01G00831660.1	chrA01G01260.1	BnaA01G0012200ZY	BnaA01G0012300ZS	ZY821000164
rna-NM_001315555.1	BnaA01g02240D	chrA01G01550.1	A01p001530.1_BnaEXP	BnaA01G0015200GG	GH06000304	chrA01g000159	BnaA01G0056700NO	A01G001600	BnaA01G0030400QU	BnaA01G0015100SL	BnaA01G0027500TA	BnaA01G0017700WE	BnapA01G00832040.1	chrA01G01640.1	BnaA01G0015600ZY	BnaA01G0016100ZS	ZY821000182
rna-NM_001315575.1	BnaA01g03490D	chrA01G03260.1	A01p003160.1_BnaEXP	BnaA01G0044200GG	GH06000405	chrA01g000325	BnaA01G0065400NO	A01G003430	BnaA01G0048600QU	BnaA01G0031700SL	BnaA01G0045300TA	BnaA01G0035200WE	BnapA01G00833910.1	chrA01G03470.1	BnaA01G0032400ZY	BnaA01G0033400ZS	ZY821000203
rna-NM_001315697.1	BnaA01g08670D	chrA01G09490.1	A01p004350.1_BnaEXP	BnaA01G0084400GG	GH06000690	chrA01g000443	BnaA01G0083700NO	A01G004600	BnaA01G0058300QU	BnaA01G0044000SL	BnaA01G0054600TA	BnaA01G0044800WE	BnapA01G00835230.1	chrA01G09380.1	BnaA01G0044300ZY	BnaA01G0045100ZS	ZY821000448
rna-NM_001315751.1	BnaA01g09580D	chrA01G10490.1	A01p008810.1_BnaEXP	BnaA01G0093500GG	GH06000948	chrA01g000883	BnaA01G0093700NO	A01G009390	BnaA01G0082800QU	BnaA01G0087400SL	BnaA01G0100800TA	BnaA01G0071900WE	BnapA01G00841350.1	chrA01G10370.1	BnaA01G0050700ZY	BnaA01G0088600ZS	ZY821000872
rna-NM_001315899.1	BnaA01g11280D	chrA01G12500.1	A01p009650.1_BnaEXP	BnaA01G0112000GG	GH06001374	chrA01g000982	BnaA01G0118500NO	A01G010300	BnaA01G0097700QU	BnaA01G0096900SL	BnaA01G0136900TA	BnaA01G0094800WE	BnapA01G00844950.1	chrA01G12430.1	BnaA01G0086100ZY	BnaA01G0097700ZS	ZY821000965
rna-NM_001316042.1	BnaA01g12370D	chrA01G13610.1	A01p011500.1_BnaEXP	BnaA01G0122100GG	GH06001857	chrA01g001181	BnaA01G0142800NO	A01G012290	BnaA01G0123000QU	BnaA01G0114700SL	BnaA01G0205400TA	BnaA01G0134400WE	BnapA01G00848340.1	chrA01G13500.1	BnaA01G0095600ZY	BnaA01G0115800ZS	ZY821001161
rna-NM_001316049.1	BnaA01g14800D	chrA01G16590.1	A01p012510.1_BnaEXP	BnaA01G0170200GG	GH06001872	chrA01g001279	BnaA01G0181100NO	A01G013430	BnaA01G0160600QU	BnaA01G0124400SL	BnaA01G0213100TA	BnaA01G0203000WE	BnapA01G00856590.1	chrA01G16440.1	BnaA01G0114000ZY	BnaA01G0125600ZS	ZY821001268
rna-NM_001316142.1	BnaA01g16900D	chrA01G19260.1	A01p015180.1_BnaEXP	BnaA01G0208000GG	GH06001965	chrA01g001568	BnaA01G0243200NO	A01G016320	BnaA01G0217300QU	BnaA01G0186000SL	BnaA01G0279700TA	BnaA01G0210600WE	BnapA01G00880560.1	chrA01G18990.1	BnaA01G0124200ZY	BnaA01G0174800ZS	ZY821001549
rna-NM_001316175.1	BnaA01g21090D	chrA01G23590.1	A01p017420.1_BnaEXP	BnaA01G0271100GG	GH06002743	chrA01g001619	BnaA01G0307100NO	A01G018890	BnaA01G0224400QU	BnaA01G0251600SL	BnaA01G0284800TA	BnaA01G0270800WE	BnapA01G00881600.1	chrA01G23260.1	BnaA01G0149300ZY	BnaA01G0214800ZS	ZY821001802
rna-NM_001316181.1	BnaA01g23930D	chrA01G30890.1	A01p025760.1_BnaEXP	BnaA01G0278600GG	GH06002748	chrA01g002444	BnaA01G0312000NO	A01G023020	BnaA01G0288600QU	BnaA01G0259200SL	BnaA01G0285400TA	BnaA01G0273600WE	BnapA01G00889890.1	chrA01G30090.1	BnaA01G0173000ZY	BnaA01G0285200ZS	ZY821002212
rna-NM_001316240.1	BnaA01g29790D	chrA01G31840.1	A01p026450.1_BnaEXP	BnaA01G0338100GG	GH06002816	chrA01g002868	BnaA01G0312500NO	A01G023730	BnaA01G0293700QU	BnaA01G0323100SL	BnaA01G0293500TA	BnaA01G0278800WE	BnapA01G00890920.1	chrA01G31010.1	BnaA01G0212500ZY	BnaA01G0293200ZS	ZY821002785
rna-NM_001316273.1	BnaA01g30300D	chrA01G38910.1	A01p033650.1_BnaEXP	BnaA01G0340300GG	GH06002975	chrA01g002941	BnaA01G0319900NO	A01G032020	BnaA01G0294300QU	BnaA01G0328000SL	BnaA01G0306200TA	BnaA01G0279300WE	BnapA01G00890980.1	chrA01G38060.1	BnaA01G0283700ZY	BnaA01G0357100ZS	ZY821002865
rna-XM_013784591.3	BnaA01g30350D	chrA01G39180.1	A01p033900.1_BnaEXP	BnaA01G0349300GG	GH06003071	chrA01g002962	BnaA01G0333600NO	A01G032850	BnaA01G0312600QU	BnaA01G0328500SL	BnaA01G0308800TA	BnaA01G0287300WE	BnapA01G00891960.1	chrA01G38340.1	BnaA01G0291600ZY	BnaA01G0359600ZS	ZY821003554
rna-XM_013784624.3	BnaA01g32800D	chrA01G39840.1	A01p034460.1_BnaEXP	BnaA01G0349900GG	GH06003114	chrA01g003556	BnaA01G0335700NO	A01G039830	BnaA01G0322200QU	BnaA01G0336600SL	BnaA01G0317100TA	BnaA01G0320800WE	BnapA01G00893450.1	chrA01G38430.1	BnaA01G0345800ZY	BnaA01G0364600ZS	ZY821003580
rna-XM_013784660.2	BnaA01g33290D	chrA01G39910.1	A01p034510.1_BnaEXP	BnaA01G0357700GG	GH06003339	chrA01g003591	BnaA01G0347900NO	A01G040460	BnaA01G0328200QU	BnaA01G0348300SL	BnaA02G0009300TA	BnaA01G0327100WE	BnapA01G00894760.1	chrA01G38500.1	BnaA01G0348200ZY	BnaA01G0365200ZS	ZY821003637
rna-XM_013784780.3	BnaA02g00440D	chrA01G40880.1	A01p036150.1_BnaEXP	BnaA01G0368500GG	GH06003370	chrA01g003598	BnaA01G0373300NO	A01G040510	BnaA02G0043300QU	BnaA01G0355200SL	BnaA02G0019900TA	BnaA02G0045700WE	BnapA01G00897620.1	chrA01G40040.1	BnaA01G0353500ZY	BnaA01G0373700ZS	ZY821003642
rna-XM_013784840.3	BnaA02g01290D	chrA01G42190.1	A02p003120.1_BnaEXP	BnaA01G0369600GG	GH06003437	chrA01g003604	BnaA01G0380000NO	A01G041400	BnaA02G0053500QU	BnaA01G0382500SL	BnaA02G0030100TA	BnaA02G0055600WE	BnapA02G01028560.1	chrA01G41020.1	BnaA01G0362200ZY	BnaA01G0383000ZS	ZY821003930
rna-XM_013784871.3	BnaA02g02300D	chrA01G43440.1	A02p004140.1_BnaEXP	BnaA01G0373900GG	GH06003478	chrA02g000433	BnaA02G0045100NO	A01G042670	BnaA02G0068800QU	BnaA02G0041900SL	BnaA02G0032900TA	BnaA02G0071200WE	BnapA02G01029880.1	chrA01G42470.1	BnaA02G0032000ZY	BnaA01G0390700ZS	ZY821003974
rna-XM_013786388.3	BnaA02g02580D	chrA01G45440.1	A02p005250.1_BnaEXP	BnaA01G0374900GG	GH06003561	chrA02g000577	BnaA02G0055500NO	A01G043980	BnaA02G0107300QU	BnaA02G0051900SL	BnaA02G0039100TA	BnaA02G0098100WE	BnapA02G01031020.1	chrA01G42670.1	BnaA02G0045000ZY	BnaA01G0411600ZS	ZY821004191
rna-XM_013786389.3	BnaA02g03170D	chrA01G46110.1	A02p005550.1_BnaEXP	BnaA01G0381300GG	GH06003592	chrA02g000681	BnaA02G0058300NO	A01G046140	BnaA02G0115300QU	BnaA02G0066500SL	BnaA02G0045600TA	BnaA02G0109400WE	BnapA02G01031330.1	chrA01G44840.1	BnaA02G0064000ZY	BnaA01G0418000ZS	ZY821004385
rna-XM_013787155.3	BnaA02g03700D	chrA02G02750.1	A02p006120.1_BnaEXP	BnaA01G0389700GG	GH06004063	chrA02g000711	BnaA02G0064500NO	A01G046820	BnaA02G0129100QU	BnaA02G0072600SL	BnaA02G0069300TA	BnaA02G0117400WE	BnapA02G01032020.1	chrA01G46010.1	BnaA02G0071300ZY	BnaA02G0045300ZS	ZY821004606
rna-XM_013787388.3	BnaA02g06100D	chrA02G03400.1	A02p006810.1_BnaEXP	BnaA02G0041300GG	GH06004177	chrA02g000774	BnaA02G0070800NO	A02G003440	BnaA02G0160600QU	BnaA02G0098500SL	BnaA02G0073400TA	BnaA02G0125100WE	BnapA02G01032800.1	chrA01G46130.1	BnaA02G0078300ZY	BnaA02G0055400ZS	ZY821004629
rna-XM_013788625.3	BnaA02g09340D	chrA02G04200.1	A02p009510.1_BnaEXP	BnaA02G0051900GG	GH06004287	chrA02g000844	BnaA02G0098200NO	A02G004580	BnaA02G0172200QU	BnaA02G0109400SL	BnaA02G0081300TA	BnaA02G0130600WE	BnapA02G01036010.1	chrA02G03420.1	BnaA02G0103000ZY	BnaA02G0065300ZS	ZY821004696
rna-XM_013789067.3	BnaA02g10750D	chrA02G05030.1	A02p010180.1_BnaEXP	BnaA02G0054700GG	GH06004318	chrA02g001040	BnaA02G0104100NO	A02G005690	BnaA02G0202200QU	BnaA02G0117200SL	BnaA02G0088400TA	BnaA02G0160900WE	BnapA02G01036750.1	chrA02G04400.1	BnaA02G0109300ZY	BnaA02G0071700ZS	ZY821004755
rna-XM_013789442.3	BnaA02g13730D	chrA02G05640.1	A02p010710.1_BnaEXP	BnaA02G0060600GG	GH06004384	chrA02g001442	BnaA02G0108800NO	A02G005970	BnaA02G0205300QU	BnaA02G0120700SL	BnaA02G0093400TA	BnaA02G0171900WE	BnapA02G01038340.1	chrA02G05430.1	BnaA02G0114000ZY	BnaA02G0096400ZS	ZY821004926
rna-XM_013790309.3	BnaA02g16430D	chrA02G07380.1	A02p011490.1_BnaEXP	BnaA02G0067100GG	GH06004697	chrA02g001540	BnaA02G0116700NO	A02G006600	BnaA02G0206800QU	BnaA02G0127500SL	BnaA02G0108400TA	BnaA02G0204100WE	BnapA02G01039500.1	chrA02G05760.1	BnaA02G0117800ZY	BnaA02G0102700ZS	ZY821004957
rna-XM_013790369.3	BnaA02g16690D	chrA02G09220.1	A02p012300.1_BnaEXP	BnaA02G0099900GG	GH06004825	chrA02g001541	BnaA02G0130200NO	A02G007360	BnaA02G0208100QU	BnaA02G0132800SL	BnaA02G0125200TA	BnaA02G0207200WE	BnapA02G01040020.1	chrA02G06430.1	BnaA02G0123100ZY	BnaA02G0108000ZS	ZY821005420
rna-XM_013790375.3	BnaA02g26580D	chrA02G10510.1	A02p012850.1_BnaEXP	BnaA02G0104900GG	GH06004908	chrA02g001556	BnaA02G0143600NO	A02G010290	BnaA02G0333600QU	BnaA02G0146900SL	BnaA02G0136700TA	BnaA02G0209000WE	BnapA02G01042050.1	chrA02G07140.1	BnaA02G0130700ZY	BnaA02G0116700ZS	ZY821005537
rna-XM_013790917.3	BnaA02g29060D	chrA02G14010.1	A02p014360.1_BnaEXP	BnaA02G0112000GG	GH06005037	chrA02g001740	BnaA02G0160300NO	A02G011520	BnaA02G0337700QU	BnaA02G0162900SL	BnaA02G0168100TA	BnaA02G0210300WE	BnapA02G01044250.1	chrA02G09270.1	BnaA02G0134300ZY	BnaA02G0124600ZS	ZY821005564
rna-XM_013790993.3	BnaA02g29490D	chrA02G14280.1	A02p016120.1_BnaEXP	BnaA02G0120200GG	GH06005132	chrA02g001754	BnaA02G0204400NO	A02G012440	BnaA02G0338600QU	BnaA02G0174300SL	BnaA02G0171200TA	BnaA02G0323300WE	BnapA02G01045600.1	chrA02G09960.1	BnaA02G0142900ZY	BnaA02G0130400ZS	ZY821005568
rna-XM_013791007.3	BnaA02g29620D	chrA02G14420.1	A02p017220.1_BnaEXP	BnaA02G0125800GG	GH06005291	chrA02g001755	BnaA02G0209000NO	A02G013330	BnaA02G0343800QU	BnaA02G0205800SL	BnaA02G0173300TA	BnaA02G0344000WE	BnapA02G01050110.1	chrA02G10590.1	BnaA02G0148100ZY	BnaA02G0144200ZS	ZY821005682
rna-XM_013791299.3	BnaA02g30960D	chrA02G14530.1	A02p020350.1_BnaEXP	BnaA02G0139800GG	GH06005475	chrA02g001801	BnaA02G0210300NO	A02G013990	BnaA02G0355000QU	BnaA02G0210300SL	BnaA02G0174900TA	BnaA02G0347700WE	BnapA02G01051020.1	chrA02G11390.1	BnaA02G0152900ZY	BnaA02G0160600ZS	ZY821006032
rna-XM_013791371.3	BnaA02g31750D	chrA02G28000.1	A02p020660.1_BnaEXP	BnaA02G0155900GG	GH06005593	chrA02g001978	BnaA02G0317400NO	A02G015620	BnaA02G0364200QU	BnaA02G0211300SL	BnaA02G0284500TA	BnaA02G0348700WE	BnapA02G01068600.1	chrA02G12330.1	BnaA02G0168300ZY	BnaA02G0172700ZS	ZY821006147
rna-XM_013791420.3	BnaA02g33410D	chrA02G30290.1	A02p020870.1_BnaEXP	BnaA02G0166700GG	GH06005922	chrA02g002154	BnaA02G0338100NO	A02G017390	BnaA02G0377200QU	BnaA02G0320800SL	BnaA02G0306200TA	BnaA02G0358200WE	BnapA02G01071380.1	chrA02G12910.1	BnaA02G0185000ZY	BnaA02G0206500ZS	ZY821006229
rna-XM_013791492.3	BnaA02g35490D	chrA02G30770.1	A02p021010.1_BnaEXP	BnaA02G0196700GG	GH06005951	chrA02g002258	BnaA02G0342800NO	A02G018560	BnaA02G0380600QU	BnaA02G0341000SL	BnaA02G0310000TA	BnaA02G0365300WE	BnapA02G01072010.1	chrA02G14660.1	BnaA02G0195000ZY	BnaA02G0211300ZS	ZY821006344
rna-XM_013791637.3	BnaA02g35530D	chrA02G30850.1	A02p031510.1_BnaEXP	BnaA02G0201600GG	GH06005970	chrA02g002506	BnaA02G0348200NO	A02G021910	BnaA03G0028300QU	BnaA02G0344900SL	BnaA02G0310800TA	BnaA02G0374300WE	BnapA02G01072100.1	chrA02G16570.1	BnaA02G0227100ZY	BnaA02G0212400ZS	ZY821006528
rna-XM_013791655.3	BnaA03g02170D	chrA02G31400.1	A02p033060.1_BnaEXP	BnaA02G0202700GG	GH06005981	chrA02g002652	BnaA02G0360100NO	A02G022230	BnaA03G0048400QU	BnaA02G0346100SL	BnaA02G0315800TA	BnaA02G0385700WE	BnapA02G01072910.1	chrA02G17850.1	BnaA02G0230400ZY	BnaA02G0325000ZS	ZY821006644
rna-XM_013791910.3	BnaA03g02860D	chrA03G03130.1	A02p033170.1_BnaEXP	BnaA02G0306300GG	GH06007201	chrA02g002667	BnaA02G0382100NO	A02G022420	BnaA03G0073200QU	BnaA02G0351500SL	BnaA02G0326000TA	BnaA02G0390600WE	BnapA02G01074380.1	chrA02G21390.1	BnaA02G0232900ZY	BnaA02G0346400ZS	ZY821006982
rna-XM_013792034.3	BnaA03g04050D	chrA03G04230.1	A02p033590.1_BnaEXP	BnaA02G0327700GG	GH06007419	chrA02g003828	BnaA02G0382200NO	A02G022590	BnaA03G0098400QU	BnaA02G0361800SL	BnaA02G0334700TA	BnaA02G0390700WE	BnapA02G01075590.1	chrA02G21700.1	BnaA02G0234400ZY	BnaA02G0350200ZS	ZY821007018
rna-XM_013792639.3	BnaA03g04840D	chrA03G05430.1	A02p034600.1_BnaEXP	BnaA02G0331600GG	GH06007465	chrA02g004125	BnaA02G0385400NO	A02G034780	BnaA03G0102300QU	BnaA02G0368800SL	BnaA02G0346900TA	BnaA02G0405900WE	BnapA02G01077670.1	chrA02G21870.1	BnaA02G0363300ZY	BnaA02G0351300ZS	ZY821007037
rna-XM_013794273.3	BnaA03g05370D	chrA03G06310.1	A02p035850.1_BnaEXP	BnaA02G0332600GG	GH06007470	chrA02g004332	BnaA02G0391100NO	A02G037360	BnaA03G0120300QU	BnaA02G0372000SL	BnaA02G0351600TA	BnaA03G0036400WE	BnapA02G01080010.1	chrA02G22030.1	BnaA02G0367000ZY	BnaA02G0357000ZS	ZY821007054
rna-XM_013794379.3	BnaA03g06190D	chrA03G06770.1	A02p036830.1_BnaEXP	BnaA02G0338000GG	GH06007524	chrA02g004359	BnaA02G0405700NO	A02G037450	BnaA03G0123500QU	BnaA02G0384800SL	BnaA03G0026600TA	BnaA03G0052100WE	BnapA03G00956360.1	chrA02G35080.1	BnaA02G0368000ZY	BnaA02G0368600ZS	ZY821008277
rna-XM_013796044.3	BnaA03g06730D	chrA03G07630.1	A02p038170.1_BnaEXP	BnaA02G0349300GG	GH06007651	chrA02g004399	BnaA03G0032300NO	A02G038010	BnaA03G0130700QU	BnaA02G0406500SL	BnaA03G0037100TA	BnaA03G0068800WE	BnapA03G00957790.1	chrA02G37220.1	BnaA02G0373000ZY	BnaA02G0378200ZS	ZY821008489
rna-XM_013796520.3	BnaA03g09270D	chrA03G08160.1	A02p038180.1_BnaEXP	BnaA02G0359400GG	GH06007744	chrA02g004410	BnaA03G0052800NO	A02G039290	BnaA03G0131700QU	BnaA03G0026800SL	BnaA03G0037800TA	BnaA03G0076600WE	BnapA03G00958610.1	chrA02G37660.1	BnaA02G0384400ZY	BnaA02G0391300ZS	ZY821008535
rna-XM_013796791.3	BnaA03g10180D	chrA03G11020.1	A02p038540.1_BnaEXP	BnaA02G0371300GG	GH06007895	chrA02g004466	BnaA03G0060900NO	A02G040320	BnaA03G0150300QU	BnaA03G0030800SL	BnaA03G0045600TA	BnaA03G0081200WE	BnapA03G00959100.1	chrA02G37740.1	BnaA02G0394100ZY	BnaA02G0394700ZS	ZY821008540
rna-XM_013796833.3	BnaA03g11630D	chrA03G11030.1	A02p039110.1_BnaEXP	BnaA02G0374400GG	GH06007928	chrA02g004707	BnaA03G0061200NO	A02G041780	BnaA03G0168300QU	BnaA03G0037100SL	BnaA03G0050200TA	BnaA03G0087700WE	BnapA03G00960470.1	chrA02G38250.1	BnaA02G0405700ZY	BnaA02G0400500ZS	ZY821008593
rna-XM_013796879.3	BnaA03g11930D	chrA03G11490.1	A03p002970.1_BnaEXP	BnaA02G0379200GG	GH06008001	chrA02g004868	BnaA03G0065400NO	A02G041790	BnaA03G0172300QU	BnaA03G0049500SL	BnaA03G0057200TA	BnaA03G0091500WE	BnapA03G00963590.1	chrA02G39400.1	BnaA02G0409000ZY	BnaA02G0414800ZS	ZY821008715
rna-XM_013796885.2	BnaA03g12580D	chrA03G12130.1	A03p003970.1_BnaEXP	BnaA02G0393600GG	GH06008158	chrA02g004902	BnaA03G0072400NO	A02G042140	BnaA03G0217000QU	BnaA03G0052400SL	BnaA03G0061500TA	BnaA03G0116600WE	BnapA03G00964160.1	chrA02G40600.1	BnaA02G0414400ZY	BnaA03G0028700ZS	ZY821008812
rna-XM_013796958.3	BnaA03g12690D	chrA03G13620.1	A03p005010.1_BnaEXP	BnaA03G0009900GG	GH06008263	chrA02g004956	BnaA03G0076800NO	A02G042630	BnaA03G0224700QU	BnaA03G0059500SL	BnaA03G0087300TA	BnaA03G0120200WE	BnapA03G00964880.1	chrA02G42040.1	BnaA02G0428000ZY	BnaA03G0039700ZS	ZY821008959
rna-XM_013797089.3	BnaA03g14350D	chrA03G13980.1	A03p005810.1_BnaEXP	BnaA03G0021800GG	GH06008298	chrA02g005058	BnaA03G0107500NO	A02G044260	BnaA03G0239600QU	BnaA03G0060900SL	BnaA03G0091100TA	BnaA03G0126300WE	BnapA03G00966370.1	chrA02G42380.1	BnaA03G0002100ZY	BnaA03G0050300ZS	ZY821008993
rna-XM_013797119.2	BnaA03g16870D	chrA03G14870.1	A03p006250.1_BnaEXP	BnaA03G0030600GG	GH06008477	chrA03g000339	BnaA03G0125700NO	A02G044510	BnaA03G0271300QU	BnaA03G0075400SL	BnaA03G0096600TA	BnaA03G0138600WE	BnapA03G00966710.1	chrA02G42960.1	BnaA03G0048500ZY	BnaA03G0062900ZS	ZY821009046
rna-XM_013797367.3	BnaA03g17330D	chrA03G15030.1	A03p007180.1_BnaEXP	BnaA03G0034700GG	GH06008572	chrA03g000454	BnaA03G0128600NO	A03G000820	BnaA03G0291700QU	BnaA03G0100300SL	BnaA03G0108900TA	BnaA03G0141600WE	BnapA03G00967550.1	chrA02G44590.1	BnaA03G0058600ZY	BnaA03G0071300ZS	ZY821009199
rna-XM_013798749.3	BnaA03g21790D	chrA03G16610.1	A03p007670.1_BnaEXP	BnaA03G0063100GG	GH06008838	chrA03g000483	BnaA03G0135200NO	A03G001190	BnaA03G0303900QU	BnaA03G0104200SL	BnaA03G0111700TA	BnaA03G0149900WE	BnapA03G00967810.1	chrA03G03170.1	BnaA03G0070300ZY	BnaA03G0075300ZS	ZY821009390
rna-XM_013799304.3	BnaA03g22590D	chrA03G19290.1	A03p010230.1_BnaEXP	BnaA03G0081200GG	GH06008948	chrA03g000597	BnaA03G0135900NO	A03G001700	BnaA03G0363100QU	BnaA03G0149800SL	BnaA03G0118600TA	BnaA03G0165800WE	BnapA03G00969510.1	chrA03G04210.1	BnaA03G0078600ZY	BnaA03G0101100ZS	ZY821009700
rna-XM_013799605.3	BnaA03g24010D	chrA03G19750.1	A03p010730.1_BnaEXP	BnaA03G0084400GG	GH06008992	chrA03g000678	BnaA03G0151400NO	A03G001810	BnaA03G0364000QU	BnaA03G0158100SL	BnaA03G0119400TA	BnaA03G0170700WE	BnapA03G00972460.1	chrA03G05450.1	BnaA03G0083400ZY	BnaA03G0101200ZS	ZY821009782
rna-XM_013799631.3	BnaA03g27440D	chrA03G24690.1	A03p011350.1_BnaEXP	BnaA03G0091700GG	GH06009075	chrA03g000715	BnaA03G0156500NO	A03G003410	BnaA03G0366500QU	BnaA03G0172900SL	BnaA03G0133700TA	BnaA03G0190500WE	BnapA03G00972960.1	chrA03G06320.1	BnaA03G0091600ZY	BnaA03G0104500ZS	ZY821009860
rna-XM_013799759.3	BnaA03g30340D	chrA03G25560.1	A03p012760.1_BnaEXP	BnaA03G0093200GG	GH06009125	chrA03g000791	BnaA03G0175300NO	A03G004060	BnaA03G0386100QU	BnaA03G0205100SL	BnaA03G0139200TA	BnaA03G0194800WE	BnapA03G00978350.1	chrA03G06780.1	BnaA03G0096300ZY	BnaA03G0123300ZS	ZY821009964
rna-XM_013799760.3	BnaA03g30840D	chrA03G27180.1	A03p013040.1_BnaEXP	BnaA03G0107700GG	GH06009422	chrA03g000846	BnaA03G0179900NO	A03G006080	BnaA03G0390900QU	BnaA03G0225500SL	BnaA03G0158900TA	BnaA03G0239600WE	BnapA03G00979300.1	chrA03G07510.1	BnaA03G0123700ZY	BnaA03G0126500ZS	ZY821010013
rna-XM_013799883.3	BnaA03g32470D	chrA03G30930.1	A03p013760.1_BnaEXP	BnaA03G0133000GG	GH06009475	chrA03g001094	BnaA03G0225000NO	A03G006530	BnaA03G0394900QU	BnaA03G0233700SL	BnaA03G0162900TA	BnaA03G0247400WE	BnapA03G00985240.1	chrA03G08050.1	BnaA03G0128000ZY	BnaA03G0134400ZS	ZY821010305
rna-XM_013800464.3	BnaA03g37010D	chrA03G33020.1	A03p013850.1_BnaEXP	BnaA03G0137000GG	GH06009514	chrA03g001156	BnaA03G0232400NO	A03G011210	BnaA03G0399900QU	BnaA03G0237500SL	BnaA03G0221900TA	BnaA03G0261700WE	BnapA03G00987560.1	chrA03G10950.1	BnaA03G0133900ZY	BnaA03G0135900ZS	ZY821010358
rna-XM_013801148.3	BnaA03g37280D	chrA03G33920.1	A03p015330.1_BnaEXP	BnaA03G0181200GG	GH06009651	chrA03g001268	BnaA03G0247100NO	A03G012110	BnaA03G0425600QU	BnaA03G0249900SL	BnaA03G0229700TA	BnaA03G0293600WE	BnapA03G00988460.1	chrA03G11400.1	BnaA03G0146500ZY	BnaA03G0150400ZS	ZY821010505
rna-XM_013801290.3	BnaA03g39240D	chrA03G34400.1	A03p015880.1_BnaEXP	BnaA03G0188600GG	GH06009689	chrA03g001309	BnaA03G0280300NO	A03G013720	BnaA03G0431300QU	BnaA03G0294500SL	BnaA03G0244500TA	BnaA03G0314600WE	BnapA03G00996320.1	chrA03G12000.1	BnaA03G0149500ZY	BnaA03G0176500ZS	ZY821010544
rna-XM_013801808.3	BnaA03g39790D	chrA03G35930.1	A03p017610.1_BnaEXP	BnaA03G0202300GG	GH06009777	chrA03g001388	BnaA03G0300100NO	A03G017170	BnaA03G0441900QU	BnaA03G0295400SL	BnaA03G0277200TA	BnaA03G0322600WE	BnapA03G00996680.1	chrA03G13480.1	BnaA03G0156800ZY	BnaA03G0180300ZS	ZY821010626
rna-XM_013802177.3	BnaA03g40190D	chrA03G41010.1	A03p018050.1_BnaEXP	BnaA03G0234300GG	GH06009789	chrA03g001405	BnaA03G0308000NO	A03G019430	BnaA03G0448100QU	BnaA03G0297700SL	BnaA03G0298200TA	BnaA03G0326600WE	BnapA03G00999170.1	chrA03G13810.1	BnaA03G0158200ZY	BnaA03G0227800ZS	ZY821010645
rna-XM_013803349.3	BnaA03g40690D	chrA03G41110.1	A03p022650.1_BnaEXP	BnaA03G0254900GG	GH06009949	chrA03g001569	BnaA03G0312200NO	A03G020260	BnaA03G0470400QU	BnaA03G0317500SL	BnaA03G0306200TA	BnaA03G0341100WE	BnapA03G00999800.1	chrA03G14700.1	BnaA03G0172700ZY	BnaA03G0236300ZS	ZY821010804
rna-XM_013803650.3	BnaA03g44700D	chrA03G41370.1	A03p023400.1_BnaEXP	BnaA03G0262800GG	GH06009995	chrA03g001831	BnaA03G0325700NO	A03G020690	BnaA03G0485200QU	BnaA03G0322500SL	BnaA03G0310300TA	BnaA03G0386800WE	BnapA03G01000260.1	chrA03G14840.1	BnaA03G0197700ZY	BnaA03G0250900ZS	ZY821010862
rna-XM_013803655.3	BnaA03g47510D	chrA03G43760.1	A03p024910.1_BnaEXP	BnaA03G0265200GG	GH06010190	chrA03g001874	BnaA03G0371600NO	A03G022280	BnaA03G0518400QU	BnaA03G0330800SL	BnaA03G0323500TA	BnaA03G0387600WE	BnapA03G01000910.1	chrA03G16450.1	BnaA03G0201800ZY	BnaA03G0283300ZS	ZY821011066
rna-XM_013803728.3	BnaA03g49030D	chrA03G44370.1	A03p028260.1_BnaEXP	BnaA03G0266900GG	GH06010233	chrA03g001876	BnaA03G0375300NO	A03G027380	BnaA03G0528900QU	BnaA03G0357600SL	BnaA03G0366900TA	BnaA03G0390100WE	BnapA03G01004070.1	chrA03G19130.1	BnaA03G0248700ZY	BnaA03G0303900ZS	ZY821011108
rna-XM_013803873.3	BnaA03g52540D	chrA03G44860.1	A03p030300.1_BnaEXP	BnaA03G0280400GG	GH06010728	chrA03g002391	BnaA03G0395600NO	A03G027470	BnaA03G0539800QU	BnaA03G0364500SL	BnaA03G0367800TA	BnaA03G0414600WE	BnapA03G01004990.1	chrA03G19600.1	BnaA03G0257200ZY	BnaA03G0312000ZS	ZY821011609
rna-XM_013804031.3	BnaA03g53110D	chrA03G45450.1	A03p031110.2_BnaEXP	BnaA03G0324800GG	GH06010820	chrA03g002491	BnaA03G0400400NO	A03G027700	BnaA04G0003600QU	BnaA03G0375000SL	BnaA03G0370200TA	BnaA03G0423600WE	BnapA03G01006280.1	chrA03G24640.1	BnaA03G0271600ZY	BnaA03G0314300ZS	ZY821011696
rna-XM_013804268.3	BnaA03g53870D	chrA03G48460.1	A03p031510.1_BnaEXP	BnaA03G0325700GG	GH06010982	chrA03g002654	BnaA03G0404400NO	A03G029860	BnaA04G0099400QU	BnaA03G0381700SL	BnaA03G0390000TA	BnaA03G0450400WE	BnapA03G01007330.1	chrA03G25490.1	BnaA03G0302600ZY	BnaA03G0330000ZS	ZY821011860
rna-XM_013804341.3	BnaA03g58380D	chrA03G49250.1	A03p032990.1_BnaEXP	BnaA03G0328000GG	GH06011348	chrA03g003024	BnaA03G0409300NO	A03G030400	BnaA04G0106400QU	BnaA03G0402000SL	BnaA03G0394900TA	BnaA03G0456900WE	BnapA03G01009880.1	chrA03G27080.1	BnaA03G0326900ZY	BnaA03G0375700ZS	ZY821012210
rna-XM_013804651.3	BnaA03g58600D	chrA03G50510.1	A03p037700.1_BnaEXP	BnaA03G0348700GG	GH06011563	chrA03g003214	BnaA03G0442800NO	A03G030860	BnaA04G0147600QU	BnaA03G0416600SL	BnaA03G0399200TA	BnaA03G0467400WE	BnapA03G01016250.1	chrA03G30760.1	BnaA03G0331500ZY	BnaA03G0376600ZS	ZY821012439
rna-XM_013804775.3	BnaA04g00800D	chrA03G51320.1	A03p037980.1_BnaEXP	BnaA03G0353500GG	GH06011640	chrA03g003296	BnaA03G0459200NO	A03G031510	BnaA04G0148500QU	BnaA03G0449000SL	BnaA03G0404000TA	BnaA03G0474000WE	BnapA03G01017570.1	chrA03G32940.1	BnaA03G0345800ZY	BnaA03G0378900ZS	ZY821012518
rna-XM_013805662.3	BnaA04g10190D	chrA03G53730.1	A03p040060.1_BnaEXP	BnaA03G0357600GG	GH06011678	chrA03g003335	BnaA03G0491600NO	A03G034470	BnaA04G0198200QU	BnaA03G0458500SL	BnaA03G0430800TA	BnaA03G0492900WE	BnapA03G01019410.1	chrA03G33760.1	BnaA03G0389900ZY	BnaA03G0399200ZS	ZY821012559
rna-XM_013806902.3	BnaA04g10290D	chrA03G55300.1	A03p040580.1_BnaEXP	BnaA03G0362000GG	GH06011832	chrA03g003497	BnaA03G0522800NO	A03G035100	BnaA04G0204200QU	BnaA03G0471500SL	BnaA03G0436500TA	BnaA03G0508300WE	BnapA04G01187410.1	chrA03G34200.1	BnaA03G0390900ZY	BnaA03G0404300ZS	ZY821012711
rna-XM_013806926.3	BnaA04g10300D	chrA03G59080.1	A03p040980.1_BnaEXP	BnaA03G0389500GG	GH06012325	chrA03g004019	BnaA03G0536600NO	A03G036170	BnaA04G0286900QU	BnaA04G0026500SL	BnaA03G0446500TA	BnaA03G0542400WE	BnapA04G01188620.1	chrA03G35760.1	BnaA03G0393400ZY	BnaA03G0408700ZS	ZY821013199
rna-XM_013807369.3	BnaA04g10420D	chrA03G60050.1	A03p041500.1_BnaEXP	BnaA03G0396200GG	GH06012336	chrA03g004033	BnaA04G0058200NO	A03G036800	BnaA05G0004800QU	BnaA04G0068800SL	BnaA03G0452600TA	BnaA03G0553000WE	BnapA04G01188630.1	chrA03G40820.1	BnaA03G0413400ZY	BnaA03G0414300ZS	ZY821013206
rna-XM_013809111.3	BnaA04g13540D	chrA03G61640.1	A03p044070.1_BnaEXP	BnaA03G0407100GG	GH06012360	chrA03g004061	BnaA04G0065000NO	A03G039020	BnaA05G0006500QU	BnaA04G0116400SL	BnaA03G0472900TA	BnaA03G0566900WE	BnapA04G01188760.1	chrA03G40920.1	BnaA03G0417900ZY	BnaA03G0442800ZS	ZY821013231
rna-XM_013809161.3	BnaA04g18810D	chrA04G01190.1	A03p045610.1_BnaEXP	BnaA03G0413800GG	GH06012579	chrA03g004354	BnaA04G0066000NO	A03G040410	BnaA05G0058700QU	BnaA04G0122500SL	BnaA03G0487900TA	BnaA04G0010700WE	BnapA04G01193770.1	chrA03G41170.1	BnaA03G0422000ZY	BnaA03G0449900ZS	ZY821013444
rna-XM_013810149.3	BnaA04g28770D	chrA04G12680.1	A03p046120.1_BnaEXP	BnaA03G0433700GG	GH06012621	chrA03g004395	BnaA04G0066100NO	A03G044240	BnaA05G0073200QU	BnaA04G0209100SL	BnaA03G0496700TA	BnaA04G0103000WE	BnapA04G01200040.1	chrA03G43510.1	BnaA03G0426300ZY	BnaA03G0460800ZS	ZY821013499
rna-XM_013810502.3	BnaA05g00510D	chrA04G13440.1	A03p048130.1_BnaEXP	BnaA03G0480300GG	GH06012663	chrA03g004451	BnaA04G0067200NO	A03G045190	BnaA05G0113100QU	BnaA05G0002000SL	BnaA03G0528700TA	BnaA04G0109100WE	BnapA04G01200830.1	chrA03G44050.1	BnaA03G0453000ZY	BnaA03G0467300ZS	ZY821013541
rna-XM_013810527.3	BnaA05g05710D	chrA04G13670.1	A03p049580.1_BnaEXP	BnaA03G0489600GG	GH06012715	chrA03g004752	BnaA04G0099800NO	A03G046330	BnaA05G0123600QU	BnaA05G0003900SL	BnaA03G0538700TA	BnaA04G0110500WE	BnapA04G01210740.1	chrA03G44500.1	BnaA03G0459700ZY	BnaA03G0487400ZS	ZY821013606
rna-XM_013810620.3	BnaA05g06890D	chrA04G13680.1	A03p052960.1_BnaEXP	BnaA04G0058000GG	GH06012991	chrA03g004830	BnaA04G0147800NO	A04G001140	BnaA05G0314300QU	BnaA05G0056200SL	BnaA03G0551200TA	BnaA04G0110600WE	BnapA05G00898570.1	chrA03G45050.1	BnaA03G0471100ZY	BnaA03G0537100ZS	ZY821013884
rna-XM_013810632.3	BnaA05g07510D	chrA04G13810.1	A03p053870.1_BnaEXP	BnaA04G0064300GG	GH06013062	chrA03g004931	BnaA04G0154800NO	A04G011600	BnaA05G0317700QU	BnaA05G0071300SL	BnaA04G0062700TA	BnaA04G0111500WE	BnapA05G00898840.1	chrA03G47980.1	BnaA03G0499100ZY	BnaA03G0547300ZS	ZY821013955
rna-XM_013811166.3	BnaA05g10900D	chrA04G17730.1	A03p055180.1_BnaEXP	BnaA04G0106100GG	GH06013170	chrA03g005003	BnaA04G0182000NO	A04G012500	BnaA05G0335500QU	BnaA05G0077300SL	BnaA04G0069500TA	BnaA04G0144700WE	BnapA05G00904810.1	chrA03G48740.1	BnaA03G0514100ZY	BnaA03G0561500ZS	ZY821014066
rna-XM_013811180.3	BnaA05g25530D	chrA04G23590.1	A04p001070.1_BnaEXP	BnaA04G0155600GG	GH06013613	chrA03g005217	BnaA05G0019000NO	A04G012670	BnaA05G0356600QU	BnaA05G0111600SL	BnaA04G0071000TA	BnaA04G0191800WE	BnapA05G00906900.1	chrA03G49920.1	BnaA03G0547700ZY	BnaA04G0011300ZS	ZY821014139
rna-XM_013812122.3	BnaA05g26450D	chrA04G24460.1	A04p010380.1_BnaEXP	BnaA04G0162400GG	GH06013979	chrA03g005798	BnaA05G0053000NO	A04G012680	BnaA05G0368800QU	BnaA05G0121300SL	BnaA04G0071100TA	BnaA04G0199000WE	BnapA05G00907600.1	chrA03G50620.1	BnaA03G0558300ZY	BnaA04G0109500ZS	ZY821014362
rna-XM_013812253.3	BnaA05g27620D	chrA04G27390.1	A04p010570.1_BnaEXP	BnaA04G0188400GG	GH06014096	chrA03g005917	BnaA05G0063000NO	A04G012780	BnaA06G0091100QU	BnaA05G0346900SL	BnaA04G0072100TA	BnaA04G0225000WE	BnapA05G00911970.1	chrA03G52880.1	BnaA03G0571500ZY	BnaA04G0117700ZS	ZY821014507
rna-XM_013812395.3	BnaA05g29580D	chrA04G33960.1	A04p010580.1_BnaEXP	BnaA04G0246300GG	GH06014246	chrA03g006025	BnaA05G0328800NO	A04G016740	BnaA06G0109200QU	BnaA05G0363700SL	BnaA04G0105400TA	BnaA05G0051800WE	BnapA05G00913380.1	chrA03G54500.1	BnaA04G0030000ZY	BnaA04G0117800ZS	ZY821014878
rna-XM_013813816.3	BnaA05g29680D	chrA05G00480.1	A04p010680.1_BnaEXP	BnaA05G0052000GG	GH06014684	chrA04g000112	BnaA05G0331800NO	A04G022310	BnaA06G0126900QU	BnaA05G0392700SL	BnaA04G0155000TA	BnaA05G0066100WE	BnapA05G00941540.1	chrA03G58260.1	BnaA04G0035900ZY	BnaA04G0118700ZS	ZY821014984
rna-XM_013814251.3	BnaA05g30870D	chrA05G00670.1	A04p014160.1_BnaEXP	BnaA05G0066400GG	GH06015682	chrA04g001084	BnaA05G0339100NO	A04G023190	BnaA06G0127000QU	BnaA05G0394100SL	BnaA04G0162100TA	BnaA05G0072000WE	BnapA05G00941910.1	chrA03G59560.1	BnaA04G0037500ZY	BnaA04G0152800ZS	ZY821015131
rna-XM_013814437.3	BnaA05g32240D	chrA05G06640.1	A04p014210.1_BnaEXP	BnaA05G0072400GG	GH06015753	chrA04g001148	BnaA05G0348000NO	A04G026090	BnaA06G0152100QU	BnaA05G0423500SL	BnaA04G0190300TA	BnaA05G0085900WE	BnapA05G00942910.1	chrA03G61130.1	BnaA04G0037600ZY	BnaA04G0202800ZS	ZY821015592
rna-XM_013814509.3	BnaA05g33770D	chrA05G08290.1	A04p019480.1_BnaEXP	BnaA05G0105500GG	GH06015770	chrA04g001165	BnaA05G0368800NO	A04G031950	BnaA06G0158300QU	BnaA06G0053100SL	BnaA05G0000800TA	BnaA05G0116900WE	BnapA05G00944040.1	chrA04G01230.1	BnaA04G0038700ZY	BnaA04G0209400ZS	ZY821016591
rna-XM_013814596.3	BnaA05g34070D	chrA05G08960.1	A04p020260.1_BnaEXP	BnaA05G0308300GG	GH06015771	chrA04g001166	BnaA05G0381400NO	A05G000480	BnaA06G0177000QU	BnaA06G0058300SL	BnaA05G0001500TA	BnaA05G0126500WE	BnapA05G00946520.1	chrA04G11990.1	BnaA04G0070100ZY	BnaA04G0236700ZS	ZY821016655
rna-XM_013814898.3	BnaA05g37010D	chrA05G12870.1	A04p022930.1_BnaEXP	BnaA05G0315000GG	GH06015781	chrA04g001175	BnaA05G0400700NO	A05G000700	BnaA06G0265500QU	BnaA06G0094800SL	BnaA05G0052700TA	BnaA05G0362200WE	BnapA05G00947850.1	chrA04G12790.1	BnaA04G0118300ZY	BnaA04G0297200ZS	ZY821016674
rna-XM_013814977.3	BnaA06g05440D	chrA05G13970.1	A04p027750.1_BnaEXP	BnaA05G0324700GG	GH06016163	chrA04g001559	BnaA06G0056100NO	A05G006780	BnaA06G0267100QU	BnaA06G0112500SL	BnaA05G0067300TA	BnaA05G0365300WE	BnapA05G00950820.1	chrA04G12970.1	BnaA04G0125800ZY	BnaA05G0004800ZS	ZY821016675
rna-XM_013815056.2	BnaA06g09160D	chrA05G34990.1	A05p000360.1_BnaEXP	BnaA05G0339300GG	GH06016718	chrA04g002119	BnaA06G0092200NO	A05G008590	BnaA06G0290400QU	BnaA06G0130200SL	BnaA05G0072800TA	BnaA05G0382300WE	BnapA05G00951530.1	chrA04G12980.1	BnaA04G0196700ZY	BnaA05G0006600ZS	ZY821016686
rna-XM_013815150.3	BnaA06g11110D	chrA05G35300.1	A05p000540.1_BnaEXP	BnaA05G0345000GG	GH06016814	chrA04g002206	BnaA06G0110900NO	A05G009210	BnaA06G0295600QU	BnaA06G0162500SL	BnaA05G0117600TA	BnaA05G0437700WE	BnapA05G00951870.1	chrA04G13110.1	BnaA05G0004700ZY	BnaA05G0062900ZS	ZY821017078
rna-XM_013817678.3	BnaA06g12690D	chrA05G36150.1	A05p005990.1_BnaEXP	BnaA05G0356900GG	GH06017110	chrA04g002494	BnaA06G0127800NO	A05G013080	BnaA06G0331300QU	BnaA06G0182800SL	BnaA05G0270800TA	BnaA06G0056200WE	BnapA06G00502880.1	chrA04G16920.1	BnaA05G0006800ZY	BnaA05G0077400ZS	ZY821017625
rna-XM_013817877.3	BnaA06g12860D	chrA05G37260.1	A05p007530.1_BnaEXP	BnaA05G0377200GG	GH06017648	chrA04g002510	BnaA06G0127900NO	A05G014160	BnaA06G0341700QU	BnaA06G0263700SL	BnaA05G0347300TA	BnaA06G0091800WE	BnapA06G00503370.1	chrA04G22510.1	BnaA05G0061800ZY	BnaA05G0083300ZS	ZY821017703
rna-XM_013817900.3	BnaA06g12870D	chrA05G39440.1	A05p008120.1_BnaEXP	BnaA06G0050600GG	GH06017827	chrA04g003184	BnaA06G0153000NO	A05G034430	BnaA06G0343400QU	BnaA06G0288800SL	BnaA05G0350800TA	BnaA06G0109800WE	BnapA06G00507750.1	chrA04G23350.1	BnaA05G0076200ZY	BnaA05G0117400ZS	ZY821018481
rna-XM_013818480.3	BnaA06g15640D	chrA05G40450.1	A05p011810.1_BnaEXP	BnaA06G0055400GG	GH06017919	chrA05g000064	BnaA06G0159200NO	A05G034800	BnaA06G0355500QU	BnaA06G0294000SL	BnaA05G0365300TA	BnaA06G0126000WE	BnapA06G00512020.1	chrA04G26470.1	BnaA05G0082000ZY	BnaA05G0127700ZS	ZY821019186
rna-XM_013818834.3	BnaA06g18160D	chrA05G40790.1	A05p012760.1_BnaEXP	BnaA06G0090100GG	GH06017938	chrA05g000627	BnaA06G0178500NO	A05G035560	BnaA06G0360000QU	BnaA06G0330700SL	BnaA05G0375200TA	BnaA06G0127100WE	BnapA06G00516650.1	chrA05G00490.1	BnaA05G0114500ZY	BnaA05G0412600ZS	ZY821019349
rna-XM_013819089.3	BnaA06g21780D	chrA06G05780.1	A05p028810.1_BnaEXP	BnaA06G0125400GG	GH06018487	chrA05g000795	BnaA06G0278000NO	A05G036610	BnaA06G0365500QU	BnaA06G0341700SL	BnaA05G0395800TA	BnaA06G0127200WE	BnapA06G00519300.1	chrA05G00720.1	BnaA05G0125500ZY	BnaA05G0415900ZS	ZY821019415
rna-XM_013819338.3	BnaA06g21900D	chrA06G06310.1	A05p029390.1_BnaEXP	BnaA06G0150900GG	GH06018654	chrA05g000870	BnaA06G0279300NO	A05G038820	BnaA06G0365600QU	BnaA06G0343600SL	BnaA05G0407800TA	BnaA06G0152800WE	BnapA06G00534640.1	chrA05G06400.1	BnaA05G0371000ZY	BnaA05G0423500ZS	ZY821019794
rna-XM_013819372.3	BnaA06g24160D	chrA06G10080.1	A05p030470.1_BnaEXP	BnaA06G0157200GG	GH06018723	chrA05g001226	BnaA06G0304300NO	A05G040050	BnaA06G0385900QU	BnaA06G0355600SL	BnaA05G0437300TA	BnaA06G0159300WE	BnapA06G00534820.1	chrA05G08080.1	BnaA05G0374200ZY	BnaA05G0433800ZS	ZY821019896
rna-XM_013819419.3	BnaA06g24760D	chrA06G11870.1	A05p032730.1_BnaEXP	BnaA06G0176200GG	GH06019111	chrA05g001263	BnaA06G0309500NO	A05G042780	BnaA06G0432700QU	BnaA06G0362600SL	BnaA06G0052000TA	BnaA06G0178600WE	BnapA06G00538430.1	chrA05G08680.1	BnaA05G0380400ZY	BnaA05G0442000ZS	ZY821021595
rna-XM_013819455.3	BnaA06g28210D	chrA06G13650.1	A05p035060.1_BnaEXP	BnaA06G0265000GG	GH06019212	chrA05g003016	BnaA06G0344700NO	A05G043500	BnaA07G0032300QU	BnaA06G0366600SL	BnaA06G0056900TA	BnaA06G0269900WE	BnapA06G00542910.1	chrA05G12530.1	BnaA05G0390300ZY	BnaA05G0452900ZS	ZY821021629
rna-XM_013819826.3	BnaA06g29370D	chrA06G13780.1	A06p005460.1_BnaEXP	BnaA06G0266600GG	GH06020915	chrA05g003114	BnaA06G0355500NO	A05G043810	BnaA07G0042300QU	BnaA06G0366800SL	BnaA06G0091600TA	BnaA06G0271200WE	BnapA06G00544190.1	chrA05G13610.1	BnaA05G0413700ZY	BnaA05G0465300ZS	ZY821021810
rna-XM_013819851.3	BnaA06g29540D	chrA06G13790.1	A06p005950.1_BnaEXP	BnaA06G0289700GG	GH06020950	chrA05g003233	BnaA06G0357500NO	A06G006480	BnaA07G0068200QU	BnaA06G0436800SL	BnaA06G0110900TA	BnaA06G0296100WE	BnapA06G00544340.1	chrA05G34170.1	BnaA05G0426000ZY	BnaA05G0498400ZS	ZY821021977
rna-XM_013819904.3	BnaA06g30710D	chrA06G17620.1	A06p009480.1_BnaEXP	BnaA06G0294900GG	GH06021126	chrA05g003417	BnaA06G0374800NO	A06G010380	BnaA07G0082700QU	BnaA07G0061400SL	BnaA06G0126200TA	BnaA06G0308000WE	BnapA06G00545880.1	chrA05G34490.1	BnaA05G0443100ZY	BnaA06G0057600ZS	ZY821022007
rna-XM_013820023.3	BnaA06g31220D	chrA06G19800.1	A06p011200.1_BnaEXP	BnaA06G0331500GG	GH06021244	chrA05g003540	BnaA06G0377000NO	A06G012290	BnaA07G0100900QU	BnaA07G0071000SL	BnaA06G0127300TA	BnaA06G0339900WE	BnapA06G00547060.1	chrA05G35300.1	BnaA06G0053900ZY	BnaA06G0111600ZS	ZY821022620
rna-XM_013820025.3	BnaA06g31230D	chrA06G26610.1	A06p012920.3_BnaEXP	BnaA06G0342500GG	GH06021385	chrA05g003835	BnaA06G0379300NO	A06G014150	BnaA07G0111800QU	BnaA07G0096000SL	BnaA06G0127400TA	BnaA06G0375000WE	BnapA06G00547080.1	chrA05G36410.1	BnaA06G0090600ZY	BnaA06G0129300ZS	ZY821022673
rna-XM_013820113.3	BnaA06g31470D	chrA06G26800.1	A06p013050.1_BnaEXP	BnaA06G0344400GG	GH06021514	chrA05g003924	BnaA06G0380300NO	A06G014340	BnaA07G0141500QU	BnaA07G0108700SL	BnaA06G0152500TA	BnaA06G0386200WE	BnapA06G00549560.1	chrA05G38630.1	BnaA06G0108200ZY	BnaA06G0129400ZS	ZY821023075
rna-XM_013821140.3	BnaA06g31780D	chrA06G29510.1	A06p013060.1_BnaEXP	BnaA06G0357400GG	GH06022059	chrA06g000537	BnaA06G0380400NO	A06G014350	BnaA07G0170700QU	BnaA07G0127600SL	BnaA06G0159200TA	BnaA06G0388300WE	BnapA06G00555050.1	chrA05G39820.1	BnaA06G0124700ZY	BnaA06G0156600ZS	ZY821023254
rna-XM_013821270.3	BnaA06g31880D	chrA06G30100.1	A06p015770.1_BnaEXP	BnaA06G0362100GG	GH06022110	chrA06g000582	BnaA06G0402200NO	A06G017460	BnaA07G0173700QU	BnaA07G0139000SL	BnaA06G0178000TA	BnaA06G0400800WE	BnapA07G01091520.1	chrA05G42920.1	BnaA06G0126000ZY	BnaA06G0163800ZS	ZY821023427
rna-XM_013822077.3	BnaA06g31890D	chrA06G34140.1	A06p016370.1_BnaEXP	BnaA06G0362200GG	GH06022488	chrA06g001129	BnaA06G0449800NO	A06G018300	BnaA07G0190900QU	BnaA07G0168800SL	BnaA06G0249000TA	BnaA06G0405400WE	BnapA07G01092800.1	chrA05G43150.1	BnaA06G0126100ZY	BnaA06G0183200ZS	ZY821023443
rna-XM_013822127.3	BnaA06g33990D	chrA06G35440.1	A06p020310.1_BnaEXP	BnaA06G0365800GG	GH06022688	chrA06g001291	BnaA07G0067300NO	A06G029250	BnaA07G0209000QU	BnaA07G0197800SL	BnaA06G0250500TA	BnaA06G0412100WE	BnapA07G01096600.1	chrA05G43560.1	BnaA06G0151600ZY	BnaA06G0276600ZS	ZY821023736
rna-XM_013825003.3	BnaA06g37380D	chrA06G35650.1	A06p022750.1_BnaEXP	BnaA06G0370400GG	GH06022863	chrA06g001304	BnaA07G0078000NO	A06G029390	BnaA07G0228600QU	BnaA07G0200800SL	BnaA06G0275100TA	BnaA06G0412200WE	BnapA07G01098270.1	chrA06G05970.1	BnaA06G0158000ZY	BnaA06G0301700ZS	ZY821023806
rna-XM_013825370.3	BnaA06g38670D	chrA06G37090.1	A06p022850.1_BnaEXP	BnaA06G0371500GG	GH06022878	chrA06g001305	BnaA07G0105000NO	A06G031990	BnaA07G0243900QU	BnaA07G0217500SL	BnaA06G0280000TA	BnaA06G0478800WE	BnapA07G01100870.1	chrA06G06480.1	BnaA06G0176200ZY	BnaA06G0307000ZS	ZY821024023
rna-XM_013825434.3	BnaA07g05740D	chrA06G37650.1	A06p025250.1_BnaEXP	BnaA06G0371600GG	GH06022881	chrA06g001918	BnaA07G0117600NO	A06G032520	BnaA07G0256300QU	BnaA07G0254800SL	BnaA06G0316000TA	BnaA07G0065500WE	BnapA07G01102250.1	chrA06G10340.1	BnaA06G0270400ZY	BnaA06G0344100ZS	ZY821024480
rna-XM_013825740.3	BnaA07g06740D	chrA06G37910.1	A06p025830.1_BnaEXP	BnaA06G0439800GG	GH06023173	chrA06g002823	BnaA07G0136800NO	A06G036440	BnaA07G0266100QU	BnaA07G0259100SL	BnaA06G0327100TA	BnaA07G0076300WE	BnapA07G01105920.1	chrA06G12270.1	BnaA06G0272100ZY	BnaA06G0355400ZS	ZY821024496
rna-XM_013825847.3	BnaA07g10350D	chrA06G38210.1	A06p029470.1_BnaEXP	BnaA07G0044900GG	GH06023246	chrA06g002854	BnaA07G0147700NO	A06G037640	BnaA07G0295100QU	BnaA07G0282100SL	BnaA06G0328800TA	BnaA07G0102200WE	BnapA07G01109640.1	chrA06G14070.1	BnaA06G0296600ZY	BnaA06G0357300ZS	ZY821024747
rna-XM_013825936.3	BnaA07g11930D	chrA06G38330.1	A06p030710.1_BnaEXP	BnaA07G0054900GG	GH06023457	chrA06g003058	BnaA07G0177800NO	A06G037840	BnaA07G0303900QU	BnaA07G0292100SL	BnaA06G0341500TA	BnaA07G0115800WE	BnapA07G01110010.1	chrA06G14220.1	BnaA06G0301800ZY	BnaA06G0369800ZS	ZY821024803
rna-XM_013825998.3	BnaA07g12970D	chrA06G38340.1	A06p032000.1_BnaEXP	BnaA07G0093900GG	GH06023960	chrA06g003186	BnaA07G0205700NO	A06G039330	BnaA08G0000300QU	BnaA07G0320900SL	BnaA06G0346000TA	BnaA07G0135300WE	BnapA07G01113780.1	chrA06G14230.1	BnaA06G0337900ZY	BnaA06G0377200ZS	ZY821025188
rna-XM_013826260.3	BnaA07g16010D	chrA06G40880.1	A06p032530.1_BnaEXP	BnaA07G0110600GG	GH06023974	chrA06g003248	BnaA07G0208800NO	A06G039840	BnaA08G0070600QU	BnaA07G0328000SL	BnaA06G0348200TA	BnaA07G0146000WE	BnapA07G01113910.1	chrA06G18070.1	BnaA06G0348600ZY	BnaA06G0380800ZS	ZY821025329
rna-XM_013826431.3	BnaA07g18670D	chrA06G46400.1	A06p032750.1_BnaEXP	BnaA07G0145100GG	GH06024234	chrA06g003260	BnaA07G0226900NO	A06G040080	BnaA08G0099200QU	BnaA07G0328100SL	BnaA06G0350300TA	BnaA07G0176100WE	BnapA07G01116300.1	chrA06G20200.1	BnaA06G0350400ZY	BnaA06G0380900ZS	ZY821025346
rna-XM_013826461.3	BnaA07g20440D	chrA07G07970.1	A06p033080.1_BnaEXP	BnaA07G0159300GG	GH06024290	chrA06g003318	BnaA07G0244700NO	A06G040360	BnaA08G0104400QU	BnaA07G0361600SL	BnaA06G0351200TA	BnaA07G0204600WE	BnapA07G01116800.1	chrA06G25750.1	BnaA06G0363200ZY	BnaA06G0401300ZS	ZY821025482
rna-XM_013826472.3	BnaA07g22130D	chrA07G09130.1	A06p033190.1_BnaEXP	BnaA07G0186700GG	GH06024697	chrA06g003457	BnaA07G0264600NO	A06G040480	BnaA08G0117100QU	BnaA08G0000600SL	BnaA06G0351300TA	BnaA07G0207500WE	BnapA07G01117950.1	chrA06G25860.1	BnaA06G0367700ZY	BnaA06G0451000ZS	ZY821025533
rna-XM_013826661.3	BnaA07g22240D	chrA07G12020.1	A06p033200.1_BnaEXP	BnaA07G0213800GG	GH06024819	chrA06g003528	BnaA07G0278800NO	A06G040490	BnaA08G0123300QU	BnaA08G0070400SL	BnaA06G0417700TA	BnaA07G0224200WE	BnapA07G01118110.1	chrA06G28450.1	BnaA06G0370000ZY	BnaA07G0069300ZS	ZY821025559
rna-XM_013827429.2	BnaA07g24240D	chrA07G13600.1	A06p035450.1_BnaEXP	BnaA07G0216800GG	GH06024839	chrA06g003557	BnaA07G0279600NO	A06G042790	BnaA08G0137000QU	BnaA08G0099400SL	BnaA07G0066000TA	BnaA07G0266100WE	BnapA07G01119640.1	chrA06G29010.1	BnaA06G0373400ZY	BnaA07G0079700ZS	ZY821025601
rna-XM_013827907.3	BnaA07g25720D	chrA07G15720.1	A06p040450.1_BnaEXP	BnaA07G0250000GG	GH06024960	chrA06g003581	BnaA07G0292400NO	A06G047780	BnaA08G0180300QU	BnaA08G0104400SL	BnaA07G0076200TA	BnaA07G0270600WE	BnapA07G01120780.1	chrA06G33050.1	BnaA06G0373600ZY	BnaA07G0105500ZS	ZY821025602
rna-XM_013829166.3	BnaA07g25800D	chrA07G16800.1	A07p004830.1_BnaEXP	BnaA07G0250800GG	GH06025014	chrA06g003591	BnaA07G0305500NO	A07G007150	BnaA08G0193500QU	BnaA08G0113800SL	BnaA07G0101000TA	BnaA07G0281300WE	BnapA07G01123860.1	chrA06G34290.1	BnaA06G0394400ZY	BnaA07G0121400ZS	ZY821025842
rna-XM_013829906.3	BnaA07g26980D	chrA07G19800.1	A07p006310.1_BnaEXP	BnaA07G0267900GG	GH06025039	chrA06g003592	BnaA08G0048100NO	A07G008580	BnaA08G0222900QU	BnaA08G0119500SL	BnaA07G0115500TA	BnaA07G0293900WE	BnapA07G01124670.1	chrA06G34490.1	BnaA06G0442700ZY	BnaA07G0141400ZS	ZY821026355
rna-XM_013831162.3	BnaA07g28100D	chrA07G19910.1	A07p010640.1_BnaEXP	BnaA07G0272200GG	GH06025071	chrA06g003812	BnaA08G0076500NO	A07G011350	BnaA08G0250700QU	BnaA08G0132900SL	BnaA07G0133100TA	BnaA07G0304000WE	BnapA07G01124680.1	chrA06G35960.1	BnaA07G0023500ZY	BnaA07G0152700ZS	ZY821027069
rna-XM_013831392.3	BnaA07g30860D	chrA07G19920.1	A07p012480.1_BnaEXP	BnaA07G0282300GG	GH06025082	chrA06g004324	BnaA08G0082100NO	A07G012860	BnaA09G0035200QU	BnaA08G0176200SL	BnaA07G0144400TA	BnaA07G0333900WE	BnapA07G01124820.1	chrA06G36500.1	BnaA07G0034000ZY	BnaA07G0183000ZS	ZY821027174
rna-XM_013831434.3	BnaA07g31220D	chrA07G22610.1	A07p013670.1_BnaEXP	BnaA07G0283000GG	GH06025083	chrA07g000681	BnaA08G0091900NO	A07G014860	BnaA09G0035700QU	BnaA08G0189900SL	BnaA07G0176200TA	BnaA07G0339400WE	BnapA07G01128810.1	chrA06G37040.1	BnaA07G0059400ZY	BnaA07G0211900ZS	ZY821027449
rna-XM_013832176.3	BnaA07g31540D	chrA07G23160.1	A07p016570.1_BnaEXP	BnaA07G0295400GG	GH06025311	chrA07g000805	BnaA08G0112200NO	A07G016140	BnaA09G0037900QU	BnaA08G0218200SL	BnaA07G0205700TA	BnaA07G0342000WE	BnapA08G01142380.1	chrA06G37150.1	BnaA07G0074300ZY	BnaA07G0214900ZS	ZY821027591
rna-XM_013833682.3	BnaA07g31550D	chrA07G24550.1	A07p019390.1_BnaEXP	BnaA07G0305200GG	GH06025825	chrA07g001117	BnaA08G0156200NO	A07G022660	BnaA09G0044000QU	BnaA08G0243600SL	BnaA07G0208800TA	BnaA08G0000600WE	BnapA08G01146590.1	chrA06G37160.1	BnaA07G0091400ZY	BnaA07G0232100ZS	ZY821027785
rna-XM_013834175.3	BnaA07g31680D	chrA07G24650.1	A07p019660.1_BnaEXP	BnaA07G0347300GG	GH06026559	chrA07g001293	BnaA08G0168900NO	A07G022970	BnaA09G0065900QU	BnaA08G0247200SL	BnaA07G0225700TA	BnaA08G0070800WE	BnapA08G01148500.1	chrA06G39610.1	BnaA07G0102200ZY	BnaA07G0250700ZS	ZY821027903
rna-XM_013835266.3	BnaA07g34700D	chrA07G26540.1	A07p021440.1_BnaEXP	BnaA07G0351900GG	GH06026685	chrA07g001623	BnaA08G0199000NO	A07G024950	BnaA09G0070700QU	BnaA08G0286100SL	BnaA07G0244500TA	BnaA08G0099300WE	BnapA08G01151050.1	chrA06G44870.1	BnaA07G0131100ZY	BnaA07G0271100ZS	ZY821028211
rna-XM_013835399.3	BnaA07g38030D	chrA07G27770.1	A07p023190.1_BnaEXP	BnaA07G0354200GG	GH06026962	chrA07g002086	BnaA08G0227000NO	A07G026820	BnaA09G0084300QU	BnaA09G0011000SL	BnaA07G0263500TA	BnaA08G0104100WE	BnapA08G01156740.1	chrA07G07690.1	BnaA07G0159700ZY	BnaA07G0275800ZS	ZY821028524
rna-XM_013835762.3	BnaA08g00060D	chrA07G31540.1	A07p023310.1_BnaEXP	BnaA07G0354300GG	GH06027093	chrA07g002118	BnaA08G0262600NO	A07G026960	BnaA09G0139100QU	BnaA09G0039000SL	BnaA07G0268000TA	BnaA08G0110200WE	BnapA08G01158410.1	chrA07G08880.1	BnaA07G0162700ZY	BnaA07G0285700ZS	ZY821028556
rna-XM_013835988.3	BnaA08g08440D	chrA07G32090.1	A07p025140.1_BnaEXP	BnaA07G0355500GG	GH06027267	chrA07g002303	BnaA08G0266500NO	A07G029020	BnaA09G0218800QU	BnaA09G0041800SL	BnaA07G0278400TA	BnaA08G0124000WE	BnapA08G01162150.1	chrA07G11850.1	BnaA07G0179800ZY	BnaA07G0286900ZS	ZY821028732
rna-XM_013835991.3	BnaA08g09740D	chrA07G32370.1	A07p025600.1_BnaEXP	BnaA07G0358000GG	GH06027388	chrA07g002717	BnaA09G0017700NO	A07G029510	BnaA09G0356200QU	BnaA09G0042200SL	BnaA07G0279000TA	BnaA08G0167800WE	BnapA08G01165070.1	chrA07G13440.1	BnaA07G0199100ZY	BnaA07G0287000ZS	ZY821028937
rna-XM_013836465.3	BnaA08g10420D	chrA07G32390.1	A07p026690.1_BnaEXP	BnaA08G0069600GG	GH06027696	chrA07g002773	BnaA09G0037300NO	A07G030600	BnaA09G0413000QU	BnaA09G0042400SL	BnaA07G0291900TA	BnaA08G0180300WE	BnapA08G01165080.1	chrA07G15610.1	BnaA07G0218000ZY	BnaA07G0300300ZS	ZY821029147
rna-XM_013836877.3	BnaA08g15610D	chrA07G32570.1	A07p026760.1_BnaEXP	BnaA08G0098100GG	GH06028017	chrA07g002901	BnaA09G0037500NO	A07G030710	BnaA09G0436300QU	BnaA09G0044500SL	BnaA07G0301900TA	BnaA08G0209700WE	BnapA08G01165170.1	chrA07G16800.1	BnaA07G0222000ZY	BnaA07G0310500ZS	ZY821029197
rna-XM_013836896.3	BnaA08g16990D	chrA07G36370.1	A07p027960.1_BnaEXP	BnaA08G0103100GG	GH06028052	chrA07g002910	BnaA09G0040300NO	A07G030730	BnaA09G0443800QU	BnaA09G0050700SL	BnaA07G0329500TA	BnaA08G0233900WE	BnapA08G01165470.1	chrA07G20010.1	BnaA07G0232100ZY	BnaA07G0338500ZS	ZY821029307
rna-XM_013838141.3	BnaA08g19860D	chrA08G00060.1	A07p029000.1_BnaEXP	BnaA08G0114300GG	GH06028229	chrA07g003039	BnaA09G0082800NO	A07G032060	BnaA09G0469000QU	BnaA09G0056300SL	BnaA07G0334900TA	BnaA08G0236300WE	BnapA08G01169390.1	chrA07G23270.1	BnaA07G0233400ZY	BnaA07G0380900ZS	ZY821029320
rna-XM_013839342.3	BnaA08g22480D	chrA08G09360.1	A07p032090.1_BnaEXP	BnaA08G0134900GG	GH06028419	chrA07g003152	BnaA09G0166600NO	A07G033150	BnaA09G0486800QU	BnaA09G0067200SL	BnaA07G0337200TA	BnaA09G0013000WE	BnapA08G01169840.1	chrA07G23630.1	BnaA07G0245900ZY	BnaA08G0000600ZS	ZY821029462
rna-XM_013839590.3	BnaA08g22580D	chrA08G12450.1	A07p032610.1_BnaEXP	BnaA08G0181700GG	GH06028436	chrA07g003447	BnaA09G0309700NO	A07G036320	BnaA09G0491600QU	BnaA09G0079900SL	BnaA07G0337300TA	BnaA09G0033100WE	BnapA09G00189410.1	chrA07G25410.1	BnaA07G0256200ZY	BnaA08G0077800ZS	ZY821029573
rna-XM_013840203.3	BnaA08g22850D	chrA08G13040.1	A07p032890.1_BnaEXP	BnaA08G0194500GG	GH06028647	chrA07g003501	BnaA09G0367600NO	A07G036850	BnaA09G0526200QU	BnaA09G0094500SL	BnaA07G0338500TA	BnaA09G0035700WE	BnapA09G00189440.1	chrA07G27260.1	BnaA07G0284200ZY	BnaA08G0106500ZS	ZY821029930
rna-XM_013840244.3	BnaA08g26320D	chrA08G14130.1	A07p032900.1_BnaEXP	BnaA08G0241800GG	GH06028696	chrA07g003531	BnaA09G0399100NO	A07G037140	BnaA09G0589100QU	BnaA09G0122300SL	BnaA07G0371200TA	BnaA09G0036100WE	BnapA09G00189730.1	chrA07G27370.1	BnaA07G0289300ZY	BnaA08G0111700ZS	ZY821029959
rna-XM_013840394.3	BnaA08g26750D	chrA08G16330.1	A07p033030.1_BnaEXP	BnaA08G0270200GG	GH06028807	chrA07g003542	BnaA09G0425700NO	A07G037150	BnaA09G0591800QU	BnaA09G0176900SL	BnaA08G0076000TA	BnaA09G0038300WE	BnapA09G00190070.1	chrA07G29470.1	BnaA07G0291700ZY	BnaA08G0121500ZS	ZY821029960
rna-XM_013840556.3	BnaA08g29930D	chrA08G21190.1	A07p036580.1_BnaEXP	BnaA08G0304800GG	GH06028823	chrA07g003924	BnaA09G0445700NO	A07G037320	BnaA09G0597900QU	BnaA09G0181800SL	BnaA08G0100600TA	BnaA09G0044000WE	BnapA09G00190760.1	chrA07G29970.1	BnaA07G0291800ZY	BnaA08G0141500ZS	ZY821029975
rna-XM_013840723.3	BnaA09g02150D	chrA08G22570.1	A08p000070.1_BnaEXP	BnaA09G0015800GG	GH06028969	chrA07g003925	BnaA09G0477900NO	A07G040910	BnaA10G0042600QU	BnaA09G0193300SL	BnaA08G0110100TA	BnaA09G0053000WE	BnapA09G00191800.1	chrA07G31140.1	BnaA07G0293000ZY	BnaA08G0186000ZS	ZY821030419
rna-XM_013840738.2	BnaA09g02470D	chrA08G25780.1	A08p006640.1_BnaEXP	BnaA09G0041800GG	GH06029084	chrA08g000918	BnaA09G0483500NO	A08G000040	BnaA10G0103800QU	BnaA09G0273900SL	BnaA08G0116000TA	BnaA09G0065500WE	BnapA09G00193310.1	chrA07G31200.1	BnaA07G0326900ZY	BnaA08G0200500ZS	ZY821030424
rna-XM_013843639.3	BnaA09g02730D	chrA08G28550.1	A08p009380.2_BnaEXP	BnaA09G0044400GG	GH06029399	chrA08g001172	BnaA09G0548300NO	A08G008640	BnaA10G0112400QU	BnaA09G0380900SL	BnaA08G0129900TA	BnaA09G0070300WE	BnapA09G00193860.1	chrA07G32570.1	BnaA08G0000300ZY	BnaA08G0231200ZS	ZY821031267
rna-XM_013844376.3	BnaA09g03290D	chrA08G28560.1	A08p009770.1_BnaEXP	BnaA09G0044700GG	GH06029450	chrA08g001226	BnaA09G0554800NO	A08G011870	BnaA10G0143600QU	BnaA09G0437800SL	BnaA08G0171700TA	BnaA09G0083600WE	BnapA09G00195490.1	chrA07G33710.1	BnaA08G0074200ZY	BnaA08G0255600ZS	ZY821031555
rna-XM_013844387.3	BnaA09g05480D	chrA08G28670.1	A08p010710.1_BnaEXP	BnaA09G0047000GG	GH06029481	chrA08g001351	BnaA09G0593600NO	A08G012410	BnaA10G0152100QU	BnaA09G0461300SL	BnaA08G0185900TA	BnaA09G0136800WE	BnapA09G00200530.1	chrA07G37050.1	BnaA08G0101100ZY	BnaA08G0255700ZS	ZY821031613
rna-XM_013844626.3	BnaA09g06090D	chrA08G28930.1	A08p012600.1_BnaEXP	BnaA09G0052600GG	GH06029482	chrA08g001352	BnaA10G0044000NO	A08G013480	BnaA10G0184300QU	BnaA09G0468700SL	BnaA08G0214500TA	BnaA09G0219600WE	BnapA09G00201770.1	chrA07G37610.1	BnaA08G0106200ZY	BnaA08G0259100ZS	ZY821031714
rna-XM_013845183.3	BnaA09g07190D	chrA08G32610.1	A08p016850.1_BnaEXP	BnaA09G0061100GG	GH06029495	chrA08g001411	BnaA10G0074200NO	A08G015510	BnaA10G0202500QU	BnaA09G0494700SL	BnaA08G0239600TA	BnaA09G0350700WE	BnapA09G00212580.1	chrA07G37910.1	BnaA08G0116700ZY	BnaA08G0297800ZS	ZY821031930
rna-XM_013845572.3	BnaA09g11780D	chrA09G01250.1	A08p018130.1_BnaEXP	BnaA09G0074300GG	GH06029896	chrA08g002020	BnaA10G0104300NO	A08G020280	BnaA10G0218700QU	BnaA09G0515300SL	BnaA08G0239700TA	BnaA09G0406700WE	BnapA09G00226850.1	chrA07G37920.1	BnaA08G0122700ZY	BnaA09G0021000ZS	ZY821032397
rna-XM_013845755.3	BnaA09g28450D	chrA09G03330.1	A08p021180.1_BnaEXP	BnaA09G0078900GG	GH06030737	chrA08g002170	BnaA10G0134800NO	A08G021660	BnaA10G0236000QU	BnaA09G0549500SL	BnaA08G0240500TA	BnaA09G0430200WE	BnapA09G00235350.1	chrA07G38040.1	BnaA08G0136300ZY	BnaA09G0040300ZS	ZY821032545
rna-XM_013845838.3	BnaA09g30490D	chrA09G03350.1	A08p023790.1_BnaEXP	BnaA09G0091600GG	GH06031040	chrA08g002663	BnaA10G0143500NO	A08G024630	BnaC01G0024500QU	BnaA09G0554300SL	BnaA08G0243000TA	BnaA09G0438100WE	BnapA09G00238440.1	chrA07G41830.1	BnaA08G0180000ZY	BnaA09G0040500ZS	ZY821032850
rna-XM_013845839.3	BnaA09g33480D	chrA09G03640.1	A08p023800.1_BnaEXP	BnaA09G0133600GG	GH06031094	chrA08g002664	BnaA10G0159100NO	A08G027230	BnaC01G0036000QU	BnaA09G0615600SL	BnaA09G0007400TA	BnaA09G0462900WE	BnapA09G00239530.1	chrA08G00030.1	BnaA08G0193200ZY	BnaA09G0042900ZS	ZY821033126
rna-XM_013845957.3	BnaA09g35310D	chrA09G03680.1	A08p023890.1_BnaEXP	BnaA09G0144300GG	GH06031200	chrA08g002671	BnaA10G0170200NO	A08G027240	BnaC01G0058700QU	BnaA09G0622100SL	BnaA09G0026500TA	BnaA09G0484000WE	BnapA09G00243090.1	chrA08G09180.1	BnaA08G0223000ZY	BnaA09G0043400ZS	ZY821033127
rna-XM_013848113.3	BnaA09g38510D	chrA09G03910.1	A08p024150.2_BnaEXP	BnaA09G0344300GG	GH06031903	chrA08g002700	BnaC01G0005500NO	A08G027330	BnaC01G0071500QU	BnaA10G0021300SL	BnaA09G0029200TA	BnaA09G0517800WE	BnapA09G00245790.1	chrA08G12280.1	BnaA08G0248700ZY	BnaA09G0045600ZS	ZY821033137
rna-XM_013849650.3	BnaA09g39030D	chrA09G04530.1	A08p027880.1_BnaEXP	BnaA09G0401200GG	GH06032048	chrA08g003051	BnaC01G0016300NO	A08G027590	BnaC01G0105500QU	BnaA10G0078700SL	BnaA09G0029600TA	BnaA09G0522700WE	BnapA09G00249770.1	chrA08G12820.1	BnaA08G0251300ZY	BnaA09G0051900ZS	ZY821033164
rna-XM_013849907.3	BnaA09g44500D	chrA09G05480.1	A08p028300.1_BnaEXP	BnaA09G0424100GG	GH06032360	chrA08g003097	BnaC01G0038700NO	A08G031350	BnaC01G0135900QU	BnaA10G0088000SL	BnaA09G0032000TA	BnaA09G0580900WE	BnapA09G00250370.1	chrA08G13900.1	BnaA08G0285100ZY	BnaA09G0060200ZS	ZY821033546
rna-XM_013850231.3	BnaA09g44780D	chrA09G06990.1	A09p000480.1_BnaEXP	BnaA09G0431900GG	GH06032624	chrA09g000149	BnaC01G0052900NO	A08G031810	BnaC01G0178800QU	BnaA10G0118800SL	BnaA09G0038000TA	BnaA09G0583300WE	BnapA09G00256660.1	chrA08G16150.1	BnaA09G0019900ZY	BnaA09G0073800ZS	ZY821033592
rna-XM_013850270.3	BnaA09g44790D	chrA09G07490.1	A09p002640.1_BnaEXP	BnaA09G0455900GG	GH06032625	chrA09g000216	BnaC01G0084600NO	A09G001270	BnaC01G0249400QU	BnaA10G0126000SL	BnaA09G0046800TA	BnaA09G0589800WE	BnapA09G00257150.1	chrA08G22420.1	BnaA09G0040300ZY	BnaA09G0078800ZS	ZY821034022
rna-XM_013850319.3	BnaA09g48440D	chrA09G13750.1	A09p002950.1_BnaEXP	BnaA09G0476100GG	GH06032635	chrA09g000515	BnaC01G0117700NO	A09G003720	BnaC01G0260300QU	BnaA10G0156500SL	BnaA09G0059500TA	BnaA09G0628500WE	BnapA09G00258030.1	chrA08G25550.1	BnaA09G0043000ZY	BnaA09G0092700ZS	ZY821034340
rna-XM_013850389.3	BnaA09g52130D	chrA09G14950.1	A09p002990.1_BnaEXP	BnaA09G0510300GG	GH06032664	chrA09g000518	BnaC01G0164000NO	A09G004010	BnaC01G0330200QU	BnaA10G0174000SL	BnaA09G0064200TA	BnaA10G0044900WE	BnapA09G00262570.1	chrA08G28310.1	BnaA09G0046100ZY	BnaA09G0135900ZS	ZY821034342
rna-XM_013850419.3	BnaA09g56310D	chrA09G24370.1	A09p003580.1_BnaEXP	BnaA09G0515600GG	GH06033036	chrA09g000546	BnaC01G0231500NO	A09G004310	BnaC01G0336700QU	BnaA10G0177400SL	BnaA09G0078600TA	BnaA10G0108200WE	BnapA10G01216150.1	chrA08G28320.1	BnaA09G0051500ZY	BnaA09G0147200ZS	ZY821034373
rna-XM_013850500.3	BnaA10g04120D	chrA09G31030.1	A09p003850.2_BnaEXP	BnaA09G0572200GG	GH06033081	chrA09g000551	BnaC01G0244000NO	A09G004910	BnaC01G0337200QU	BnaA10G0190400SL	BnaA09G0119700TA	BnaA10G0117100WE	BnapA10G01225870.1	chrA08G28400.1	BnaA09G0059900ZY	BnaA09G0232400ZS	ZY821034435
rna-XM_013850510.3	BnaA10g10250D	chrA09G37980.1	A09p004700.1_BnaEXP	BnaA09G0572800GG	GH06033538	chrA09g000722	BnaC01G0328700NO	A09G005860	BnaC01G0347300QU	BnaA10G0227200SL	BnaA09G0130400TA	BnaA10G0149300WE	BnapA10G01227040.1	chrA08G28670.1	BnaA09G0072800ZY	BnaA09G0375900ZS	ZY821034770
rna-XM_013851048.3	BnaA10g12770D	chrA09G40830.1	A09p005990.1_BnaEXP	BnaA09G0575500GG	GH06033789	chrA09g000783	BnaC01G0334400NO	A09G007320	BnaC01G0364100QU	BnaC01G0004400SL	BnaA09G0210500TA	BnaA10G0157400WE	BnapA10G01230820.1	chrA08G32510.1	BnaA09G0074900ZY	BnaA09G0435900ZS	ZY821034801
rna-XM_013851153.3	BnaA10g13590D	chrA09G41740.1	A09p006450.2_BnaEXP	BnaA09G0618700GG	GH06033877	chrA09g000817	BnaC01G0334900NO	A09G007840	BnaC01G0375900QU	BnaC01G0008700SL	BnaA09G0280000TA	BnaA10G0188000WE	BnapA10G01231620.1	chrA08G32910.1	BnaA09G0078300ZY	BnaA09G0459900ZS	ZY821034805
rna-XM_013852040.3	BnaA10g16980D	chrA09G44750.1	A09p007660.1_BnaEXP	BnaA10G0045500GG	GH06034064	chrA09g000836	BnaC01G0345500NO	A09G009210	BnaC01G0393900QU	BnaC01G0027200SL	BnaA09G0339100TA	BnaA10G0205900WE	BnapA10G01235350.1	chrA09G01310.1	BnaA09G0091100ZY	BnaA09G0468500ZS	ZY821034828
rna-XM_013852265.3	BnaA10g17700D	chrA09G46990.1	A09p012900.1_BnaEXP	BnaA10G0107100GG	GH06034068	chrA09g000866	BnaC01G0362500NO	A09G013800	BnaC01G0403100QU	BnaC01G0039700SL	BnaA09G0361400TA	BnaA10G0222300WE	BnapA10G01236070.1	chrA09G03560.1	BnaA09G0133400ZY	BnaA09G0494100ZS	ZY821034886
rna-XM_013852381.3	BnaA10g17890D	chrA09G50740.1	A09p021860.1_BnaEXP	BnaA10G0115900GG	GH06034097	chrA09g001021	BnaC01G0371400NO	A09G014990	BnaC01G0409400QU	BnaC01G0101000SL	BnaA09G0369400TA	BnaC01G0030100WE	BnapA10G01236240.1	chrA09G03580.1	BnaA09G0144400ZY	BnaA09G0514500ZS	ZY821034980
rna-XM_013852459.3	BnaA10g18810D	chrA09G51250.1	A09p024900.1_BnaEXP	BnaA10G0147100GG	GH06034099	chrA09g001480	BnaC02G0011100NO	A09G024510	BnaC02G0016700QU	BnaC01G0122400SL	BnaA09G0394400TA	BnaC01G0080200WE	BnapA10G01237270.1	chrA09G03880.1	BnaA09G0224100ZY	BnaA09G0549900ZS	ZY821035139
rna-XM_013853159.3	BnaA10g19100D	chrA09G57390.1	A09p030490.1_BnaEXP	BnaA10G0155000GG	GH06034300	chrA09g001481	BnaC02G0014200NO	A09G034930	BnaC02G0035000QU	BnaC01G0135800SL	BnaA09G0414900TA	BnaC01G0091700WE	BnapA10G01238970.1	chrA09G03920.1	BnaA09G0329600ZY	BnaA09G0555100ZS	ZY821035164
rna-XM_013853325.3	BnaA10g19370D	chrA09G57450.1	A09p032900.1_BnaEXP	BnaA10G0186100GG	GH06034403	chrA09g001597	BnaC02G0020700NO	A09G041300	BnaC02G0070000QU	BnaC01G0170700SL	BnaA09G0449000TA	BnaC01G0113900WE	BnapC01G00629790.1	chrA09G04150.1	BnaA09G0387400ZY	BnaA09G0612500ZS	ZY821035199
rna-XM_013853358.3	BnaA10g21970D	chrA09G57730.1	A09p033660.1_BnaEXP	BnaA10G0194900GG	GH06034490	chrA09g002612	BnaC02G0035900NO	A09G043960	BnaC02G0078000QU	BnaC01G0199100SL	BnaA09G0454200TA	BnaC01G0127300WE	BnapC01G00630260.1	chrA09G04770.1	BnaA09G0409200ZY	BnaA09G0615900ZS	ZY821035220
rna-XM_013854592.3	BnaA10g30020D	chrA09G58480.1	A09p036060.1_BnaEXP	BnaA10G0207700GG	GH06034528	chrA09g003080	BnaC02G0078800NO	A09G044800	BnaC02G0085000QU	BnaC01G0243200SL	BnaA09G0511500TA	BnaC01G0168900WE	BnapC01G00632500.1	chrA09G05700.1	BnaA09G0417300ZY	BnaA09G0622200ZS	ZY821035330
rna-XM_013854893.3	BnaAnng02150D	chrA09G62910.1	A09p038040.1_BnaEXP	BnaA10G0220800GG	GH06034938	chrA09g003794	BnaC02G0079600NO	A09G047450	BnaC02G0094100QU	BnaC01G0314800SL	BnaA09G0512100TA	BnaC01G0214400WE	BnapC01G00633990.1	chrA09G07180.1	BnaA09G0442600ZY	BnaA10G0043200ZS	ZY821036178
rna-XM_013854894.3	BnaAnng03830D	chrA10G04620.1	A09p041340.1_BnaEXP	BnaA10G0237800GG	GH06034971	chrA09g004060	BnaC02G0087000NO	A09G049580	BnaC02G0105600QU	BnaC01G0335400SL	BnaA09G0514900TA	BnaC01G0284600WE	BnapC01G00642990.1	chrA09G07680.1	BnaA09G0462200ZY	BnaA10G0111500ZS	ZY821037047
rna-XM_013855049.3	BnaAnng05010D	chrA10G14220.1	A09p041810.1_BnaEXP	BnaC01G0012600GG	GH06034997	chrA09g004102	BnaC02G0095700NO	A09G053400	BnaC02G0138900QU	BnaC01G0348500SL	BnaA09G0520400TA	BnaC01G0296300WE	BnapC01G00645640.1	chrA09G13860.1	BnaA09G0495800ZY	BnaA10G0152800ZS	ZY821037539
rna-XM_013855313.3	BnaAnng06630D	chrA10G15220.1	A09p047600.1_BnaEXP	BnaC01G0016900GG	GH06035035	chrA09g004388	BnaC02G0106200NO	A09G053940	BnaC02G0158900QU	BnaC01G0429400SL	BnaA09G0594100TA	BnaC01G0374500WE	BnapC01G00647410.1	chrA09G15030.1	BnaA09G0501100ZY	BnaA10G0160500ZS	ZY821038145
rna-XM_013855329.3	BnaAnng06640D	chrA10G18450.1	A09p047870.1_BnaEXP	BnaC01G0035200GG	GH06035038	chrA09g004590	BnaC02G0136900NO	A09G059950	BnaC02G0175800QU	BnaC01G0436000SL	BnaA10G0044300TA	BnaC01G0378000WE	BnapC01G00652270.1	chrA09G24210.1	BnaA09G0558900ZY	BnaA10G0192000ZS	ZY821038403
rna-XM_013855460.3	BnaAnng07760D	chrA10G19450.1	A09p048550.1_BnaEXP	BnaC01G0047700GG	GH06035175	chrA09g004591	BnaC02G0157000NO	A09G060020	BnaC02G0187600QU	BnaC01G0436400SL	BnaA10G0106000TA	BnaC01G0384700WE	BnapC01G00655940.1	chrA09G30920.1	BnaA09G0559500ZY	BnaA10G0200700ZS	ZY821038493
rna-XM_013856182.3	BnaAnng13560D	chrA10G23130.1	A09p052540.1_BnaEXP	BnaC01G0097900GG	GH06036571	chrA09g004974	BnaC02G0188400NO	A09G060300	BnaC02G0226400QU	BnaC01G0445700SL	BnaA10G0114900TA	BnaC01G0385200WE	BnapC01G00675610.1	chrA09G37970.1	BnaA09G0562100ZY	BnaA10G0209700ZS	ZY821038758
rna-XM_013856925.3	BnaAnng15260D	chrA10G23940.1	A10p004170.1_BnaEXP	BnaC01G0108700GG	GH06037193	chrA09g005028	BnaC02G0227100NO	A09G060970	BnaC02G0230300QU	BnaC01G0460600SL	BnaA10G0154200TA	BnaC01G0395000WE	BnapC01G00677330.1	chrA09G40700.1	BnaA09G0568500ZY	BnaA10G0213300ZS	ZY821038979
rna-XM_013857210.3	BnaAnng17310D	chrA10G24140.1	A10p009900.1_BnaEXP	BnaC01G0130300GG	GH06037462	chrA09g005600	BnaC02G0231900NO	A09G065160	BnaC02G0232200QU	BnaC01G0470100SL	BnaA10G0186000TA	BnaC01G0411800WE	BnapC01G00687670.1	chrA09G41660.1	BnaA10G0024500ZY	BnaA10G0226500ZS	ZY821039356
rna-XM_013857591.3	BnaAnng17460D	chrA10G25130.1	A10p010790.1_BnaEXP	BnaC01G0143600GG	GH06037545	chrA09g005629	BnaC02G0234600NO	A10G004720	BnaC02G0233700QU	BnaC01G0479700SL	BnaA10G0190000TA	BnaC01G0424400WE	BnapC01G00688450.1	chrA09G44500.1	BnaA10G0070600ZY	BnaA10G0264000ZS	ZY821039410
rna-XM_013858236.2	BnaAnng19460D	chrA10G25510.1	A10p014020.1_BnaEXP	BnaC01G0177100GG	GH06037808	chrA09g005704	BnaC02G0389600NO	A10G011630	BnaC02G0305700QU	BnaC01G0484100SL	BnaA10G0195400TA	BnaC01G0428100WE	BnapC01G00689710.1	chrA09G46750.1	BnaA10G0092200ZY	BnaC01G0018900ZS	ZY821040006
rna-XM_013858391.3	BnaAnng23930D	chrA10G25780.1	A10p014860.1_BnaEXP	BnaC01G0206400GG	GH06038019	chrA09g006084	BnaC02G0417800NO	A10G012540	BnaC02G0412800QU	BnaC02G0008600SL	BnaA10G0204300TA	BnaC01G0432500WE	BnapC01G00691940.1	chrA09G50410.1	BnaA10G0100800ZY	BnaC01G0038400ZS	ZY821040011
rna-XM_013858698.3	BnaAnng26800D	chrA10G26960.1	A10p018020.1_BnaEXP	BnaC01G0251400GG	GH06038390	chrA10g000501	BnaC02G0422700NO	A10G016780	BnaC02G0438200QU	BnaC02G0016400SL	BnaA10G0207700TA	BnaC01G0443100WE	BnapC01G00693320.1	chrA09G50980.1	BnaA10G0140000ZY	BnaC01G0051400ZS	ZY821040037
rna-XM_013858727.3	BnaAnng27960D	chrA10G28800.1	A10p018760.1_BnaEXP	BnaC01G0322900GG	GH06038445	chrA10g001238	BnaC02G0430200NO	A10G020200	BnaC02G0443500QU	BnaC02G0064500SL	BnaA10G0209800TA	BnaC01G0449100WE	BnapC01G00696440.1	chrA09G57220.1	BnaA10G0170200ZY	BnaC01G0107500ZS	ZY821040112
rna-XM_013860737.3	BnaAnng29990D	chrA10G31020.1	A10p018930.1_BnaEXP	BnaC01G0333800GG	GH06039197	chrA10g001330	BnaC02G0435300NO	A10G020930	BnaC02G0452200QU	BnaC02G0076900SL	BnaA10G0220600TA	BnaC02G0033900WE	BnapC02G00352310.1	chrA09G57370.1	BnaA10G0177400ZY	BnaC01G0119400ZS	ZY821040518
rna-XM_013860761.3	BnaAnng32120D	chrC01G01470.1	A10p019800.1_BnaEXP	BnaC01G0412100GG	GH06039632	chrA10g001653	BnaC02G0443000NO	A10G021100	BnaC02G0459200QU	BnaC02G0083100SL	BnaA10G0237200TA	BnaC02G0045600WE	BnapC02G00353260.1	chrA09G57420.1	BnaA10G0179100ZY	BnaC01G0141400ZS	ZY821041319
rna-XM_013861766.3	BnaAnng32620D	chrC01G01860.1	A10p020150.1_BnaEXP	BnaC01G0416400GG	GH06039711	chrA10g001741	BnaC02G0454400NO	A10G022150	BnaC02G0489000QU	BnaC02G0100100SL	BnaC01G0037200TA	BnaC02G0054800WE	BnapC02G00353680.1	chrA09G57520.1	BnaA10G0188200ZY	BnaC01G0155900ZS	ZY821042049
rna-XM_013862304.3	BnaAnng35730D	chrC01G03710.1	A10p020390.1_BnaEXP	BnaC01G0422800GG	GH06039736	chrA10g002083	BnaC02G0472300NO	A10G022560	BnaC02G0498400QU	BnaC02G0121400SL	BnaC01G0048300TA	BnaC02G0058500WE	BnapC02G00354080.1	chrA09G58260.1	BnaA10G0204500ZY	BnaC01G0191600ZS	ZY821042146
rna-XM_013863609.3	BnaAnng36230D	chrC01G05050.1	A10p021520.1_BnaEXP	BnaC01G0423300GG	GH06039742	chrA10g002160	BnaC02G0472500NO	A10G022810	BnaC02G0513300QU	BnaC02G0136400SL	BnaC01G0069900TA	BnaC02G0061600WE	BnapC02G00354970.1	chrA09G62580.1	BnaA10G0241100ZY	BnaC01G0271000ZS	ZY821042477
rna-XM_013864917.2	BnaAnng38560D	chrC01G10240.1	A10p023310.1_BnaEXP	BnaC01G0433100GG	GH06039888	chrA10g002175	BnaC02G0477100NO	A10G023960	BnaC02G0520300QU	BnaC02G0147200SL	BnaC01G0084000TA	BnaC02G0076300WE	BnapC02G00355020.1	chrA10G04660.1	BnaC01G0038100ZY	BnaC01G0348700ZS	ZY821042576
rna-XM_013865405.3	BnaAnng40310D	chrC01G11310.1	C01p001270.1_BnaEXP	BnaC01G0448300GG	GH06040787	chrA10g002272	BnaC02G0483000NO	A10G025830	BnaC02G0539300QU	BnaC02G0185800SL	BnaC01G0119100TA	BnaC02G0117900WE	BnapC02G00355940.1	chrA10G13520.1	BnaC01G0049400ZY	BnaC01G0362000ZS	ZY821042920
rna-XM_013865426.3	BnaAnng41910D	chrC01G13400.1	C01p001680.1_BnaEXP	BnaC01G0456900GG	GH06041492	chrA10g002305	BnaC02G0502100NO	A10G028020	BnaC02G0541400QU	BnaC02G0189500SL	BnaC01G0149400TA	BnaC02G0124800WE	BnapC02G00360070.1	chrA10G14530.1	BnaC01G0070600ZY	BnaC01G0443900ZS	ZY821042993
rna-XM_013866880.3	BnaC01g01250D	chrC01G14670.1	C01p003390.1_BnaEXP	BnaC01G0467000GG	GH06041588	chrA10g002331	BnaC02G0505000NO	C01G001490	BnaC02G0548200QU	BnaC02G0191200SL	BnaC01G0177700TA	BnaC02G0134600WE	BnapC02G00362180.1	chrA10G18030.1	BnaC01G0083000ZY	BnaC01G0448800ZS	ZY821043011
rna-XM_013867341.3	BnaC01g01660D	chrC01G18060.1	C01p004620.1_BnaEXP	BnaC01G0477700GG	GH06042019	chrA10g002453	BnaC03G0007800NO	C01G001980	BnaC03G0028200QU	BnaC02G0192600SL	BnaC01G0202300TA	BnaC02G0144900WE	BnapC02G00363480.1	chrA10G18960.1	BnaC01G0119000ZY	BnaC01G0455300ZS	ZY821043111
rna-XM_013867521.3	BnaC01g03510D	chrC01G21100.1	C01p009520.1_BnaEXP	BnaC02G0024700GG	GH06042364	chrA10g002827	BnaC03G0013300NO	C01G003970	BnaC03G0037900QU	BnaC02G0321600SL	BnaC01G0276500TA	BnaC02G0173900WE	BnapC02G00369130.1	chrA10G22670.1	BnaC01G0149300ZY	BnaC01G0455800ZS	ZY821043148
rna-XM_013867645.3	BnaC01g04760D	chrC01G25210.1	C01p010530.1_BnaEXP	BnaC02G0037200GG	GH06042439	chrA10g003048	BnaC03G0049700NO	C01G005280	BnaC03G0059000QU	BnaC02G0347700SL	BnaC01G0287200TA	BnaC02G0197800WE	BnapC02G00372060.1	chrA10G23490.1	BnaC01G0188000ZY	BnaC01G0466600ZS	ZY821043174
rna-XM_013867827.3	BnaC01g11200D	chrC01G31210.1	C01p012620.1_BnaEXP	BnaC02G0046100GG	GH06042456	chrC01g000144	BnaC03G0055600NO	C01G011470	BnaC03G0063700QU	BnaC02G0352800SL	BnaC01G0357500TA	BnaC02G0214700WE	BnapC02G00374530.1	chrA10G23680.1	BnaC01G0264400ZY	BnaC01G0480900ZS	ZY821043289
rna-XM_013867977.3	BnaC01g14080D	chrC01G32300.1	C01p013840.1_BnaEXP	BnaC02G0049800GG	GH06042556	chrC01g000182	BnaC03G0070100NO	C01G012640	BnaC03G0073100QU	BnaC02G0359700SL	BnaC01G0361400TA	BnaC02G0225800WE	BnapC02G00376270.1	chrA10G24670.1	BnaC01G0276900ZY	BnaC01G0482100ZS	ZY821043476
rna-XM_013868384.3	BnaC01g17440D	chrC01G39680.1	C01p016980.1_BnaEXP	BnaC02G0052800GG	GH06042593	chrC01g000373	BnaC03G0073900NO	C01G015000	BnaC03G0078300QU	BnaC02G0364400SL	BnaC01G0367300TA	BnaC02G0265100WE	BnapC02G00382110.1	chrA10G25060.1	BnaC01G0356400ZY	BnaC01G0482700ZS	ZY821043668
rna-XM_013868483.3	BnaC01g20650D	chrC01G40090.1	C01p019610.1_BnaEXP	BnaC02G0060000GG	GH06042620	chrC01g000480	BnaC03G0084600NO	C01G016350	BnaC03G0112800QU	BnaC02G0372200SL	BnaC01G0367800TA	BnaC02G0270100WE	BnapC02G00383070.1	chrA10G25340.1	BnaC01G0360600ZY	BnaC01G0487800ZS	ZY821044147
rna-XM_013868588.3	BnaC01g26440D	chrC01G40740.1	C01p022160.1_BnaEXP	BnaC02G0066900GG	GH06042714	chrC01g000926	BnaC03G0106900NO	C01G020130	BnaC03G0119600QU	BnaC02G0385200SL	BnaC01G0377600TA	BnaC02G0272600WE	BnapC02G00383310.1	chrA10G26480.1	BnaC01G0367400ZY	BnaC01G0497100ZS	ZY821044258
rna-XM_013868783.3	BnaC01g31020D	chrC01G40790.1	C01p028540.1_BnaEXP	BnaC02G0101100GG	GH06042904	chrC01g001049	BnaC03G0131300NO	C01G023550	BnaC03G0134200QU	BnaC02G0403600SL	BnaC01G0393800TA	BnaC02G0274100WE	BnapC02G00406650.1	chrA10G28290.1	BnaC01G0367900ZY	BnaC01G0503800ZS	ZY821044522
rna-XM_013869541.3	BnaC01g37360D	chrC01G41940.1	C01p031510.1_BnaEXP	BnaC02G0109000GG	GH06043092	chrC01g001229	BnaC03G0136400NO	C01G027930	BnaC03G0138100QU	BnaC02G0406800SL	BnaC01G0408400TA	BnaC02G0421800WE	BnapC02G00410490.1	chrA10G30510.1	BnaC01G0377500ZY	BnaC02G0052100ZS	ZY821044541
rna-XM_013869597.3	BnaC01g37570D	chrC01G43420.1	C01p032240.1_BnaEXP	BnaC02G0116900GG	GH06043674	chrC01g001354	BnaC03G0190700NO	C01G033980	BnaC03G0148300QU	BnaC02G0429800SL	BnaC01G0416200TA	BnaC02G0450100WE	BnapC02G00411150.1	chrC01G01330.1	BnaC01G0393000ZY	BnaC02G0061300ZS	ZY821044687
rna-XM_013869609.3	BnaC01g38230D	chrC01G43870.1	C01p033130.1_BnaEXP	BnaC02G0126900GG	GH06043714	chrC01g001707	BnaC03G0200200NO	C01G035010	BnaC03G0165900QU	BnaC02G0432300SL	BnaC01G0425700TA	BnaC02G0455700WE	BnapC02G00413010.1	chrC01G01710.1	BnaC01G0395000ZY	BnaC02G0064900ZS	ZY821045236
rna-XM_013869821.2	BnaC01g41180D	chrC02G03550.1	C01p033720.1_BnaEXP	BnaC02G0138100GG	GH06043913	chrC01g001995	BnaC03G0219000NO	C01G042150	BnaC03G0171100QU	BnaC03G0002700SL	BnaC02G0047000TA	BnaC02G0462900WE	BnapC02G00413730.1	chrC01G03570.1	BnaC01G0404300ZY	BnaC02G0068100ZS	ZY821045356
rna-XM_013869919.3	BnaC02g00420D	chrC02G04670.1	C01p033780.1_BnaEXP	BnaC02G0167800GG	GH06044048	chrC01g002529	BnaC03G0260600NO	C01G042870	BnaC03G0194500QU	BnaC03G0008200SL	BnaC02G0061700TA	BnaC02G0468100WE	BnapC02G00414080.1	chrC01G04900.1	BnaC01G0414400ZY	BnaC02G0075300ZS	ZY821045583
rna-XM_013870419.3	BnaC02g04390D	chrC02G05790.1	C01p034750.1_BnaEXP	BnaC02G0189400GG	GH06044643	chrC01g003419	BnaC03G0283600NO	C01G044920	BnaC03G0199700QU	BnaC03G0014100SL	BnaC02G0064700TA	BnaC02G0473400WE	BnapC02G00416010.1	chrC01G09970.1	BnaC01G0415400ZY	BnaC02G0083300ZS	ZY821045716
rna-XM_013870513.3	BnaC02g05270D	chrC02G06140.1	C01p036090.1_BnaEXP	BnaC02G0203400GG	GH06044709	chrC01g004441	BnaC03G0292400NO	C02G003960	BnaC03G0257000QU	BnaC03G0028100SL	BnaC02G0074900TA	BnaC02G0475900WE	BnapC02G00418260.1	chrC01G11040.1	BnaC01G0421800ZY	BnaC02G0115900ZS	ZY821046043
rna-XM_013870877.3	BnaC02g05740D	chrC02G06820.1	C01p038710.1_BnaEXP	BnaC02G0243100GG	GH06044826	chrC01g004507	BnaC03G0297000NO	C02G005260	BnaC03G0266800QU	BnaC03G0032000SL	BnaC02G0105000TA	BnaC02G0488900WE	BnapC02G00418280.1	chrC01G13090.1	BnaC02G0036300ZY	BnaC02G0132000ZS	ZY821046361
rna-XM_013870914.3	BnaC02g05990D	chrC02G07560.1	C02p003580.1_BnaEXP	BnaC02G0246700GG	GH06045064	chrC01g004571	BnaC03G0316300NO	C02G006210	BnaC03G0285300QU	BnaC03G0040700SL	BnaC02G0126500TA	BnaC02G0503900WE	BnapC02G00418720.1	chrC01G14350.1	BnaC02G0048700ZY	BnaC02G0143300ZS	ZY821048336
rna-XM_013871026.3	BnaC02g06730D	chrC02G10400.1	C02p004770.1_BnaEXP	BnaC02G0248400GG	GH06045190	chrC01g004613	BnaC03G0374300NO	C02G006550	BnaC03G0326900QU	BnaC03G0058800SL	BnaC02G0143800TA	BnaC02G0504100WE	BnapC02G00419370.1	chrC01G17740.1	BnaC02G0102200ZY	BnaC02G0205500ZS	ZY821048519
rna-XM_013871029.3	BnaC02g07480D	chrC02G11130.1	C02p005550.1_BnaEXP	BnaC02G0249600GG	GH06045521	chrC01g004614	BnaC03G0376200NO	C02G006850	BnaC03G0350000QU	BnaC03G0064000SL	BnaC02G0155200TA	BnaC02G0507800WE	BnapC02G00421560.1	chrC01G20720.1	BnaC02G0106000ZY	BnaC02G0234600ZS	ZY821048574
rna-XM_013871054.3	BnaC02g10450D	chrC02G11710.1	C02p005860.1_BnaEXP	BnaC02G0397900GG	GH06045814	chrC01g004622	BnaC03G0378800NO	C02G007550	BnaC03G0359300QU	BnaC03G0087500SL	BnaC02G0194500TA	BnaC02G0513200WE	BnapC02G00421840.1	chrC01G24810.1	BnaC02G0107800ZY	BnaC02G0276500ZS	ZY821048612
rna-XM_013871637.3	BnaC02g22160D	chrC02G12470.1	C02p006150.1_BnaEXP	BnaC02G0426900GG	GH06046305	chrC01g004708	BnaC03G0408900NO	C02G008320	BnaC03G0363800QU	BnaC03G0092700SL	BnaC02G0199600TA	BnaC02G0532700WE	BnapC03G00003890.1	chrC01G30810.1	BnaC02G0109400ZY	BnaC02G0280400ZS	ZY821048625
rna-XM_013872006.3	BnaC02g22630D	chrC02G13290.1	C02p006840.1_BnaEXP	BnaC02G0432600GG	GH06046942	chrC01g004947	BnaC03G0428900NO	C02G012220	BnaC03G0431800QU	BnaC03G0147000SL	BnaC02G0201300TA	BnaC02G0535000WE	BnapC03G00005050.1	chrC01G31840.1	BnaC02G0256600ZY	BnaC02G0282200ZS	ZY821048767
rna-XM_013872618.3	BnaC02g22880D	chrC02G13870.1	C02p007520.1_BnaEXP	BnaC02G0440700GG	GH06047358	chrC02g000089	BnaC03G0436200NO	C02G014580	BnaC03G0447100QU	BnaC03G0157600SL	BnaC02G0202800TA	BnaC03G0002300WE	BnapC03G00007990.1	chrC01G39220.1	BnaC02G0264000ZY	BnaC02G0283700ZS	ZY821049027
rna-XM_013873288.3	BnaC02g34810D	chrC02G15860.1	C02p010710.1_BnaEXP	BnaC02G0445900GG	GH06048007	chrC02g000184	BnaC03G0465500NO	C02G015820	BnaC03G0448900QU	BnaC03G0175800SL	BnaC02G0351000TA	BnaC03G0010600WE	BnapC03G00008460.1	chrC01G39590.1	BnaC02G0285400ZY	BnaC02G0438100ZS	ZY821049242
rna-XM_013873356.3	BnaC02g37090D	chrC02G17790.1	C02p011370.2_BnaEXP	BnaC02G0451300GG	GH06048027	chrC02g000264	BnaC03G0466900NO	C02G019310	BnaC03G0451900QU	BnaC03G0218800SL	BnaC02G0367400TA	BnaC03G0015400WE	BnapC03G00009410.1	chrC01G40240.1	BnaC02G0305200ZY	BnaC02G0458400ZS	ZY821049431
rna-XM_013873620.3	BnaC02g37590D	chrC02G19440.1	C02p012970.1_BnaEXP	BnaC02G0453600GG	GH06048083	chrC02g000306	BnaC03G0517300NO	C02G021720	BnaC03G0484500QU	BnaC03G0240900SL	BnaC02G0372400TA	BnaC03G0024100WE	BnapC03G00010160.1	chrC01G40290.1	BnaC02G0310500ZY	BnaC02G0466000ZS	ZY821049558
rna-XM_013874557.3	BnaC02g39010D	chrC02G20430.1	C02p014020.1_BnaEXP	BnaC02G0466600GG	GH06048354	chrC02g000561	BnaC03G0555200NO	C02G022850	BnaC03G0504500QU	BnaC03G0250500SL	BnaC02G0380600TA	BnaC03G0028400WE	BnapC03G00013620.1	chrC01G41420.1	BnaC02G0317700ZY	BnaC02G0472600ZS	ZY821049967
rna-XM_013875148.3	BnaC02g39260D	chrC02G23760.1	C02p015870.1_BnaEXP	BnaC02G0480900GG	GH06048583	chrC02g000802	BnaC03G0581200NO	C02G028460	BnaC03G0512300QU	BnaC03G0254800SL	BnaC02G0387500TA	BnaC03G0062500WE	BnapC03G00014330.1	chrC02G03430.1	BnaC02G0323000ZY	BnaC02G0480200ZS	ZY821050006
rna-XM_013875566.3	BnaC02g40390D	chrC02G24160.1	C02p017700.1_BnaEXP	BnaC02G0481100GG	GH06048769	chrC02g001000	BnaC03G0599800NO	C02G028930	BnaC03G0541100QU	BnaC03G0272600SL	BnaC02G0399400TA	BnaC03G0069300WE	BnapC03G00015110.1	chrC02G04490.1	BnaC02G0327800ZY	BnaC02G0486400ZS	ZY821050025
rna-XM_013876177.3	BnaC02g41860D	chrC02G24270.1	C02p019440.1_BnaEXP	BnaC02G0484800GG	GH06048891	chrC02g001002	BnaC03G0615800NO	C02G029170	BnaC03G0542700QU	BnaC03G0330200SL	BnaC02G0415200TA	BnaC03G0084000WE	BnapC03G00016840.1	chrC02G05330.1	BnaC02G0330500ZY	BnaC02G0491800ZS	ZY821050042
rna-XM_013876651.3	BnaC02g43910D	chrC02G24430.1	C02p021820.1_BnaEXP	BnaC02G0489700GG	GH06049307	chrC02g001572	BnaC03G0639000NO	C02G029330	BnaC03G0592200QU	BnaC03G0331500SL	BnaC02G0415400TA	BnaC03G0087800WE	BnapC03G00017360.1	chrC02G05650.1	BnaC02G0342100ZY	BnaC02G0494200ZS	ZY821051843
rna-XM_013876728.3	BnaC02g44890D	chrC02G37730.1	C02p026770.1_BnaEXP	BnaC02G0507500GG	GH06049345	chrC02g001606	BnaC03G0658000NO	C02G046010	BnaC03G0651300QU	BnaC03G0334400SL	BnaC02G0419400TA	BnaC03G0096400WE	BnapC03G00018520.1	chrC02G05980.1	BnaC02G0358100ZY	BnaC02G0506000ZS	ZY821052117
rna-XM_013876876.3	BnaC02g46060D	chrC02G40220.1	C02p027090.1_BnaEXP	BnaC02G0509900GG	GH06049361	chrC02g001641	BnaC04G0004400NO	C02G048490	BnaC03G0675400QU	BnaC03G0392000SL	BnaC02G0424800TA	BnaC03G0097500WE	BnapC03G00018680.1	chrC02G06780.1	BnaC02G0362400ZY	BnaC02G0523100ZS	ZY821052174
rna-XM_013877252.3	BnaC03g03210D	chrC02G40730.1	C02p027260.1_BnaEXP	BnaC03G0034200GG	GH06049377	chrC02g001642	BnaC04G0007000NO	C02G049050	BnaC03G0690500QU	BnaC03G0421600SL	BnaC02G0439500TA	BnaC03G0114300WE	BnapC03G00020990.1	chrC02G07470.1	BnaC02G0367900ZY	BnaC02G0523300ZS	ZY821052246
rna-XM_013877348.3	BnaC03g04220D	chrC02G42250.1	C02p027410.1_BnaEXP	BnaC03G0057000GG	GH06051134	chrC02g001664	BnaC04G0069100NO	C02G050060	BnaC03G0698200QU	BnaC03G0473300SL	BnaC02G0446300TA	BnaC03G0120100WE	BnapC03G00024230.1	chrC02G10750.1	BnaC02G0386500ZY	BnaC02G0527500ZS	ZY821052303
rna-XM_013877644.3	BnaC03g06410D	chrC02G43550.1	C02p032530.1_BnaEXP	BnaC03G0065200GG	GH06051402	chrC02g003236	BnaC04G0090300NO	C02G050930	BnaC03G0717700QU	BnaC03G0529900SL	BnaC02G0465200TA	BnaC03G0144000WE	BnapC03G00024860.1	chrC02G11600.1	BnaC02G0389100ZY	BnaC02G0550800ZS	ZY821052388
rna-XM_013877715.3	BnaC03g06900D	chrC02G45060.1	C02p034740.1_BnaEXP	BnaC03G0069900GG	GH06051459	chrC02g003530	BnaC04G0096900NO	C02G052320	BnaC03G0774100QU	BnaC03G0548200SL	BnaC02G0468000TA	BnaC03G0149500WE	BnapC03G00032220.1	chrC02G12260.1	BnaC03G0033600ZY	BnaC02G0553100ZS	ZY821052520
rna-XM_013879280.3	BnaC03g07960D	chrC02G45100.1	C02p035170.1_BnaEXP	BnaC03G0077700GG	GH06051533	chrC02g003573	BnaC04G0144400NO	C03G003140	BnaC04G0004300QU	BnaC03G0564100SL	BnaC03G0000600TA	BnaC03G0205700WE	BnapC03G00033740.1	chrC02G13210.1	BnaC03G0043900ZY	BnaC03G0035500ZS	ZY821052685
rna-XM_013879555.3	BnaC03g08600D	chrC02G45410.1	C02p035890.1_BnaEXP	BnaC03G0082800GG	GH06051587	chrC02g003709	BnaC04G0201000NO	C03G004220	BnaC04G0006700QU	BnaC03G0580000SL	BnaC03G0021600TA	BnaC03G0215700WE	BnapC03G00036250.1	chrC02G14200.1	BnaC03G0046800ZY	BnaC03G0046800ZS	ZY821052687
rna-XM_013879650.2	BnaC03g11590D	chrC02G45920.1	C02p037330.1_BnaEXP	BnaC03G0117800GG	GH06051673	chrC02g003951	BnaC04G0258300NO	C03G005420	BnaC04G0069000QU	BnaC03G0587500SL	BnaC03G0030200TA	BnaC03G0233200WE	BnapC03G00044770.1	chrC02G16910.1	BnaC03G0053100ZY	BnaC03G0058300ZS	ZY821052721
rna-XM_013879654.3	BnaC03g12350D	chrC02G47610.1	C02p038740.1_BnaEXP	BnaC03G0124900GG	GH06051790	chrC02g004145	BnaC04G0339800NO	C03G006220	BnaC04G0090200QU	BnaC03G0620700SL	BnaC03G0034900TA	BnaC03G0274000WE	BnapC03G00045870.1	chrC02G18840.1	BnaC03G0067900ZY	BnaC03G0067200ZS	ZY821052780
rna-XM_013879726.3	BnaC03g12860D	chrC02G47860.1	C02p038750.1_BnaEXP	BnaC03G0140000GG	GH06051971	chrC02g004148	BnaC04G0339900NO	C03G006750	BnaC04G0096600QU	BnaC03G0679100SL	BnaC03G0043600TA	BnaC03G0297200WE	BnapC03G00046350.1	chrC02G20480.1	BnaC03G0071700ZY	BnaC03G0072100ZS	ZY821052959
rna-XM_013880188.3	BnaC03g15450D	chrC03G03540.1	C02p039150.1_BnaEXP	BnaC03G0144200GG	GH06051973	chrC02g004187	BnaC04G0340500NO	C03G007640	BnaC04G0142600QU	BnaC04G0004300SL	BnaC03G0048300TA	BnaC03G0306500WE	BnapC03G00056570.1	chrC02G24960.1	BnaC03G0080900ZY	BnaC03G0085900ZS	ZY821052989
rna-XM_013880610.3	BnaC03g15570D	chrC03G04570.1	C02p039740.1_BnaEXP	BnaC03G0153000GG	GH06052014	chrC02g004249	BnaC04G0349600NO	C03G008130	BnaC04G0157600QU	BnaC04G0004400SL	BnaC03G0077100TA	BnaC03G0311000WE	BnapC03G00057290.1	chrC02G25360.1	BnaC03G0081900ZY	BnaC03G0115000ZS	ZY821053124
rna-XM_013881368.3	BnaC03g17390D	chrC03G05880.1	C02p039960.1_BnaEXP	BnaC03G0154200GG	GH06052200	chrC02g004437	BnaC04G0416100NO	C03G010990	BnaC04G0201300QU	BnaC04G0006800SL	BnaC03G0083100TA	BnaC03G0329100WE	BnapC03G00063830.1	chrC02G25460.1	BnaC03G0099900ZY	BnaC03G0120800ZS	ZY821053227
rna-XM_013883225.3	BnaC03g20340D	chrC03G06740.1	C02p042440.1_BnaEXP	BnaC03G0171900GG	GH06052229	chrC02g004438	BnaC04G0467000NO	C03G011690	BnaC04G0307900QU	BnaC04G0068900SL	BnaC03G0089200TA	BnaC03G0389400WE	BnapC03G00068970.1	chrC02G25620.1	BnaC03G0105200ZY	BnaC03G0128000ZS	ZY821053784
rna-XM_013884717.3	BnaC03g20830D	chrC03G07230.1	C02p043210.1_BnaEXP	BnaC03G0177400GG	GH06052306	chrC02g004468	BnaC04G0476500NO	C03G012390	BnaC04G0349300QU	BnaC04G0088800SL	BnaC03G0103400TA	BnaC03G0390800WE	BnapC03G00069130.1	chrC02G38740.1	BnaC03G0131000ZY	BnaC03G0142900ZS	ZY821053897
rna-XM_013884731.3	BnaC03g26060D	chrC03G08180.1	C03p005130.1_BnaEXP	BnaC03G0201300GG	GH06052369	chrC02g004469	BnaC04G0509000NO	C03G013920	BnaC04G0351300QU	BnaC04G0094900SL	BnaC03G0107200TA	BnaC03G0393500WE	BnapC03G00077840.1	chrC02G41240.1	BnaC03G0135600ZY	BnaC03G0146800ZS	ZY821054027
rna-XM_013884823.2	BnaC03g26620D	chrC03G08720.1	C03p006140.1_BnaEXP	BnaC03G0206100GG	GH06052521	chrC03g000361	BnaC04G0572000NO	C03G014950	BnaC04G0351400QU	BnaC04G0141700SL	BnaC03G0116000TA	BnaC03G0424900WE	BnapC03G00085450.1	chrC02G41810.1	BnaC03G0193200ZY	BnaC03G0156200ZS	ZY821054108
rna-XM_013884896.3	BnaC03g28550D	chrC03G11870.1	C03p007360.1_BnaEXP	BnaC03G0262400GG	GH06052585	chrC03g000553	BnaC05G0040100NO	C03G015080	BnaC04G0352700QU	BnaC04G0197500SL	BnaC03G0117100TA	BnaC03G0444200WE	BnapC03G00087940.1	chrC02G42430.1	BnaC03G0203300ZY	BnaC03G0176400ZS	ZY821054154
rna-XM_013884930.3	BnaC03g32460D	chrC03G12540.1	C03p008210.2_BnaEXP	BnaC03G0272200GG	GH06052725	chrC03g000638	BnaC05G0060700NO	C03G016010	BnaC04G0392700QU	BnaC04G0364600SL	BnaC03G0135100TA	BnaC03G0451100WE	BnapC03G00089930.1	chrC02G43720.1	BnaC03G0209000ZY	BnaC03G0181800ZS	ZY821054251
rna-XM_013884936.3	BnaC03g36160D	chrC03G13230.1	C03p008670.1_BnaEXP	BnaC03G0293800GG	GH06052877	chrC03g000684	BnaC05G0067200NO	C03G017410	BnaC04G0451900QU	BnaC04G0373200SL	BnaC03G0140600TA	BnaC03G0479200WE	BnapC03G00091980.1	chrC02G44930.1	BnaC03G0235000ZY	BnaC03G0206200ZS	ZY821054313
rna-XM_013884979.3	BnaC03g37840D	chrC03G14710.1	C03p009540.1_BnaEXP	BnaC03G0334800GG	GH06053271	chrC03g000807	BnaC05G0107600NO	C03G018020	BnaC04G0460700QU	BnaC04G0413700SL	BnaC03G0164500TA	BnaC03G0480700WE	BnapC03G00093160.1	chrC02G46430.1	BnaC03G0277200ZY	BnaC03G0211100ZS	ZY821054693
rna-XM_013885079.3	BnaC03g43590D	chrC03G15030.1	C03p010070.1_BnaEXP	BnaC03G0357300GG	GH06053370	chrC03g000879	BnaC05G0129400NO	C03G020470	BnaC04G0494400QU	BnaC04G0469200SL	BnaC03G0169500TA	BnaC03G0522300WE	BnapC03G00095650.1	chrC02G46470.1	BnaC03G0299500ZY	BnaC03G0268000ZS	ZY821054774
rna-XM_013885522.3	BnaC03g51750D	chrC03G15820.1	C03p012820.1_BnaEXP	BnaC03G0366400GG	GH06053429	chrC03g001233	BnaC05G0151400NO	C03G021000	BnaC05G0011400QU	BnaC04G0505300SL	BnaC03G0230600TA	BnaC03G0579000WE	BnapC04G00104180.1	chrC02G46760.1	BnaC03G0309400ZY	BnaC03G0279300ZS	ZY821054942
rna-XM_013885872.3	BnaC03g55550D	chrC03G15970.1	C03p013480.1_BnaEXP	BnaC03G0370600GG	GH06053818	chrC03g001303	BnaC05G0151600NO	C03G026920	BnaC05G0037600QU	BnaC04G0597500SL	BnaC03G0240600TA	BnaC03G0597900WE	BnapC04G00112100.1	chrC02G47220.1	BnaC03G0313800ZY	BnaC03G0298100ZS	ZY821054989
rna-XM_013885914.3	BnaC03g55560D	chrC03G17650.1	C03p014200.1_BnaEXP	BnaC03G0457100GG	GH06053896	chrC03g001446	BnaC05G0191400NO	C03G028130	BnaC05G0077100QU	BnaC05G0040800SL	BnaC03G0258500TA	BnaC03G0613300WE	BnapC04G00115090.1	chrC02G48890.1	BnaC03G0331900ZY	BnaC03G0340900ZS	ZY821055080
rna-XM_013885974.3	BnaC03g60080D	chrC03G18250.1	C03p015720.1_BnaEXP	BnaC03G0458300GG	GH06054115	chrC03g001485	BnaC05G0211300NO	C03G030200	BnaC05G0098600QU	BnaC05G0097400SL	BnaC03G0300500TA	BnaC03G0631700WE	BnapC04G00115950.1	chrC02G49070.1	BnaC03G0389000ZY	BnaC03G0364200ZS	ZY821055098
rna-XM_013885977.3	BnaC03g61550D	chrC03G20500.1	C03p016140.1_BnaEXP	BnaC03G0461200GG	GH06054200	chrC03g001601	BnaC05G0445200NO	C03G034490	BnaC05G0114100QU	BnaC05G0136600SL	BnaC03G0322900TA	BnaC03G0652400WE	BnapC04G00122550.1	chrC03G03510.1	BnaC03G0390900ZY	BnaC03G0373800ZS	ZY821055291
rna-XM_013886004.3	BnaC03g62830D	chrC03G21050.1	C03p016940.1_BnaEXP	BnaC03G0492400GG	GH06054218	chrC03g001603	BnaC05G0448700NO	C03G036780	BnaC05G0115600QU	BnaC05G0158100SL	BnaC03G0331900TA	BnaC03G0712300WE	BnapC04G00142650.1	chrC03G04610.1	BnaC03G0393800ZY	BnaC03G0378300ZS	ZY821055343
rna-XM_013886077.3	BnaC03g64160D	chrC03G26360.1	C03p017050.1_BnaEXP	BnaC03G0511600GG	GH06054409	chrC03g001623	BnaC05G0456500NO	C03G037730	BnaC05G0154200QU	BnaC05G0175900SL	BnaC03G0336300TA	BnaC04G0004500WE	BnapC04G00142680.1	chrC03G05920.1	BnaC03G0423400ZY	BnaC03G0459500ZS	ZY821055598
rna-XM_013886251.3	BnaC03g66570D	chrC03G27360.1	C03p018790.1_BnaEXP	BnaC03G0518300GG	GH06054464	chrC03g001807	BnaC05G0468300NO	C03G038240	BnaC05G0175200QU	BnaC05G0215300SL	BnaC03G0389700TA	BnaC04G0007000WE	BnapC04G00159270.1	chrC03G06780.1	BnaC03G0442700ZY	BnaC03G0461400ZS	ZY821055645
rna-XM_013886486.3	BnaC03g71080D	chrC03G29210.1	C03p019330.1_BnaEXP	BnaC03G0548400GG	GH06054708	chrC03g001861	BnaC05G0492600NO	C03G046650	BnaC05G0183100QU	BnaC05G0235800SL	BnaC03G0391200TA	BnaC04G0070000WE	BnapC04G00160210.1	chrC03G07250.1	BnaC03G0449900ZY	BnaC03G0464700ZS	ZY821056219
rna-XM_013887205.3	BnaC03g71630D	chrC03G33410.1	C03p021470.1_BnaEXP	BnaC03G0549900GG	GH06054765	chrC03g002121	BnaC05G0506600NO	C03G046810	BnaC05G0398800QU	BnaC05G0244400SL	BnaC03G0394200TA	BnaC04G0091200WE	BnapC04G00160390.1	chrC03G08200.1	BnaC03G0478400ZY	BnaC03G0524100ZS	ZY821056317
rna-XM_013888329.2	BnaC03g71860D	chrC03G35750.1	C03p021910.1_BnaEXP	BnaC03G0598500GG	GH06055353	chrC03g002182	BnaC05G0524500NO	C03G047260	BnaC05G0402100QU	BnaC05G0433700SL	BnaC03G0425600TA	BnaC04G0097800WE	BnapC04G00160470.1	chrC03G08780.1	BnaC03G0479800ZY	BnaC03G0554000ZS	ZY821056499
rna-XM_013889976.2	BnaC04g05500D	chrC03G36640.1	C03p027020.1_BnaEXP	BnaC03G0658200GG	GH06055458	chrC03g002797	BnaC05G0539100NO	C03G050630	BnaC05G0409500QU	BnaC05G0434300SL	BnaC03G0467400TA	BnaC04G0146400WE	BnapC04G00160480.1	chrC03G11890.1	BnaC03G0526100ZY	BnaC03G0555400ZS	ZY821056941
rna-XM_013891077.3	BnaC04g07760D	chrC03G37070.1	C03p027970.1_BnaEXP	BnaC03G0677900GG	GH06055653	chrC03g002929	BnaC05G0542800NO	C03G052560	BnaC05G0427400QU	BnaC05G0446500SL	BnaC03G0475600TA	BnaC04G0206100WE	BnapC04G00160610.1	chrC03G12600.1	BnaC03G0583900ZY	BnaC03G0607300ZS	ZY821057182
rna-XM_013891149.3	BnaC04g08340D	chrC03G44650.1	C03p028820.1_BnaEXP	BnaC03G0694100GG	GH06056092	chrC03g003115	BnaC06G0091400NO	C03G053410	BnaC05G0445200QU	BnaC05G0469200SL	BnaC03G0503100TA	BnaC04G0384000WE	BnapC04G00165960.1	chrC03G13330.1	BnaC03G0603400ZY	BnaC03G0669700ZS	ZY821057290
rna-XM_013891304.3	BnaC04g12330D	chrC03G44770.1	C03p034120.2_BnaEXP	BnaC03G0710000GG	GH06056337	chrC03g003599	BnaC06G0155600NO	C03G056590	BnaC05G0451600QU	BnaC05G0483200SL	BnaC03G0504700TA	BnaC04G0393400WE	BnapC04G00173820.1	chrC03G14850.1	BnaC03G0619100ZY	BnaC03G0689100ZS	ZY821057338
rna-XM_013891346.3	BnaC04g17160D	chrC03G45050.1	C03p037270.2_BnaEXP	BnaC03G0717600GG	GH06056435	chrC03g003862	BnaC06G0169400NO	C03G056760	BnaC05G0465500QU	BnaC05G0511400SL	BnaC03G0552400TA	BnaC04G0394100WE	BnapC04G00174900.1	chrC03G15190.1	BnaC03G0635000ZY	BnaC03G0706500ZS	ZY821058144
rna-XM_013891513.3	BnaC04g27380D	chrC03G47960.1	C03p037710.1_BnaEXP	BnaC03G0737900GG	GH06056478	chrC03g003968	BnaC06G0211300NO	C03G065930	BnaC05G0477300QU	BnaC06G0162700SL	BnaC03G0610100TA	BnaC04G0394200WE	BnapC04G00186250.1	chrC03G16000.1	BnaC03G0643200ZY	BnaC03G0722300ZS	ZY821058159
rna-XM_013891741.3	BnaC04g31750D	chrC03G49800.1	C03p039430.1_BnaEXP	BnaC04G0005300GG	GH06057296	chrC03g004016	BnaC06G0215700NO	C03G067460	BnaC05G0496800QU	BnaC06G0195100SL	BnaC03G0649500TA	BnaC04G0395400WE	BnapC05G00559960.1	chrC03G16160.1	BnaC03G0662900ZY	BnaC03G0731300ZS	ZY821058187
rna-XM_013892082.3	BnaC04g32490D	chrC03G50430.1	C03p045030.1_BnaEXP	BnaC04G0007800GG	GH06057312	chrC03g004858	BnaC06G0238000NO	C03G069040	BnaC05G0504900QU	BnaC06G0200300SL	BnaC03G0679400TA	BnaC04G0434700WE	BnapC05G00562290.1	chrC03G17850.1	BnaC03G0722700ZY	BnaC03G0754500ZS	ZY821058494
rna-XM_013892582.3	BnaC04g32550D	chrC03G53310.1	C03p045190.1_BnaEXP	BnaC04G0071100GG	GH06057339	chrC03g004885	BnaC06G0262600NO	C03G070550	BnaC05G0508100QU	BnaC06G0221400SL	BnaC03G0687300TA	BnaC04G0496400WE	BnapC05G00563030.1	chrC03G18440.1	BnaC04G0005800ZY	BnaC03G0817300ZS	ZY821058683
rna-XM_013893151.3	BnaC04g32560D	chrC03G53460.1	C03p045450.1_BnaEXP	BnaC04G0090600GG	GH06057639	chrC03g004924	BnaC06G0264300NO	C03G071400	BnaC06G0090200QU	BnaC06G0229300SL	BnaC03G0706700TA	BnaC04G0504500WE	BnapC05G00568050.1	chrC03G20680.1	BnaC04G0008100ZY	BnaC04G0005700ZS	ZY821058761
rna-XM_013893930.3	BnaC04g32680D	chrC03G57590.1	C03p049300.1_BnaEXP	BnaC04G0097300GG	GH06057846	chrC03g005252	BnaC06G0295000NO	C03G073500	BnaC06G0166800QU	BnaC06G0247000SL	BnaC03G0769300TA	BnaC04G0537300WE	BnapC05G00570900.1	chrC03G21190.1	BnaC04G0071000ZY	BnaC04G0007900ZS	ZY821059052
rna-XM_013894677.3	BnaC04g35730D	chrC03G63220.1	C03p051230.1_BnaEXP	BnaC04G0143800GG	GH06057922	chrC03g005470	BnaC06G0302700NO	C03G080400	BnaC06G0209800QU	BnaC06G0248500SL	BnaC04G0005200TA	BnaC04G0599200WE	BnapC05G00573160.1	chrC03G26620.1	BnaC04G0091200ZY	BnaC04G0069000ZS	ZY821059065
rna-XM_013895444.3	BnaC04g41990D	chrC03G64870.1	C03p051960.1_BnaEXP	BnaC04G0339700GG	GH06058211	chrC03g005548	BnaC06G0316800NO	C04G000520	BnaC06G0237500QU	BnaC06G0270800SL	BnaC04G0008000TA	BnaC05G0044000WE	BnapC05G00578420.1	chrC03G27640.1	BnaC04G0098000ZY	BnaC04G0090000ZS	ZY821059702
rna-XM_013895857.3	BnaC04g43020D	chrC03G66370.1	C03p056160.1_BnaEXP	BnaC04G0387700GG	GH06058225	chrC03g005779	BnaC06G0317700NO	C04G000790	BnaC06G0263100QU	BnaC06G0274400SL	BnaC04G0068100TA	BnaC05G0070900WE	BnapC05G00581460.1	chrC03G29530.1	BnaC04G0184300ZY	BnaC04G0146400ZS	ZY821060280
rna-XM_013896583.3	BnaC04g51450D	chrC03G67700.1	C03p057830.1_BnaEXP	BnaC04G0448700GG	GH06058861	chrC03g005923	BnaC06G0318400NO	C04G007370	BnaC06G0293700QU	BnaC06G0291700SL	BnaC04G0088200TA	BnaC05G0111000WE	BnapC05G00582590.1	chrC03G33680.1	BnaC04G0240900ZY	BnaC04G0209800ZS	ZY821060473
rna-XM_013896812.3	BnaC04g52010D	chrC03G68420.1	C03p059380.1_BnaEXP	BnaC04G0458300GG	GH06059430	chrC03g006533	BnaC06G0332900NO	C04G009680	BnaC06G0300300QU	BnaC06G0298200SL	BnaC04G0095000TA	BnaC05G0133200WE	BnapC05G00617730.1	chrC03G36180.1	BnaC04G0348400ZY	BnaC04G0270000ZS	ZY821060623
rna-XM_013896911.3	BnaC05g04250D	chrC03G70130.1	C03p061690.1_BnaEXP	BnaC04G0491700GG	GH06059626	chrC03g007134	BnaC06G0342800NO	C04G010520	BnaC06G0323500QU	BnaC06G0311600SL	BnaC04G0121900TA	BnaC05G0150400WE	BnapC05G00619210.1	chrC03G37060.1	BnaC04G0357000ZY	BnaC04G0335800ZS	ZY821060766
rna-XM_013896998.3	BnaC05g06410D	chrC03G75780.1	C03p063630.1_BnaEXP	BnaC04G0553700GG	GH06059910	chrC03g007346	BnaC06G0378400NO	C04G015810	BnaC06G0324700QU	BnaC06G0312400SL	BnaC04G0183300TA	BnaC05G0151400WE	BnapC05G00621830.1	chrC03G37490.1	BnaC04G0359000ZY	BnaC04G0392300ZS	ZY821060852
rna-XM_022688288.2	BnaC05g10580D	chrC04G00540.1	C03p069020.1_BnaEXP	BnaC05G0041700GG	GH06059999	chrC03g007347	BnaC06G0383800NO	C04G017470	BnaC06G0341500QU	BnaC06G0313100SL	BnaC04G0356600TA	BnaC05G0151600WE	BnapC05G00623320.1	chrC03G39330.1	BnaC04G0359100ZY	BnaC04G0402700ZS	ZY821061048
rna-XM_022689404.2	BnaC05g14250D	chrC04G00770.1	C04p000450.1_BnaEXP	BnaC05G0062300GG	GH06060187	chrC03g007669	BnaC06G0388900NO	C04G022410	BnaC06G0354600QU	BnaC06G0329700SL	BnaC04G0366200TA	BnaC05G0190000WE	BnapC05G00626770.1	chrC03G45140.1	BnaC04G0360300ZY	BnaC04G0403700ZS	ZY821061667
rna-XM_022689434.2	BnaC05g17910D	chrC04G06820.1	C04p000680.1_BnaEXP	BnaC05G0068300GG	GH06060826	chrC03g007672	BnaC06G0397500NO	C04G041590	BnaC06G0388100QU	BnaC06G0342600SL	BnaC04G0366900TA	BnaC05G0209800WE	BnapC05G00627490.1	chrC03G45280.1	BnaC04G0398700ZY	BnaC04G0404300ZS	ZY821061737
rna-XM_022689589.2	BnaC05g20740D	chrC04G08800.1	C04p006840.1_BnaEXP	BnaC05G0108300GG	GH06060845	chrC03g007774	BnaC06G0400700NO	C04G042700	BnaC06G0393300QU	BnaC06G0386200SL	BnaC04G0367000TA	BnaC05G0218300WE	BnapC05G00627850.1	chrC03G45560.1	BnaC04G0461800ZY	BnaC04G0404400ZS	ZY821061755
rna-XM_022689621.2	BnaC05g22860D	chrC04G09480.1	C04p008970.1_BnaEXP	BnaC05G0131100GG	GH06061579	chrC03g007981	BnaC06G0440900NO	C04G042710	BnaC06G0395700QU	BnaC06G0392000SL	BnaC04G0368100TA	BnaC05G0440100WE	BnapC06G00711460.1	chrC03G48560.1	BnaC04G0470500ZY	BnaC04G0445200ZS	ZY821061840
rna-XM_022692073.2	BnaC05g39780D	chrC04G13930.1	C04p009640.1_BnaEXP	BnaC05G0143100GG	GH06061811	chrC03g007982	BnaC07G0094800NO	C04G047720	BnaC06G0395900QU	BnaC06G0392100SL	BnaC04G0406400TA	BnaC05G0444100WE	BnapC06G00722950.1	chrC03G50440.1	BnaC04G0512100ZY	BnaC04G0508800ZS	ZY821062511
rna-XM_022693035.2	BnaC05g40470D	chrC04G18720.1	C04p011760.1_BnaEXP	BnaC05G0150700GG	GH06061876	chrC04g000725	BnaC07G0112500NO	C04G054880	BnaC06G0396000QU	BnaC06G0394400SL	BnaC04G0473700TA	BnaC05G0451800WE	BnapC06G00729450.1	chrC03G51080.1	BnaC04G0573100ZY	BnaC04G0518200ZS	ZY821062745
rna-XM_022694627.2	BnaC05g40480D	chrC04G23380.1	C04p013270.1_BnaEXP	BnaC05G0151000GG	GH06062386	chrC04g000949	BnaC07G0154900NO	C04G055890	BnaC06G0397500QU	BnaC06G0394600SL	BnaC04G0482900TA	BnaC05G0473600WE	BnapC06G00730160.1	chrC03G53840.1	BnaC05G0040300ZY	BnaC04G0552100ZS	ZY821062806
rna-XM_022695107.2	BnaC05g44010D	chrC04G28850.1	C04p019440.1_BnaEXP	BnaC05G0189300GG	GH06062995	chrC04g001024	BnaC07G0174300NO	C04G059590	BnaC07G0096300QU	BnaC06G0396400SL	BnaC04G0514200TA	BnaC05G0497900WE	BnapC06G00736350.1	chrC03G53990.1	BnaC05G0060700ZY	BnaC04G0614300ZS	ZY821063296
rna-XM_022696276.2	BnaC05g45330D	chrC04G33720.1	C04p031320.1_BnaEXP	BnaC05G0210200GG	GH06063719	chrC04g002238	BnaC07G0200300NO	C04G066450	BnaC07G0114000QU	BnaC06G0432800SL	BnaC04G0574700TA	BnaC05G0511400WE	BnapC06G00736550.1	chrC03G58080.1	BnaC05G0067000ZY	BnaC05G0044400ZS	ZY821064667
rna-XM_022697111.2	BnaC05g48630D	chrC04G34480.1	C04p032090.1_BnaEXP	BnaC05G0218200GG	GH06064940	chrC04g004193	BnaC07G0292400NO	C04G066570	BnaC07G0146100QU	BnaC07G0096400SL	BnaC05G0042600TA	BnaC05G0532900WE	BnapC06G00740250.1	chrC03G63780.1	BnaC05G0108700ZY	BnaC05G0065800ZS	ZY821065874
rna-XM_022698759.2	BnaC05g48910D	chrC04G34650.1	C04p032230.1_BnaEXP	BnaC05G0454100GG	GH06065014	chrC04g004293	BnaC07G0292600NO	C05G004360	BnaC07G0165500QU	BnaC07G0113600SL	BnaC05G0068600TA	BnaC05G0545800WE	BnapC06G00741110.1	chrC03G65540.1	BnaC05G0130900ZY	BnaC05G0072600ZS	ZY821065952
rna-XM_022698990.2	BnaC05g51000D	chrC04G34660.1	C04p032290.1_BnaEXP	BnaC05G0457500GG	GH06065033	chrC04g004294	BnaC07G0293900NO	C05G006420	BnaC07G0186300QU	BnaC07G0147200SL	BnaC05G0110300TA	BnaC05G0546200WE	BnapC06G00743170.1	chrC03G67050.1	BnaC05G0148400ZY	BnaC05G0114500ZS	ZY821065970
rna-XM_022699265.2	BnaC06g08330D	chrC04G34790.1	C04p032300.1_BnaEXP	BnaC05G0464800GG	GH06065034	chrC04g004305	BnaC07G0300000NO	C05G007030	BnaC07G0257500QU	BnaC07G0162200SL	BnaC05G0132400TA	BnaC05G0551200WE	BnapC06G00745530.1	chrC03G68350.1	BnaC05G0149600ZY	BnaC05G0137500ZS	ZY821065971
rna-XM_022700088.2	BnaC06g14460D	chrC04G38750.1	C04p035990.1_BnaEXP	BnaC05G0476800GG	GH06065048	chrC04g004752	BnaC07G0306000NO	C05G011550	BnaC07G0288900QU	BnaC07G0242200SL	BnaC05G0151800TA	BnaC06G0085600WE	BnapC06G00747150.1	chrC03G69080.1	BnaC05G0149700ZY	BnaC05G0156000ZS	ZY821065983
rna-XM_022700492.2	BnaC06g19980D	chrC04G45110.1	C04p043230.1_BnaEXP	BnaC05G0501600GG	GH06065454	chrC04g005445	BnaC07G0321000NO	C05G013920	BnaC07G0290300QU	BnaC07G0271700SL	BnaC05G0152900TA	BnaC06G0169500WE	BnapC06G00751550.1	chrC03G70760.1	BnaC05G0150000ZY	BnaC05G0218800ZS	ZY821066396
rna-XM_022705871.2	BnaC06g22860D	chrC04G46180.1	C04p044280.1_BnaEXP	BnaC05G0515100GG	GH06066127	chrC04g005534	BnaC07G0334500NO	C05G015370	BnaC07G0293300QU	BnaC07G0272900SL	BnaC05G0153000TA	BnaC06G0180300WE	BnapC06G00752640.1	chrC03G76010.1	BnaC05G0187900ZY	BnaC05G0464600ZS	ZY821067075
rna-XM_022706003.2	BnaC06g23040D	chrC04G55590.1	C04p045920.1_BnaEXP	BnaC05G0534700GG	GH06066238	chrC04g006495	BnaC07G0360600NO	C05G016170	BnaC07G0295900QU	BnaC07G0279000SL	BnaC05G0153200TA	BnaC06G0187900WE	BnapC06G00752850.1	chrC04G00560.1	BnaC05G0209600ZY	BnaC05G0468000ZS	ZY821067183
rna-XM_022706058.2	BnaC06g29460D	chrC04G55720.1	C04p052140.1_BnaEXP	BnaC05G0546300GG	GH06066570	chrC04g006497	BnaC07G0366500NO	C05G020750	BnaC07G0302300QU	BnaC07G0285000SL	BnaC05G0192000TA	BnaC06G0218400WE	BnapC06G00757260.1	chrC04G00790.1	BnaC05G0218000ZY	BnaC05G0475500ZS	ZY821068194
rna-XM_022706276.2	BnaC06g30790D	chrC05G04210.1	C05p004130.1_BnaEXP	BnaC05G0548700GG	GH06067268	chrC05g000439	BnaC07G0396700NO	C05G023130	BnaC07G0314800QU	BnaC07G0297900SL	BnaC05G0212600TA	BnaC06G0249600WE	BnapC07G00439090.1	chrC04G06940.1	BnaC05G0318600ZY	BnaC05G0488100ZS	ZY821068218
rna-XM_022707908.2	BnaC06g34360D	chrC05G06860.1	C05p006240.1_BnaEXP	BnaC05G0552100GG	GH06067291	chrC05g000730	BnaC07G0403900NO	C05G024050	BnaC07G0316600QU	BnaC07G0299700SL	BnaC05G0220200TA	BnaC06G0255400WE	BnapC07G00441880.1	chrC04G08950.1	BnaC05G0465800ZY	BnaC05G0511100ZS	ZY821068240
rna-XM_022707983.2	BnaC06g34910D	chrC05G10910.1	C05p006860.2_BnaEXP	BnaC06G0088400GG	GH06067752	chrC05g001091	BnaC07G0421100NO	C05G045270	BnaC07G0356700QU	BnaC07G0312900SL	BnaC05G0439500TA	BnaC06G0277500WE	BnapC07G00447460.1	chrC04G09600.1	BnaC05G0469400ZY	BnaC05G0525300ZS	ZY821068698
rna-XM_022708708.2	BnaC06g35340D	chrC05G12990.1	C05p010840.1_BnaEXP	BnaC06G0166800GG	GH06067972	chrC05g001329	BnaC07G0444100NO	C05G045690	BnaC07G0361100QU	BnaC07G0339200SL	BnaC05G0451800TA	BnaC06G0298400WE	BnapC07G00450220.1	chrC04G14010.1	BnaC05G0477000ZY	BnaC05G0559400ZS	ZY821068917
rna-XM_022710735.2	BnaC06g35350D	chrC05G14660.1	C05p012970.1_BnaEXP	BnaC06G0209000GG	GH06068021	chrC05g001499	BnaC07G0489800NO	C05G046540	BnaC07G0366300QU	BnaC07G0348600SL	BnaC05G0476200TA	BnaC06G0300200WE	BnapC07G00454050.1	chrC04G18660.1	BnaC05G0489400ZY	BnaC06G0099100ZS	ZY821068968
rna-XM_022712382.2	BnaC06g35510D	chrC05G14770.1	C05p014710.1_BnaEXP	BnaC06G0214300GG	GH06068443	chrC05g001830	BnaC07G0499600NO	C05G047810	BnaC07G0396700QU	BnaC07G0377200SL	BnaC05G0489400TA	BnaC06G0329300WE	BnapC07G00464400.1	chrC04G23230.1	BnaC05G0511000ZY	BnaC06G0181400ZS	ZY821069411
rna-XM_022713033.2	BnaC06g39570D	chrC05G14790.1	C05p014820.1_BnaEXP	BnaC06G0235500GG	GH06068698	chrC05g002092	BnaC07G0511500NO	C05G050420	BnaC07G0403400QU	BnaC07G0384200SL	BnaC05G0507600TA	BnaC06G0335700WE	BnapC07G00468110.1	chrC04G28800.1	BnaC05G0524700ZY	BnaC06G0223400ZS	ZY821069657
rna-XM_022714764.2	BnaC06g42760D	chrC05G18600.1	C05p014840.1_BnaEXP	BnaC06G0262900GG	GH06068875	chrC05g002181	BnaC07G0523000NO	C05G051750	BnaC07G0413600QU	BnaC07G0394800SL	BnaC05G0521200TA	BnaC06G0349600WE	BnapC07G00468230.1	chrC04G28890.1	BnaC05G0552600ZY	BnaC06G0229100ZS	ZY821069809
rna-XM_022715896.2	BnaC06g43380D	chrC05G20640.1	C05p014850.1_BnaEXP	BnaC06G0264300GG	GH06069301	chrC05g004834	BnaC08G0075100NO	C05G054830	BnaC07G0420300QU	BnaC07G0401200SL	BnaC05G0524500TA	BnaC06G0350400WE	BnapC07G00468670.1	chrC04G33840.1	BnaC05G0557800ZY	BnaC06G0250900ZS	ZY821070246
rna-XM_022716607.2	BnaC07g08320D	chrC05G21400.1	C05p018720.1_BnaEXP	BnaC06G0294700GG	GH06069513	chrC05g004912	BnaC08G0157700NO	C05G055510	BnaC07G0442500QU	BnaC07G0422900SL	BnaC06G0087900TA	BnaC06G0351100WE	BnapC07G00468970.1	chrC04G34590.1	BnaC06G0089500ZY	BnaC06G0276600ZS	ZY821070494
rna-XM_022716608.2	BnaC07g08510D	chrC05G41910.1	C05p020620.1_BnaEXP	BnaC06G0300800GG	GH06069599	chrC05g005054	BnaC08G0212000NO	C05G055830	BnaC07G0456900QU	BnaC07G0438600SL	BnaC06G0164400TA	BnaC06G0367800WE	BnapC07G00469680.1	chrC04G34730.1	BnaC06G0164900ZY	BnaC06G0278200ZS	ZY821070579
rna-XM_022717082.2	BnaC07g10840D	chrC05G42270.1	C05p021410.1_BnaEXP	BnaC06G0315100GG	GH06072147	chrC05g005319	BnaC08G0238700NO	C06G010140	BnaC07G0489100QU	BnaC07G0470600SL	BnaC06G0204800TA	BnaC06G0381200WE	BnapC07G00471310.1	chrC04G34770.1	BnaC06G0207200ZY	BnaC06G0306800ZS	ZY821073265
rna-XM_022719745.2	BnaC07g13600D	chrC05G42990.1	C05p038020.1_BnaEXP	BnaC06G0316000GG	GH06072181	chrC05g005456	BnaC08G0248200NO	C06G023710	BnaC07G0498600QU	BnaC07G0492700SL	BnaC06G0211000TA	BnaC06G0416800WE	BnapC07G00471510.1	chrC04G34780.1	BnaC06G0212500ZY	BnaC06G0327500ZS	ZY821073299
rna-XM_022719796.2	BnaC07g16030D	chrC05G44230.1	C05p038330.1_BnaEXP	BnaC06G0316600GG	GH06072252	chrC05g005791	BnaC08G0256000NO	C06G024270	BnaC07G0510900QU	BnaC07G0504600SL	BnaC06G0232600TA	BnaC06G0422500WE	BnapC07G00473280.1	chrC04G34900.1	BnaC06G0233600ZY	BnaC06G0328400ZS	ZY821073372
rna-XM_048734778.1	BnaC07g21960D	chrC05G46560.1	C05p039040.1_BnaEXP	BnaC06G0333800GG	GH06072380	chrC06g000920	BnaC08G0262000NO	C06G027100	BnaC08G0074300QU	BnaC08G0093600SL	BnaC06G0232800TA	BnaC06G0425500WE	BnapC07G00476530.1	chrC04G38670.1	BnaC06G0259100ZY	BnaC06G0329100ZS	ZY821073493
rna-XM_048735153.1	BnaC07g24710D	chrC05G47800.1	C05p040280.1_BnaEXP	BnaC06G0347000GG	GH06072745	chrC06g001757	BnaC08G0265500NO	C06G029900	BnaC08G0116600QU	BnaC08G0167700SL	BnaC06G0258000TA	BnaC06G0425600WE	BnapC07G00477020.1	chrC04G45010.1	BnaC06G0260600ZY	BnaC06G0347100ZS	ZY821073663
rna-XM_048735234.1	BnaC07g25120D	chrC05G50690.1	C05p042650.1_BnaEXP	BnaC07G0095600GG	GH06073043	chrC06g002258	BnaC08G0291700NO	C06G030030	BnaC08G0147400QU	BnaC08G0219600SL	BnaC06G0259500TA	BnaC06G0425700WE	BnapC07G00477630.1	chrC04G46100.1	BnaC06G0290900ZY	BnaC06G0360600ZS	ZY821073812
rna-XM_048735315.1	BnaC07g25380D	chrC05G51410.1	C05p043940.1_BnaEXP	BnaC07G0113200GG	GH06073083	chrC06g002317	BnaC08G0316800NO	C06G033380	BnaC08G0198600QU	BnaC08G0224500SL	BnaC06G0288200TA	BnaC06G0426900WE	BnapC07G00482220.1	chrC04G49470.1	BnaC06G0297300ZY	BnaC06G0398100ZS	ZY821074066
rna-XM_048735363.1	BnaC07g25960D	chrC05G51750.1	C05p046820.1_BnaEXP	BnaC07G0148300GG	GH06073135	chrC06g002835	BnaC08G0325900NO	C06G034650	BnaC08G0202500QU	BnaC08G0259000SL	BnaC06G0294300TA	BnaC06G0463500WE	BnapC07G00483590.1	chrC04G55750.1	BnaC06G0311400ZY	BnaC06G0404100ZS	ZY821074139
rna-XM_048735671.1	BnaC07g27140D	chrC06G08190.1	C05p046940.1_BnaEXP	BnaC07G0167800GG	GH06074370	chrC06g002846	BnaC08G0326000NO	C06G034740	BnaC08G0238900QU	BnaC08G0266600SL	BnaC06G0308300TA	BnaC06G0473900WE	BnapC07G00484630.1	chrC04G55880.1	BnaC06G0312300ZY	BnaC06G0404200ZS	ZY821075374
rna-XM_048736225.1	BnaC07g27330D	chrC06G14920.1	C05p047780.1_BnaEXP	BnaC07G0194800GG	GH06075202	chrC06g003139	BnaC08G0354500NO	C06G034790	BnaC08G0247100QU	BnaC08G0272700SL	BnaC06G0309500TA	BnaC07G0082100WE	BnapC07G00487120.1	chrC05G04220.1	BnaC06G0312600ZY	BnaC06G0407500ZS	ZY821076218
rna-XM_048736244.1	BnaC07g28680D	chrC06G18860.1	C06p008430.1_BnaEXP	BnaC07G0267300GG	GH06075653	chrC06g003346	BnaC08G0359700NO	C06G034830	BnaC08G0253700QU	BnaC08G0276300SL	BnaC06G0310100TA	BnaC07G0101500WE	BnapC07G00492380.1	chrC05G06910.1	BnaC06G0316800ZY	BnaC06G0407800ZS	ZY821076662
rna-XM_048736909.1	BnaC07g31640D	chrC06G19400.1	C06p019300.1_BnaEXP	BnaC07G0296800GG	GH06075704	chrC06g003367	BnaC08G0411100NO	C06G035260	BnaC08G0255700QU	BnaC08G0302400SL	BnaC06G0327200TA	BnaC07G0106400WE	BnapC07G00493520.1	chrC05G10990.1	BnaC06G0329400ZY	BnaC06G0407900ZS	ZY821076719
rna-XM_048738002.1	BnaC07g34790D	chrC06G21460.1	C06p019880.1_BnaEXP	BnaC07G0297800GG	GH06075944	chrC06g003405	BnaC08G0415400NO	C06G036650	BnaC08G0264200QU	BnaC08G0326700SL	BnaC06G0339700TA	BnaC07G0156000WE	BnapC07G00495000.1	chrC05G13010.1	BnaC06G0376900ZY	BnaC06G0409400ZS	ZY821076958
rna-XM_048738739.1	BnaC07g36700D	chrC06G23950.1	C06p020330.1_BnaEXP	BnaC07G0300600GG	GH06076205	chrC06g003554	BnaC08G0465600NO	C06G042390	BnaC08G0276800QU	BnaC08G0364400SL	BnaC06G0372100TA	BnaC07G0202800WE	BnapC07G00496390.1	chrC05G14670.1	BnaC06G0382500ZY	BnaC06G0447900ZS	ZY821077215
rna-XM_048738981.1	BnaC07g37430D	chrC06G27250.1	C06p024950.1_BnaEXP	BnaC07G0303300GG	GH06076220	chrC06g004041	BnaC09G0005400NO	C06G042950	BnaC08G0301300QU	BnaC08G0369600SL	BnaC06G0377300TA	BnaC07G0274400WE	BnapC08G00775330.1	chrC05G14780.1	BnaC06G0382600ZY	BnaC07G0104400ZS	ZY821077228
rna-XM_048739463.1	BnaC07g39760D	chrC06G27610.1	C06p027610.1_BnaEXP	BnaC07G0309100GG	GH06076515	chrC06g004105	BnaC09G0020300NO	C06G043310	BnaC08G0329000QU	BnaC08G0439600SL	BnaC06G0379900TA	BnaC07G0302600WE	BnapC08G00786230.1	chrC05G14790.1	BnaC06G0385300ZY	BnaC07G0123100ZS	ZY821077522
rna-XM_048739655.1	BnaC07g44270D	chrC06G29510.1	C06p028090.1_BnaEXP	BnaC07G0322400GG	GH06076578	chrC06g004139	BnaC09G0034800NO	C06G043330	BnaC08G0352400QU	BnaC08G0447000SL	BnaC06G0380100TA	BnaC07G0303900WE	BnapC08G00786880.1	chrC05G18570.1	BnaC06G0385600ZY	BnaC07G0158200ZS	ZY821077585
rna-XM_048740818.1	BnaC07g45320D	chrC06G31330.1	C06p029450.1_BnaEXP	BnaC07G0324100GG	GH06076732	chrC06g004150	BnaC09G0037100NO	C06G043340	BnaC08G0361100QU	BnaC09G0196900SL	BnaC06G0381400TA	BnaC07G0306700WE	BnapC08G00792700.1	chrC05G20520.1	BnaC06G0387100ZY	BnaC07G0178800ZS	ZY821077732
rna-XM_048741172.1	BnaC07g46430D	chrC06G31470.1	C06p029530.1_BnaEXP	BnaC07G0337800GG	GH06076741	chrC06g004559	BnaC09G0041000NO	C06G043490	BnaC08G0361200QU	BnaC09G0210500SL	BnaC06G0419200TA	BnaC07G0309100WE	BnapC08G00796220.1	chrC05G21270.1	BnaC06G0423400ZY	BnaC07G0205300ZS	ZY821077741
rna-XM_048741606.1	BnaC07g47650D	chrC06G33640.1	C06p029570.1_BnaEXP	BnaC07G0364400GG	GH06076747	chrC07g001067	BnaC09G0059000NO	C06G047490	BnaC08G0390000QU	BnaC09G0246200SL	BnaC07G0097900TA	BnaC07G0315500WE	BnapC08G00797700.1	chrC05G42000.1	BnaC07G0089000ZY	BnaC07G0280300ZS	ZY821077747
rna-XM_048742296.1	BnaC07g50190D	chrC06G34150.1	C06p031260.1_BnaEXP	BnaC07G0368700GG	GH06076930	chrC07g001247	BnaC09G0112000NO	C07G010540	BnaC08G0395300QU	BnaC09G0267100SL	BnaC07G0115100TA	BnaC07G0328900WE	BnapC08G00798790.1	chrC05G42360.1	BnaC07G0105600ZY	BnaC07G0309800ZS	ZY821077933
rna-XM_048742440.1	BnaC08g06060D	chrC06G35340.1	C06p032530.1_BnaEXP	BnaC07G0373800GG	GH06077070	chrC07g001647	BnaC09G0124800NO	C07G012900	BnaC08G0463600QU	BnaC09G0277700SL	BnaC07G0151000TA	BnaC07G0330800WE	BnapC08G00799700.1	chrC05G43090.1	BnaC07G0139200ZY	BnaC07G0310800ZS	ZY821078074
rna-XM_048742546.1	BnaC08g07960D	chrC06G35400.1	C06p036110.1_BnaEXP	BnaC07G0404400GG	GH06077442	chrC07g001905	BnaC09G0319100NO	C07G016850	BnaC08G0472100QU	BnaC09G0331100SL	BnaC07G0170500TA	BnaC07G0344300WE	BnapC08G00800210.1	chrC05G44320.1	BnaC07G0158200ZY	BnaC07G0314000ZS	ZY821078459
rna-XM_048742842.1	BnaC08g17650D	chrC06G36840.1	C06p036700.1_BnaEXP	BnaC07G0411300GG	GH06077498	chrC07g002219	BnaC09G0350700NO	C07G018890	BnaC08G0478600QU	BnaC09G0341700SL	BnaC07G0196200TA	BnaC07G0370600WE	BnapC08G00803680.1	chrC05G46690.1	BnaC07G0183800ZY	BnaC07G0316500ZS	ZY821078515
rna-XM_048742866.1	BnaC08g18080D	chrC06G37970.1	C06p036970.1_BnaEXP	BnaC07G0422300GG	GH06077534	chrC07g002221	BnaC09G0426800NO	C07G021900	BnaC08G0519800QU	BnaC09G0345600SL	BnaC07G0298400TA	BnaC07G0375100WE	BnapC08G00805220.1	chrC05G47980.1	BnaC07G0255000ZY	BnaC07G0322500ZS	ZY821078516
rna-XM_048743009.1	BnaC08g18090D	chrC06G41280.1	C06p036980.1_BnaEXP	BnaC07G0429200GG	GH06077535	chrC07g003236	BnaC09G0435500NO	C07G029960	BnaC09G0011500QU	BnaC09G0349200SL	BnaC07G0298600TA	BnaC07G0381400WE	BnapC08G00806670.1	chrC05G50930.1	BnaC07G0283800ZY	BnaC07G0337400ZS	ZY821078544
rna-XM_048743040.1	BnaC08g18260D	chrC06G41810.1	C06p036990.1_BnaEXP	BnaC07G0450300GG	GH06077549	chrC07g003248	BnaC09G0437700NO	C07G032930	BnaC09G0034600QU	BnaC09G0360900SL	BnaC07G0299900TA	BnaC07G0387900WE	BnapC08G00807770.1	chrC05G51460.1	BnaC07G0285000ZY	BnaC07G0351100ZS	ZY821078546
rna-XM_048744654.1	BnaC08g20580D	chrC06G42080.1	C06p037120.1_BnaEXP	BnaC07G0464600GG	GH06077921	chrC07g003335	BnaC09G0449600NO	C07G033060	BnaC09G0037300QU	BnaC09G0404500SL	BnaC07G0302500TA	BnaC07G0408800WE	BnapC08G00807780.1	chrC05G51940.1	BnaC07G0288100ZY	BnaC07G0376700ZS	ZY821078564
rna-XM_048744803.1	BnaC08g24310D	chrC06G42090.1	C06p040700.1_BnaEXP	BnaC07G0496200GG	GH06077950	chrC07g003472	BnaC09G0454600NO	C07G033470	BnaC09G0053900QU	Bnascaffold1157G0000100SL	BnaC07G0304900TA	BnaC07G0423900WE	BnapC08G00811300.1	chrC06G07790.1	BnaC07G0290600ZY	BnaC07G0381200ZS	ZY821080187
rna-XM_048745020.1	BnaC08g25380D	chrC06G42220.1	C07p000970.1_BnaEXP	BnaC07G0505800GG	GH06079392	chrC07g003489	BnaC09G0458300NO	C07G033760	BnaC09G0068800QU	Bnascaffold1214G0000200SL	BnaC07G0310800TA	BnaC07G0455500WE	BnapC08G00811900.1	chrC06G14430.1	BnaC07G0296500ZY	BnaC07G0386400ZS	ZY821080400
rna-XM_048745973.1	BnaC08g26660D	chrC07G08460.1	C07p002720.1_BnaEXP	BnaC07G0519100GG	GH06079597	chrC07g003639	BnaC09G0469800NO	C07G034410	BnaC09G0071400QU	Bnascaffold146G0000200SL	BnaC07G0324800TA	BnaC07G0465200WE	BnapC08G00819620.1	chrC06G18450.1	BnaC07G0310100ZY	BnaC07G0417700ZS	ZY821080806
rna-XM_048746008.1	BnaC08g30650D	chrC07G09900.1	C07p005100.1_BnaEXP	BnaC07G0531300GG	GH06079999	chrC07g003928	Bnascaffold1004G0000100NO	C07G035780	BnaC09G0075200QU	Bnascaffold1525G0000300SL	BnaC07G0326700TA	BnaC07G0478100WE	BnapC08G00820580.1	chrC06G19000.1	BnaC07G0311800ZY	BnaC07G0425500ZS	ZY821081018
rna-XM_048746214.1	BnaC08g31190D	chrC07G12960.1	C07p009900.1_BnaEXP	BnaC08G0059400GG	GH06080215	chrC07g003962	Bnascaffold1402G0000100NO	C07G035940	BnaC09G0092600QU	Bnascaffold1640G0000100SL	BnaC07G0339600TA	BnaC07G0490400WE	BnapC08G00825490.1	chrC06G21150.1	BnaC07G0325200ZY	BnaC07G0443100ZS	ZY821081271
rna-XM_048747689.1	BnaC08g37160D	chrC07G14800.1	C07p015120.1_BnaEXP	BnaC08G0103800GG	GH06081296	chrC07g004343	Bnascaffold1876G0009100NO	C07G037460	BnaC09G0146200QU	Bnascaffold1719G0000200SL	BnaC07G0365300TA	BnaC08G0066600WE	BnapC09G00266980.1	chrC06G23600.1	BnaC07G0351700ZY	BnaC07G0465900ZS	ZY821082113
rna-XM_048748245.1	BnaC08g37480D	chrC07G17200.1	C07p017730.1_BnaEXP	BnaC08G0136200GG	GH06081578	chrC07g004429	Bnascaffold1876G0020900NO	C07G040490	BnaC09G0158900QU	Bnascaffold1753G0000100SL	BnaC07G0369700TA	BnaC08G0108300WE	BnapC09G00269770.1	chrC06G23710.1	BnaC07G0355800ZY	BnaC07G0480700ZS	ZY821082392
rna-XM_048748398.1	BnaC08g38370D	chrC07G24300.1	C07p017870.1_BnaEXP	BnaC08G0141700GG	GH06081591	chrC07g004543	Bnascaffold2138G0000100NO	C07G040930	BnaC09G0258500QU	Bnascaffold1836G0026500SL	BnaC07G0374600TA	BnaC08G0139200WE	BnapC09G00270160.1	chrC06G23720.1	BnaC07G0361000ZY	BnaC07G0513900ZS	ZY821082405
rna-XM_048748399.1	BnaC08g42690D	chrC07G27100.1	C07p018250.1_BnaEXP	BnaC08G0188800GG	GH06081626	chrC07g004620	Bnascaffold2199G0034400NO	C07G041520	BnaC09G0356900QU	Bnascaffold1836G0031600SL	BnaC07G0406100TA	BnaC08G0144800WE	BnapC09G00270230.1	chrC06G26320.1	BnaC07G0391500ZY	BnaC07G0537000ZS	ZY821082441
rna-XM_048748604.1	BnaC08g48600D	chrC07G27210.1	C07p018530.1_BnaEXP	BnaC08G0192300GG	GH06081661	chrC07g004828	Bnascaffold2421G0015200NO	C07G044710	BnaC09G0376100QU	Bnascaffold1836G0040000SL	BnaC07G0413300TA	BnaC08G0199000WE	BnapC09G00270530.1	chrC06G26850.1	BnaC07G0398500ZY	BnaC07G0548300ZS	ZY821082475
rna-XM_048748809.1	BnaC08g48630D	chrC07G27480.1	C07p019090.1_BnaEXP	BnaC08G0193700GG	GH06081719	chrC07g004925	Bnascaffold2421G0044800NO	C07G045480	BnaC09G0398800QU	Bnascaffold1836G0044500SL	BnaC07G0424200TA	BnaC08G0202600WE	BnapC09G00272790.1	chrC06G28200.1	BnaC07G0409600ZY	BnaC08G0110000ZS	ZY821082529
rna-XM_048748845.1	BnaC09g01940D	chrC07G27770.1	C07p020280.1_BnaEXP	BnaC08G0228300GG	GH06081864	chrC07g005270	Bnascaffold2463G0002900NO	C07G046590	BnaC09G0409300QU	Bnascaffold1836G0052700SL	BnaC07G0430300TA	BnaC08G0203900WE	BnapC09G00274600.1	chrC06G28300.1	BnaC07G0415800ZY	BnaC08G0154600ZS	ZY821082675
rna-XM_048749296.1	BnaC09g02180D	chrC07G28370.1	C07p020440.1_BnaEXP	BnaC08G0236300GG	GH06081879	chrC07g005370	Bnascaffold2463G0007700NO	C07G047250	BnaC09G0453700QU	Bnascaffold1836G0075200SL	BnaC07G0451400TA	BnaC08G0236900WE	BnapC09G00277570.1	chrC06G30090.1	BnaC07G0437100ZY	BnaC08G0189000ZS	ZY821082690
rna-XM_048750212.1	BnaC09g02660D	chrC07G29880.1	C07p021650.1_BnaEXP	BnaC08G0242200GG	GH06082021	chrC07g005506	Bnascaffold2463G0016000NO	C07G049560	BnaC09G0475200QU	Bnascaffold2145G0000100SL	BnaC07G0465900TA	BnaC08G0245300WE	BnapC09G00286440.1	chrC06G31360.1	BnaC07G0451700ZY	BnaC08G0242900ZS	ZY821082844
rna-XM_048750251.1	BnaC09g03530D	chrC07G31150.1	C07p024150.1_BnaEXP	BnaC08G0245700GG	GH06082306	chrC07g005623	Bnascaffold2463G0028900NO	C07G051040	BnaC09G0479100QU	Bnascaffold246G0000100SL	BnaC07G0498900TA	BnaC08G0251300WE	BnapC09G00303140.1	chrC06G35060.1	BnaC07G0484400ZY	BnaC08G0248000ZS	ZY821083119
rna-XM_048750314.1	BnaC09g05060D	chrC07G33930.1	C07p024540.1_BnaEXP	BnaC08G0273600GG	GH06082401	chrC08g001060	Bnascaffold2463G0039200NO	C07G054420	BnaC09G0483100QU	Bnascaffold273G0000100SL	BnaC07G0508800TA	BnaC08G0254800WE	BnapC09G00319460.1	chrC06G35590.1	BnaC07G0494300ZY	BnaC08G0283900ZS	ZY821083157
rna-XM_048751601.1	BnaC09g05300D	chrC07G34370.1	C07p028060.1_BnaEXP	BnaC08G0297300GG	GH06082752	chrC08g001508	Bnascaffold2695G0000100NO	C07G055390	BnaC09G0496200QU	Bnascaffold277G0000600SL	BnaC07G0521900TA	BnaC08G0283200WE	BnapC09G00321520.1	chrC06G35860.1	BnaC07G0507000ZY	BnaC08G0302800ZS	ZY821083216
rna-XM_048751608.1	BnaC09g05650D	chrC07G34870.1	C07p028750.1_BnaEXP	BnaC08G0307000GG	GH06082831	chrC08g001831	Bnascaffold2891G0039600NO	C07G056790	BnaC09G0518400QU	Bnascaffold2800G0065700SL	BnaC07G0533900TA	BnaC08G0307500WE	BnapC09G00324050.1	chrC06G35870.1	BnaC07G0518700ZY	BnaC08G0303200ZS	ZY821083546
rna-XM_048752025.1	BnaC09g11720D	chrC07G37770.1	C07p029720.1_BnaEXP	BnaC08G0307100GG	GH06082953	chrC08g001876	Bnascaffold385G0000500NO	C07G058100	BnaC09G0542000QU	Bnascaffold2862G0027600SL	BnaC08G0090700TA	BnaC08G0316600WE	BnapC09G00326960.1	chrC06G36000.1	BnaC08G0076000ZY	BnaC08G0332900ZS	ZY821083621
rna-XM_048752336.1	BnaC09g12530D	chrC07G38520.1	C07p030210.1_BnaEXP	BnaC08G0335200GG	GH06083030	chrC08g002537	Bnascaffold764G0003000NO	C08G010230	Bnascaffold1554G0000400QU	Bnascaffold2862G0037000SL	BnaC08G0137700TA	BnaC08G0316700WE	BnapC09G00328420.1	chrC06G39830.1	BnaC08G0116500ZY	BnaC08G0356600ZS	ZY821083741
rna-XM_048752568.1	BnaC09g13310D	chrC07G39620.1	C07p032140.1_BnaEXP	BnaC08G0340800GG	GH06083258	chrC08g002656	Bnascaffold764G0004800NO	C08G016520	Bnascaffold2444G0000500QU	Bnascaffold2862G0047200SL	BnaC08G0169300TA	BnaC08G0344900WE	BnapC09G00333910.1	chrC07G08630.1	BnaC08G0149600ZY	BnaC08G0365700ZS	ZY821083813
rna-XM_048752629.1	BnaC09g31560D	chrC07G40260.1	C07p033460.1_BnaEXP	BnaC08G0405000GG	GH06083407	chrC08g002741		C08G017100	Bnascaffold2787G0026900QU	Bnascaffold2862G0070300SL	BnaC08G0221000TA	BnaC08G0350600WE	BnapC09G00335280.1	chrC07G10100.1	BnaC08G0155000ZY	BnaC08G0396200ZS	ZY821084186
rna-XM_048752734.1	BnaC09g32700D	chrC07G42390.1	C07p037470.1_BnaEXP	BnaC08G0405100GG	GH06083757	chrC08g002801		C08G022080	Bnascaffold2787G0058100QU	Bnascaffold3049G0000300SL	BnaC08G0225000TA	BnaC08G0416000WE	BnapC09G00336600.1	chrC07G13170.1	BnaC08G0202700ZY	BnaC08G0401900ZS	ZY821084534
rna-XM_048753906.1	BnaC09g35120D	chrC07G43870.1	C07p038680.1_BnaEXP	BnaC08G0408500GG	GH06083855	chrC08g002846		C08G022460	Bnascaffold2787G0062700QU	Bnascaffold3134G0000100SL	BnaC08G0226200TA	BnaC08G0417200WE	BnapC09G00338950.1	chrC07G15000.1	BnaC08G0206600ZY	BnaC08G0471400ZS	ZY821084629
rna-XM_048755084.1	BnaC09g36060D	chrC07G47120.1	C07p039790.1_BnaEXP	BnaC08G0458000GG	GH06083984	chrC08g003157		C08G022620	Bnascaffold520G0011100QU	Bnascaffold3226G0000100SL	BnaC08G0260200TA	BnaC08G0420000WE	BnapC09G00341350.1	chrC07G17440.1	BnaC08G0207800ZY	BnaC08G0478700ZS	ZY821084758
rna-XM_048755343.1	BnaC09g40110D	chrC07G48070.1	C08p008780.1_BnaEXP	BnaC09G0008400GG	GH06084106	chrC08g003435		C08G025100	Bnascaffold520G0015000QU	Bnascaffold3511G0000200SL	BnaC08G0268900TA	BnaC08G0427300WE		chrC07G24550.1	BnaC08G0243400ZY	BnaC09G0004300ZS	ZY821084883
rna-XM_048756838.1	BnaC09g41070D	chrC07G49330.1	C08p011900.2_BnaEXP	BnaC09G0011200GG	GH06085273	chrC08g003526		C08G026130	Bnascaffold520G0032800QU	Bnascaffold3568G0000400SL	BnaC08G0274500TA	BnaC08G0469600WE		chrC07G27290.1	BnaC08G0251400ZY	BnaC09G0025700ZS	ZY821086072
rna-XM_048757502.1	BnaC09g41280D	chrC07G50510.1	C08p015500.1_BnaEXP	BnaC09G0011600GG	GH06086091	chrC08g003529		C08G026970	Bnascaffold520G0044700QU	Bnascaffold779G0000700SL	BnaC08G0278200TA	BnaC09G0010200WE		chrC07G27420.1	BnaC08G0257700ZY	BnaC09G0028400ZS	ZY821086832
rna-XM_048757902.1	BnaC09g42570D	chrC08G08810.1	C08p015990.1_BnaEXP	BnaC09G0014000GG	GH06086143	chrC08g003856		C08G027730	Bnascaffold520G0050900QU	Bnascaffold966G0012300SL	BnaC08G0306800TA	BnaC09G0031000WE		chrC07G27700.1	BnaC08G0261400ZY	BnaC09G0031300ZS	ZY821086887
rna-XM_048758063.1	BnaC09g42790D	chrC08G12250.1	C08p020530.1_BnaEXP	BnaC09G0020400GG	GH06086638	chrC08g003917		C08G028130			BnaC08G0329900TA	BnaC09G0034000WE		chrC07G27990.1	BnaC08G0290200ZY	BnaC09G0038300ZS	ZY821087344
rna-XM_048758240.1	BnaC09g44160D	chrC08G15430.1	C08p020870.1_BnaEXP	BnaC09G0030500GG	GH06086674	chrC08g004601		C08G031080			BnaC08G0339200TA	BnaC09G0036700WE		chrC07G28540.1	BnaC08G0312100ZY	BnaC09G0048600ZS	ZY821087379
rna-XM_048758242.1	BnaC09g46360D	chrC08G15970.1	C08p020990.1_BnaEXP	BnaC09G0045300GG	GH06086689	chrC08g004627		C08G032420			BnaC08G0339300TA	BnaC09G0043000WE		chrC07G29910.1	BnaC08G0321300ZY	BnaC09G0064100ZS	ZY821087390
rna-XM_048758353.1	BnaC09g50990D	chrC08G20550.1	C08p023360.1_BnaEXP	BnaC09G0047700GG	GH06087016	chrC08g004706		C08G033580			BnaC08G0367700TA	BnaC09G0052800WE		chrC07G30080.1	BnaC08G0321400ZY	BnaC09G0070500ZS	ZY821087726
rna-XM_048758397.1	BnaC09g54480D	chrC08G20880.1	C08p024360.1_BnaEXP	BnaC09G0051400GG	GH06087102	chrC08g005170		C08G034520			BnaC08G0373800TA	BnaC09G0061000WE		chrC07G31370.1	BnaC08G0349200ZY	BnaC09G0089800ZS	ZY821087810
rna-XM_048759215.1	BnaCnng01000D	chrC08G20970.1	C08p025110.1_BnaEXP	BnaC09G0069900GG	GH06087169	chrC09g000188		C08G034530			BnaC08G0434100TA	BnaC09G0073500WE		chrC07G34210.1	BnaC08G0354900ZY	BnaC09G0375800ZS	ZY821087879
rna-XM_048760247.1	BnaCnng01390D	chrC08G23110.1	C08p025690.1_BnaEXP	BnaC09G0136700GG	GH06087208	chrC09g000221		C08G037760			BnaC08G0438700TA	BnaC09G0076000WE		chrC07G34660.1	BnaC08G0417800ZY	BnaC09G0389800ZS	ZY821087915
rna-XM_048760925.1	BnaCnng06080D	chrC08G24080.1	C08p026020.1_BnaEXP	BnaC09G0237000GG	GH06087500	chrC09g000228		C08G038380			BnaC08G0439700TA	BnaC09G0079900WE		chrC07G35170.1	BnaC08G0419000ZY	BnaC09G0409400ZS	ZY821088211
rna-XM_048761414.1	BnaCnng06440D	chrC08G24850.1	C08p028600.1_BnaEXP	BnaC09G0279400GG	GH06087641	chrC09g000255		C08G044490			BnaC08G0442500TA	BnaC09G0097800WE		chrC07G38210.1	BnaC08G0421800ZY	BnaC09G0432300ZS	ZY821088461
rna-XM_048761415.1	BnaCnng06970D	chrC08G25460.1	C08p031240.1_BnaEXP	BnaC09G0328300GG	GH06087753	chrC09g000434		C08G044980			BnaC08G0449600TA	BnaC09G0151400WE		chrC07G39000.1	BnaC08G0428700ZY	BnaC09G0443500ZS	ZY821088549
rna-XM_048761433.1	BnaCnng12230D	chrC08G25790.1	C08p032110.1_BnaEXP	BnaC09G0341600GG	GH06087844	chrC09g000435		C08G045140			BnaC09G0010700TA	BnaC09G0163600WE		chrC07G40080.1	BnaC08G0471400ZY	BnaC09G0498300ZS	ZY821088550
rna-XM_048761934.1	BnaCnng13370D	chrC08G28440.1	C08p032120.1_BnaEXP	BnaC09G0360400GG	GH06087845	chrC09g000590		C08G045150			BnaC09G0031500TA	BnaC09G0251300WE		chrC07G40780.1	BnaC09G0015400ZY	BnaC09G0510400ZS	ZY821088857
rna-XM_048762161.1	BnaCnng13680D	chrC08G29580.1	C08p035010.1_BnaEXP	BnaC09G0383500GG	GH06088141	chrC09g000612		C08G045460			BnaC09G0034400TA	BnaC09G0351300WE		chrC07G42880.1	BnaC09G0018200ZY	BnaC09G0519000ZS	ZY821088911
rna-XM_048762172.1	BnaCnng17820D	chrC08G30730.1	C08p035530.1_BnaEXP	BnaC09G0394000GG	GH06088194	chrC09g000655		C08G046300			BnaC09G0037300TA	BnaC09G0365400WE		chrC07G44350.1	BnaC09G0020900ZY	BnaC09G0531900ZS	ZY821089578
rna-XM_048762301.1	BnaCnng17910D	chrC08G31610.1	C08p042160.1_BnaEXP	BnaC09G0435700GG	GH06088843	chrC09g000850		C08G050940			BnaC09G0053800TA	BnaC09G0384000WE		chrC07G47550.1	BnaC09G0037000ZY	BnaC09G0555000ZS	ZY821089593
rna-XM_048762380.1	BnaCnng19930D	chrC08G31620.1	C08p042260.1_BnaEXP	BnaC09G0444100GG	GH06088855	chrC09g001400		C09G000260			BnaC09G0068400TA	BnaC09G0406400WE		chrC07G48490.1	BnaC09G0052500ZY	BnaC09G0578500ZS	ZY821089594
rna-XM_048762489.1	BnaCnng21270D	chrC08G34540.1	C08p042510.1_BnaEXP	BnaC09G0446300GG	GH06088887	chrC09g001533		C09G000310			BnaC09G0071000TA	BnaC09G0417500WE		chrC07G49780.1	BnaC09G0054800ZY	Bnascaffold0025G0021400ZS	ZY821089624
rna-XM_048762667.1	BnaCnng23360D	chrC08G35070.1	C08p043300.1_BnaEXP	BnaC09G0457300GG	GH06088973	chrC09g002755		C09G000560			BnaC09G0074900TA	BnaC09G0461900WE		chrC07G50980.1	BnaC09G0058500ZY	Bnascaffold0025G0032600ZS	ZY821089709
rna-XM_048764724.1	BnaCnng28030D	chrC08G41210.1	C08p047600.1_BnaEXP	BnaC09G0461600GG	GH06089422	chrC09g004023		C09G001330			BnaC09G0092700TA	BnaC09G0482800WE		chrC08G08670.1	BnaC09G0076500ZY	Bnascaffold0026G0016900ZS	ZY821090176
rna-XM_048765152.1	BnaCnng28250D	chrC08G41310.1	C09p001090.1_BnaEXP	BnaC09G0465400GG	GH06089931	chrC09g004159		C09G002280			BnaC09G0145600TA	BnaC09G0487100WE		chrC08G12140.1	BnaC09G0128300ZY	Bnascaffold0026G0021300ZS	ZY821090680
rna-XM_048765167.1	BnaCnng28540D	chrC08G41320.1	C09p003180.1_BnaEXP	BnaC09G0477700GG	GH06090838	chrC09g004365		C09G003850			BnaC09G0157800TA	BnaC09G0491100WE		chrC08G15220.1	BnaC09G0140400ZY	Bnascaffold0026G0057600ZS	ZY821090779
rna-XM_048766096.1	BnaCnng29120D	chrC08G41620.1	C09p003490.1_BnaEXP	BnaC09G0500300GG	GH06090989	chrC09g004729		C09G004410			BnaC09G0271300TA	BnaC09G0503900WE		chrC08G15730.1	BnaC09G0321200ZY	Bnascaffold0027G0000600ZS	ZY821092009
rna-XM_048768631.1	BnaCnng29520D	chrC08G42330.1	C09p003540.2_BnaEXP	BnaC09G0523800GG	GH06092157	chrC09g005159		C09G006400			BnaC09G0368400TA	BnaC09G0527600WE		chrC08G20210.1	BnaC09G0334400ZY	Bnascaffold1095G0000200ZS	ZY821093220
rna-XM_048768985.1	BnaCnng31260D	chrC08G46460.1	C09p003780.1_BnaEXP	Bnascaffold1284G0000700GG	GH06092494	chrC09g005258		C09G013040			BnaC09G0381100TA	BnaC09G0551100WE		chrC08G20540.1	BnaC09G0354100ZY	Bnascaffold2276G0000100ZS	ZY821093379
rna-XM_048769097.1	BnaCnng32030D	chrC09G01260.1	C09p005360.1_BnaEXP	Bnascaffold1387G0000100GG	GH06092830	chrC09g005282		C09G025490			BnaC09G0426400TA	Bnascaffold1292G0000100WE		chrC08G20650.1	BnaC09G0388200ZY	Bnascaffold2366G0000200ZS	ZY821093563
rna-XM_048769384.1	BnaCnng43220D	chrC09G03350.1	C09p006700.1_BnaEXP	Bnascaffold1687G0000700GG	GH06093283	chrC09g005418		C09G035720			BnaC09G0469300TA	Bnascaffold1556G0004800WE		chrC08G22750.1	BnaC09G0436800ZY		ZY821093922
rna-XM_048769776.1	BnaCnng44540D	chrC09G03650.1	C09p006910.1_BnaEXP	Bnascaffold302G0004900GG	GH06093371	chrC09g005469		C09G037370			BnaC09G0477800TA	Bnascaffold1556G0006800WE		chrC08G23720.1	BnaC09G0445200ZY		ZY821094448
rna-XM_048769782.1	BnaCnng49340D	chrC09G03720.1	C09p007220.1_BnaEXP	Bnascaffold302G0006700GG	GH06093396	chrC09g005511		C09G039360			BnaC09G0479600TA	Bnascaffold1712G0000200WE		chrC08G24460.1	BnaC09G0447300ZY		ZY821094541
rna-XM_048770284.1	BnaCnng49390D	chrC09G03960.1	C09p008860.1_BnaEXP	Bnascaffold318G0000100GG	GH06093518	chrC09g005656		C09G043360			BnaC09G0491200TA	Bnascaffold1716G0001700WE		chrC08G25020.1	BnaC09G0459200ZY		ZY821094566
rna-XM_048770463.1	BnaCnng49790D	chrC09G04590.1	C09p013720.1_BnaEXP	Bnascaffold3232G0000300GG	GH06093564	chrC09g005899		C09G048950			BnaC09G0495700TA	Bnascaffold1716G0006000WE		chrC08G25350.1	BnaC09G0463400ZY		ZY821094689
rna-XM_048770613.1	BnaCnng49840D	chrC09G05560.1	C09p015040.1_BnaEXP	Bnascaffold3770G0000300GG	GH06093601	chrC09g006141		C09G049210			BnaC09G0499600TA	Bnascaffold2040G0000300WE		chrC08G28040.1	BnaC09G0467200ZY		ZY821094738
rna-XM_048770733.1	BnaCnng51960D	chrC09G07090.1	C09p025690.1_BnaEXP	Bnascaffold4140G0000100GG	GH06093783	Scaffold1113g000002		C09G050410			BnaC09G0512600TA	Bnascaffold286G0011300WE		chrC08G29230.1	BnaC09G0479600ZY		ZY821094781
rna-XM_048770762.1	BnaCnng52970D	chrC09G07340.1	C09p029550.1_BnaEXP	Bnascaffold4348G0003600GG	GH06094024	Scaffold141g000010		C09G050930			BnaC09G0534800TA	Bnascaffold286G0014800WE		chrC08G30410.1	BnaC09G0502500ZY		ZY821094918
rna-XM_048771114.1	BnaCnng58140D	chrC09G07700.1	C09p031310.1_BnaEXP	Bnascaffold4391G0000100GG	GH06094270	Scaffold1470g000001		C09G051350			BnaC09G0558000TA	Bnascaffold286G0044000WE		chrC08G31300.1	BnaC09G0525600ZY		ZY821095146
rna-XM_048771429.1	BnaCnng61660D	chrC09G09390.1	C09p033380.1_BnaEXP	Bnascaffold4547G0036400GG	GH06094954	Scaffold162g000007		C09G052720			Bnascaffold1034G0000200TA	Bnascaffold3139G0000100WE		chrC08G31310.1	BnaC09G0577700ZY		ZY821095395
rna-XM_048771734.1	BnaCnng62710D	chrC09G14600.1	C09p034390.1_BnaEXP	Bnascaffold4693G0029300GG	GH06095070	Scaffold1905g000001		C09G055090			Bnascaffold10G0000100TA	Bnascaffold3163G0000300WE		chrC08G34230.1	BnaC09G0589500ZY		ZY821096142
rna-XM_048771838.1	BnaCnng63050D	chrC09G15820.1	C09p038440.1_BnaEXP	Bnascaffold480G0000400GG	GH06096718	Scaffold193g000004		C09G057510			Bnascaffold1261G0000100TA	Bnascaffold571G0000400WE		chrC08G34760.1	Bnascaffold1781G0000100ZY		ZY821096149
rna-XM_048772711.1	BnaCnng63810D	chrC09G24650.1	C09p039230.1_BnaEXP	Bnascaffold65G0000300GG	GH06097361	Scaffold201g000001					Bnascaffold1380G0000100TA			chrC08G40850.1	Bnascaffold2414G0012600ZY		ZY821096639
rna-XM_048772873.1	BnaCnng68780D	chrC09G33130.1	C09p039470.1_BnaEXP			Scaffold2413g000002					Bnascaffold1555G0000500TA			chrC08G40900.1	Bnascaffold2414G0016600ZY		ZY821097395
rna-XM_048773159.1	BnaCnng69610D	chrC09G34360.1	C09p040580.1_BnaEXP			Scaffold2728g000001					Bnascaffold1809G0010900TA			chrC08G41200.1	Bnascaffold2414G0034800ZY
rna-XM_048773317.1	BnaCnng69750D	chrC09G37310.1	C09p041060.1_BnaEXP			Scaffold2g000173					Bnascaffold1809G0014800TA			chrC08G45690.1	Bnascaffold2414G0047900ZY
rna-XM_048774081.1	BnaCnng73990D	chrC09G39350.1	C09p041420.1_BnaEXP			Scaffold305g000002					Bnascaffold1809G0031600TA			chrC09G01070.1	Bnascaffold2689G0000200ZY
rna-XM_048774258.1	BnaCnng75540D	chrC09G40350.1	C09p046080.1_BnaEXP			Scaffold3337g000001					Bnascaffold1809G0043600TA			chrC09G03160.1	Bnascaffold3248G0000100ZY
rna-XM_048774549.1	BnaCnng76050D	chrC09G44490.1	C09p051360.1_BnaEXP			Scaffold3g000083					Bnascaffold2280G0000100TA			chrC09G03440.1	Bnascaffold336G0000100ZY
rna-XM_048774672.1		chrC09G45320.1	R175_AC01p000360.1_BnaEXP			Scaffold3g000098					Bnascaffold2287G0000300TA			chrC09G03500.1	Bnascaffold3598G0000100ZY
rna-XM_048775187.1		chrC09G45520.1	R186_C06p000320.1_BnaEXP			Scaffold4142g000001					Bnascaffold2359G0013100TA			chrC09G03750.1	Bnascaffold3719G0000100ZY
rna-XM_048775496.1		chrC09G46590.1	R208_AC01p000390.1_BnaEXP			Scaffold44g000039					Bnascaffold2359G0017400TA			chrC09G04380.1	Bnascaffold3890G0000100ZY
rna-XM_048775700.1		chrC09G47010.1	R211065p000170.1_BnaEXP			Scaffold483g000004					Bnascaffold2359G0035900TA			chrC09G05390.1	Bnascaffold4012G0000100ZY
rna-XM_048776590.1		chrC09G47350.1	R211125p000110.1_BnaEXP			Scaffold4g000058					Bnascaffold2359G0048800TA			chrC09G06860.1	Bnascaffold4467G0010000ZY
rna-XM_048777054.1		chrC09G48650.1	R211219p000150.1_BnaEXP			Scaffold5268g000001					Bnascaffold2365G0000100TA			chrC09G07110.1	Bnascaffold4484G0000100ZY
rna-XM_048777655.1		chrC09G50990.1	R2135_A05p000230.1_BnaEXP			Scaffold59g000017					Bnascaffold2424G0000100TA			chrC09G07460.1	Bnascaffold4706G0000100ZY
rna-XM_048778401.1		chrC09G53330.1	R21634_AC01p000070.1_BnaEXP			Scaffold6783g000001					Bnascaffold2584G0001000TA			chrC09G09160.1
rna-XM_048778860.1			R21835_A05p000120.1_BnaEXP			Scaffold7620g000001					Bnascaffold2628G0000600TA			chrC09G14350.1
rna-XM_048779447.1			R40268543_C03p001250.1_BnaEXP			Scaffold765g000001					Bnascaffold2749G0000900TA			chrC09G15590.1
rna-XM_048780481.1			R40268543_C03p001370.1_BnaEXP			Scaffold7963g000001					Bnascaffold2759G0010800TA			chrC09G25760.1
rna-XM_048780551.1			R94p002080.1_BnaEXP			Scaffold7978g000001					Bnascaffold3088G0000100TA			chrC09G34300.1
rna-XM_048781281.1						Scaffold7g000008					Bnascaffold3420G0000300TA			chrC09G35550.1
rna-XM_048781884.1						Scaffold838g000001					Bnascaffold458G0000100TA			chrC09G37160.1
rna-XM_048782083.1						Scaffold8612g000001					Bnascaffold482G0000300TA			chrC09G39220.1
rna-XM_048782274.1						Scaffold90g000019					Bnascaffold570G0000700TA			chrC09G40230.1
						Scaffold935g000005					Bnascaffold744G0004400TA			chrC09G44240.1
														chrC09G45050.1
														chrC09G45250.1
														chrC09G46330.1
														chrC09G46750.1
														chrC09G47080.1
														chrC09G48370.1
														chrC09G50620.1
														scaffold0141G00100.1
														scaffold0166G00020.1
														scaffold0254G00050.1

## Sheet: Table S3
Supplementary Table 3. Gene duplication and Ka/Ks of R2R3-MYB genes in 18 B. napus accessions.
Accessions	Duplicated gene1	Duplicated gene1	Ka	Ks	Ka/Ks	Duplicated type
ZY821	ZY821048336	ZY821002865	4.46113e-06	0.00446113	0.001	transposed duplication
ZY821	ZY821005568	ZY821005682	1.25504e-05	0.0125504	0.001	wgd duplication
ZY821	ZY821029197	ZY821077585	0.00175861	0.0436387	0.0402993	wgd duplication
ZY821	ZY821023736	ZY821024803	0.0402125	0.872769	0.0460747	transposed duplication
ZY821	ZY821023736	ZY821058683	0.0402761	0.793985	0.0507265	transposed duplication
ZY821	ZY821004696	ZY821053124	0.00521542	0.0997984	0.0522595	wgd duplication
ZY821	ZY821000203	ZY821044147	0.00456441	0.0820631	0.0556208	wgd duplication
ZY821	ZY821019349	ZY821062745	0.00939405	0.165898	0.0566253	wgd duplication
ZY821	ZY821023736	ZY821009199	0.036909	0.637125	0.0579305	transposed duplication
ZY821	ZY821023736	ZY821052959	0.036909	0.637125	0.0579305	transposed duplication
ZY821	ZY821003642	ZY821048612	0.00137918	0.0234737	0.0587543	wgd duplication
ZY821	ZY821068917	ZY821033592	0.0143709	0.242595	0.0592385	transposed duplication
ZY821	ZY821039410	ZY821088911	0.00588571	0.090449	0.0650722	wgd duplication
ZY821	ZY821011108	ZY821062745	0.0317537	0.462656	0.0686336	wgd duplication
ZY821	ZY821040112	ZY821089709	0.00547602	0.0716143	0.0764654	wgd duplication
ZY821	ZY821055645	ZY821062745	0.0369394	0.472912	0.0781106	wgd duplication
ZY821	ZY821021810	ZY821073493	0.00842848	0.106768	0.0789421	wgd duplication
ZY821	ZY821000965	ZY821045356	0.0078374	0.0984294	0.0796246	wgd duplication
ZY821	ZY821011108	ZY821019349	0.0389847	0.48513	0.0803592	wgd duplication
ZY821	ZY821065952	ZY821082405	0.26924	3.31387	0.0812463	wgd duplication
ZY821	ZY821019349	ZY821055645	0.0446275	0.528383	0.0844605	wgd duplication
ZY821	ZY821025559	ZY821082441	0.0106074	0.123588	0.0858289	wgd duplication
ZY821	ZY821016655	ZY821082405	0.314061	3.5968	0.0873169	wgd duplication
ZY821	ZY821037047	ZY821092009	0.00370968	0.0416059	0.0891622	wgd duplication
ZY821	ZY821014984	ZY821084629	0.00986466	0.105685	0.09334	wgd duplication
ZY821	ZY821026355	ZY821084883	0.00524671	0.05519	0.0950663	wgd duplication
ZY821	ZY821004696	ZY821093379	0.0302834	0.318109	0.0951983	wgd duplication
ZY821	ZY821013606	ZY821083216	0.0108452	0.111766	0.097035	wgd duplication
ZY821	ZY821011108	ZY821055645	0.00974834	0.0998042	0.0976747	wgd duplication
ZY821	ZY821036178	ZY821090680	0.0514371	0.489388	0.105105	wgd duplication
ZY821	ZY821023427	ZY821069809	0.00839036	0.0785363	0.106834	wgd duplication
ZY821	ZY821004926	ZY821043148	0.0368794	0.336822	0.109492	wgd duplication
ZY821	ZY821010505	ZY821054942	0.0100153	0.0912159	0.109797	wgd duplication
ZY821	ZY821040037	ZY821078459	0.24942	2.20909	0.112906	wgd duplication
ZY821	ZY821053124	ZY821093379	0.0401263	0.342487	0.117161	wgd duplication
ZY821	ZY821004926	ZY821094738	0.0368702	0.311776	0.118259	wgd duplication
ZY821	ZY821010305	ZY821042477	0.0424402	0.356465	0.119059	wgd duplication
ZY821	ZY821007054	ZY821050042	0.00132786	0.0111351	0.11925	wgd duplication
ZY821	ZY821041319	ZY821068698	0.0106123	0.0886965	0.119648	wgd duplication
ZY821	ZY821017078	ZY821060473	0.149067	1.23284	0.120914	wgd duplication
ZY821	ZY821009700	ZY821054774	0.00497838	0.0406723	0.122402	wgd duplication
ZY821	ZY821016655	ZY821034342	0.280137	2.26591	0.123631	wgd duplication
ZY821	ZY821003642	ZY821073372	0.0555102	0.434408	0.127784	wgd duplication
ZY821	ZY821043148	ZY821094738	0.0135523	0.105399	0.12858	wgd duplication
ZY821	ZY821044147	ZY821060473	0.044334	0.339395	0.130626	wgd duplication
ZY821	ZY821028556	ZY821076719	0.00616339	0.0458329	0.134475	wgd duplication
ZY821	ZY821000203	ZY821017078	0.130691	0.970234	0.1347	wgd duplication
ZY821	ZY821000448	ZY821031930	0.0562099	0.412644	0.136219	wgd duplication
ZY821	ZY821000203	ZY821060473	0.0493261	0.358682	0.13752	wgd duplication
ZY821	ZY821038493	ZY821087915	0.0164436	0.11663	0.14099	wgd duplication
ZY821	ZY821008535	ZY821025533	0.0363199	0.256591	0.141548	wgd duplication
ZY821	ZY821031930	ZY821061048	0.00675932	0.0473841	0.142649	wgd duplication
ZY821	ZY821070494	ZY821078074	0.315685	2.20276	0.143313	wgd duplication
ZY821	ZY821008535	ZY821052174	0.00921692	0.0639542	0.144117	wgd duplication
ZY821	ZY821017078	ZY821032397	0.167275	1.1533	0.14504	wgd duplication
ZY821	ZY821000203	ZY821066396	0.132779	0.910927	0.145762	wgd duplication
ZY821	ZY821033546	ZY821086887	0.0231574	0.158571	0.146039	wgd duplication
ZY821	ZY821043111	ZY821054154	0.0611178	0.412446	0.148184	wgd duplication
ZY821	ZY821032397	ZY821044147	0.0554471	0.373113	0.148607	wgd duplication
ZY821	ZY821025533	ZY821052174	0.037483	0.251148	0.149247	wgd duplication
ZY821	ZY821048612	ZY821073372	0.0582363	0.387816	0.150165	wgd duplication
ZY821	ZY821036178	ZY821090779	0.0291607	0.19336	0.150811	wgd duplication
ZY821	ZY821022007	ZY821043111	0.183101	1.21354	0.150881	wgd duplication
ZY821	ZY821042993	ZY821094541	0.0113388	0.0750974	0.150988	wgd duplication
ZY821	ZY821038403	ZY821070246	0.0132886	0.0875522	0.151779	wgd duplication
ZY821	ZY821044147	ZY821066396	0.126219	0.831162	0.151858	wgd duplication
ZY821	ZY821054154	ZY821094689	0.0645302	0.417054	0.154728	wgd duplication
ZY821	ZY821043111	ZY821094689	0.019122	0.123565	0.154752	wgd duplication
ZY821	ZY821069411	ZY821082113	0.14288	0.921367	0.155074	wgd duplication
ZY821	ZY821014066	ZY821045583	0.0766533	0.493878	0.155207	wgd duplication
ZY821	ZY821010305	ZY821024023	0.14336	0.923187	0.155288	wgd duplication
ZY821	ZY821000203	ZY821032397	0.0605999	0.389752	0.155483	wgd duplication
ZY821	ZY821008535	ZY821082475	0.0392144	0.251812	0.155729	wgd duplication
ZY821	ZY821006644	ZY821077585	0.0629274	0.40132	0.156801	wgd duplication
ZY821	ZY821034340	ZY821082392	0.0476932	0.303713	0.157034	wgd duplication
ZY821	ZY821000448	ZY821061048	0.0619287	0.393373	0.15743	wgd duplication
ZY821	ZY821028556	ZY821088911	0.068293	0.424587	0.160846	wgd duplication
ZY821	ZY821029930	ZY821087379	0.235141	1.44782	0.162411	wgd duplication
ZY821	ZY821025601	ZY821034340	0.0502757	0.308317	0.163065	wgd duplication
ZY821	ZY821045583	ZY821083741	0.0710757	0.435586	0.163173	wgd duplication
ZY821	ZY821054942	ZY821093220	0.0737768	0.447497	0.164866	wgd duplication
ZY821	ZY821044147	ZY821084758	0.0836862	0.500244	0.167291	wgd duplication
ZY821	ZY821025329	ZY821082690	0.0180913	0.10775	0.167901	wgd duplication
ZY821	ZY821052174	ZY821082475	0.0403707	0.23931	0.168696	wgd duplication
ZY821	ZY821010505	ZY821093220	0.0754475	0.446072	0.169137	wgd duplication
ZY821	ZY821008277	ZY821069411	0.135509	0.800922	0.169192	wgd duplication
ZY821	ZY821024023	ZY821042477	0.122384	0.723295	0.169203	wgd duplication
ZY821	ZY821042049	ZY821054942	0.0774045	0.456789	0.169453	wgd duplication
ZY821	ZY821001161	ZY821083741	0.070954	0.418462	0.169559	wgd duplication
ZY821	ZY821004191	ZY821042993	0.161259	0.947014	0.170282	wgd duplication
ZY821	ZY821028556	ZY821039410	0.0678516	0.398355	0.17033	wgd duplication
ZY821	ZY821004957	ZY821074139	0.222115	1.30322	0.170435	wgd duplication
ZY821	ZY821034770	ZY821082392	0.0523234	0.305657	0.171184	wgd duplication
ZY821	ZY821025842	ZY821069411	0.15709	0.91452	0.171773	wgd duplication
ZY821	ZY821012518	ZY821057290	0.00852534	0.0495528	0.172046	wgd duplication
ZY821	ZY821062511	ZY821088461	0.298006	1.72987	0.172271	wgd duplication
ZY821	ZY821024496	ZY821052780	0.0368715	0.213686	0.17255	wgd duplication
ZY821	ZY821054774	ZY821093563	0.0539275	0.311787	0.172963	wgd duplication
ZY821	ZY821004957	ZY821054154	0.0754969	0.435473	0.173367	wgd duplication
ZY821	ZY821013444	ZY821084629	0.229116	1.31255	0.174558	wgd duplication
ZY821	ZY821014984	ZY821044522	0.0944106	0.539484	0.175002	wgd duplication
ZY821	ZY821076719	ZY821088911	0.0687299	0.392136	0.175271	wgd duplication
ZY821	ZY821031613	ZY821060623	0.00720689	0.041008	0.175744	wgd duplication
ZY821	ZY821033546	ZY821068968	0.0636145	0.36185	0.175803	wgd duplication
ZY821	ZY821025188	ZY821082844	0.00748937	0.042501	0.176216	wgd duplication
ZY821	ZY821010505	ZY821042049	0.0810524	0.459595	0.176356	wgd duplication
ZY821	ZY821025601	ZY821034770	0.0548307	0.31086	0.176384	wgd duplication
ZY821	ZY821015592	ZY821088911	0.0715921	0.404008	0.177205	wgd duplication
ZY821	ZY821042993	ZY821074066	0.162928	0.919287	0.177233	wgd duplication
ZY821	ZY821006644	ZY821029197	0.0650914	0.366599	0.177555	wgd duplication
ZY821	ZY821028524	ZY821039356	0.106395	0.598831	0.177672	wgd duplication
ZY821	ZY821095146	ZY821096639	0.0750719	0.421417	0.178141	wgd duplication
ZY821	ZY821013606	ZY821027785	0.260018	1.45939	0.178169	wgd duplication
ZY821	ZY821022673	ZY821068968	0.015966	0.0895408	0.17831	wgd duplication
ZY821	ZY821087344	ZY821089624	0.0729997	0.409069	0.178453	wgd duplication
ZY821	ZY821028524	ZY821088857	0.100721	0.563886	0.178619	wgd duplication
ZY821	ZY821027785	ZY821052989	0.0786746	0.440432	0.178631	wgd duplication
ZY821	ZY821017625	ZY821068698	0.235945	1.31732	0.17911	wgd duplication
ZY821	ZY821025533	ZY821034801	0.0647768	0.360189	0.179841	wgd duplication
ZY821	ZY821054154	ZY821074139	0.179341	0.995451	0.18016	wgd duplication
ZY821	ZY821008535	ZY821034801	0.0600965	0.333372	0.180269	wgd duplication
ZY821	ZY821034022	ZY821076958	0.0941447	0.521715	0.180452	wgd duplication
ZY821	ZY821031714	ZY821045583	0.0846828	0.466386	0.181572	wgd duplication
ZY821	ZY821013444	ZY821014984	0.211994	1.16679	0.181689	wgd duplication
ZY821	ZY821038979	ZY821062511	0.310025	1.70567	0.181762	wgd duplication
ZY821	ZY821097395	ZY821003554	0.0111941	0.0614979	0.182024	transposed duplication
ZY821	ZY821038493	ZY821083216	0.09437	0.517286	0.182433	wgd duplication
ZY821	ZY821029573	ZY821078074	0.0164386	0.0901042	0.18244	wgd duplication
ZY821	ZY821011860	ZY821056499	0.0168335	0.0919583	0.183056	wgd duplication
ZY821	ZY821076662	ZY821088857	0.0972705	0.530774	0.183261	wgd duplication
ZY821	ZY821067075	ZY821068698	0.237985	1.29718	0.183464	wgd duplication
ZY821	ZY821001161	ZY821014066	0.0788212	0.4281	0.184119	wgd duplication
ZY821	ZY821040037	ZY821087344	0.076751	0.416539	0.184259	wgd duplication
ZY821	ZY821009046	ZY821024496	0.040604	0.21997	0.184589	wgd duplication
ZY821	ZY821029573	ZY821070494	0.329578	1.78141	0.185009	wgd duplication
ZY821	ZY821052780	ZY821059052	0.0416008	0.224578	0.18524	wgd duplication
ZY821	ZY821034801	ZY821082475	0.0650033	0.350791	0.185305	wgd duplication
ZY821	ZY821009046	ZY821035164	0.0507915	0.274054	0.185334	wgd duplication
ZY821	ZY821004957	ZY821094689	0.0869633	0.468436	0.185646	wgd duplication
ZY821	ZY821013444	ZY821044522	0.197288	1.05933	0.186239	wgd duplication
ZY821	ZY821025329	ZY821057182	0.195701	1.05002	0.186378	wgd duplication
ZY821	ZY821040112	ZY821076958	0.212122	1.13506	0.186881	wgd duplication
ZY821	ZY821008715	ZY821052388	0.00992038	0.0529386	0.187394	wgd duplication
ZY821	ZY821004957	ZY821043111	0.0827617	0.441461	0.187472	wgd duplication
ZY821	ZY821005420	ZY821095146	0.0745305	0.397445	0.187524	wgd duplication
ZY821	ZY821028937	ZY821029959	0.0858307	0.456676	0.187946	wgd duplication
ZY821	ZY821000448	ZY821044687	0.0197186	0.104784	0.188183	wgd duplication
ZY821	ZY821008277	ZY821023075	0.139786	0.741609	0.18849	wgd duplication
ZY821	ZY821009046	ZY821052780	0.0114295	0.0606188	0.188547	wgd duplication
ZY821	ZY821028937	ZY821078544	0.0832339	0.441319	0.188603	wgd duplication
ZY821	ZY821040006	ZY821089578	0.00566071	0.029975	0.188848	wgd duplication
ZY821	ZY821023254	ZY821076958	0.220299	1.16565	0.188992	wgd duplication
ZY821	ZY821083216	ZY821087915	0.088728	0.469052	0.189165	wgd duplication
ZY821	ZY821005420	ZY821024747	0.181227	0.957322	0.189306	wgd duplication
ZY821	ZY821000965	ZY821031613	0.0572773	0.300665	0.190502	wgd duplication
ZY821	ZY821033127	ZY821078546	0.374201	1.96092	0.19083	wgd duplication
ZY821	ZY821039410	ZY821076719	0.0690219	0.3611	0.191143	wgd duplication
ZY821	ZY821021629	ZY821073299	0.0202721	0.105559	0.192046	wgd duplication
ZY821	ZY821019186	ZY821038979	0.320247	1.66405	0.192451	wgd duplication
ZY821	ZY821068968	ZY821086887	0.0711621	0.36951	0.192585	wgd duplication
ZY821	ZY821039356	ZY821076662	0.108171	0.553526	0.195421	wgd duplication
ZY821	ZY821039356	ZY821088857	0.0175532	0.0892587	0.196656	wgd duplication
ZY821	ZY821076958	ZY821089709	0.217808	1.10575	0.196977	wgd duplication
ZY821	ZY821032397	ZY821066396	0.168141	0.852504	0.197232	wgd duplication
ZY821	ZY821012559	ZY821057338	0.0180976	0.0917307	0.197291	wgd duplication
ZY821	ZY821009046	ZY821059052	0.0453556	0.229221	0.197868	wgd duplication
ZY821	ZY821003930	ZY821008715	0.169649	0.856474	0.198078	wgd duplication
ZY821	ZY821023075	ZY821025842	0.161911	0.815963	0.198429	wgd duplication
ZY821	ZY821043476	ZY821096639	0.0755278	0.379861	0.19883	wgd duplication
ZY821	ZY821023254	ZY821028732	0.237996	1.19462	0.199222	wgd duplication
ZY821	ZY821019896	ZY821041319	0.312229	1.56647	0.19932	wgd duplication
ZY821	ZY821074066	ZY821094541	0.168552	0.845588	0.199331	wgd duplication
ZY821	ZY821034801	ZY821052174	0.0642398	0.321081	0.200074	wgd duplication
ZY821	ZY821013541	ZY821053784	0.324745	1.62044	0.200406	wgd duplication
ZY821	ZY821010358	ZY821054693	0.0238891	0.119163	0.200474	wgd duplication
ZY821	ZY821003930	ZY821012439	0.0648872	0.323417	0.20063	wgd duplication
ZY821	ZY821026355	ZY821060280	0.0631924	0.314858	0.200701	wgd duplication
ZY821	ZY821006644	ZY821077933	0.0705099	0.351123	0.200813	wgd duplication
ZY821	ZY821001268	ZY821045716	0.0209649	0.10391	0.20176	wgd duplication
ZY821	ZY821000203	ZY821015131	0.0785708	0.388991	0.201986	wgd duplication
ZY821	ZY821001161	ZY821045583	0.0125452	0.0620046	0.202328	wgd duplication
ZY821	ZY821038145	ZY821080806	0.0409612	0.202125	0.202653	wgd duplication
ZY821	ZY821031613	ZY821045356	0.0635579	0.31336	0.202827	wgd duplication
ZY821	ZY821034342	ZY821082405	0.0870055	0.427148	0.203689	wgd duplication
ZY821	ZY821027785	ZY821087915	0.271276	1.33029	0.203922	wgd duplication
ZY821	ZY821069657	ZY821076958	0.232351	1.13285	0.205103	wgd duplication
ZY821	ZY821035220	ZY821083119	0.0866808	0.421722	0.20554	wgd duplication
ZY821	ZY821034373	ZY821034435	0.00682259	0.0331617	0.205737	wgd duplication
ZY821	ZY821044541	ZY821058494	0.205615	0.997996	0.206028	wgd duplication
ZY821	ZY821001161	ZY821031714	0.0832655	0.403423	0.206398	wgd duplication
ZY821	ZY821015592	ZY821039410	0.0756865	0.366545	0.206487	wgd duplication
ZY821	ZY821024747	ZY821058761	0.0208419	0.100814	0.206736	wgd duplication
ZY821	ZY821008277	ZY821082113	0.0913418	0.440963	0.207142	wgd duplication
ZY821	ZY821013606	ZY821087915	0.0987701	0.475611	0.20767	wgd duplication
ZY821	ZY821000965	ZY821060623	0.0589779	0.283548	0.208	wgd duplication
ZY821	ZY821073493	ZY821096142	0.120032	0.576134	0.20834	wgd duplication
ZY821	ZY821022673	ZY821033546	0.0606657	0.290689	0.208696	wgd duplication
ZY821	ZY821049431	ZY821077933	0.0737186	0.352231	0.20929	wgd duplication
ZY821	ZY821031714	ZY821083741	0.0817773	0.389798	0.209794	wgd duplication
ZY821	ZY821005420	ZY821043476	0.0760693	0.362151	0.210048	wgd duplication
ZY821	ZY821028732	ZY821040112	0.232007	1.1017	0.21059	wgd duplication
ZY821	ZY821023075	ZY821051843	0.149918	0.710485	0.211008	wgd duplication
ZY821	ZY821051843	ZY821082113	0.088551	0.417526	0.212085	wgd duplication
ZY821	ZY821001161	ZY821060766	0.0889898	0.418667	0.212555	wgd duplication
ZY821	ZY821044522	ZY821084629	0.107262	0.503672	0.212959	wgd duplication
ZY821	ZY821029197	ZY821049431	0.0750684	0.351573	0.213521	wgd duplication
ZY821	ZY821013541	ZY821095395	0.258232	1.20882	0.213624	wgd duplication
ZY821	ZY821003930	ZY821057182	0.0625558	0.291197	0.214823	wgd duplication
ZY821	ZY821017625	ZY821055291	0.0981415	0.452342	0.216963	wgd duplication
ZY821	ZY821055291	ZY821067075	0.0930161	0.426747	0.217965	wgd duplication
ZY821	ZY821035330	ZY821058683	0.0639327	0.293041	0.21817	wgd duplication
ZY821	ZY821013541	ZY821043668	0.282445	1.2919	0.218628	wgd duplication
ZY821	ZY821060280	ZY821084883	0.0616598	0.281992	0.218658	wgd duplication
ZY821	ZY821001802	ZY821046361	0.0161667	0.0738929	0.218786	wgd duplication
ZY821	ZY821033164	ZY821089624	0.0845494	0.384375	0.219966	wgd duplication
ZY821	ZY821006982	ZY821078459	0.0549852	0.248548	0.221225	wgd duplication
ZY821	ZY821003930	ZY821073812	0.0608746	0.27419	0.222016	wgd duplication
ZY821	ZY821013606	ZY821038493	0.140591	0.628459	0.223708	wgd duplication
ZY821	ZY821077585	ZY821077933	0.0673627	0.299892	0.224623	wgd duplication
ZY821	ZY821061840	ZY821068194	0.0775964	0.344358	0.225337	wgd duplication
ZY821	ZY821024803	ZY821035330	0.071777	0.31812	0.225629	wgd duplication
ZY821	ZY821038979	ZY821088461	0.0178993	0.0793084	0.225692	wgd duplication
ZY821	ZY821018481	ZY821061840	0.075749	0.334737	0.226294	wgd duplication
ZY821	ZY821002865	ZY821013199	0.0876925	0.387067	0.226556	wgd duplication
ZY821	ZY821046043	ZY821055098	0.264523	1.16637	0.226792	wgd duplication
ZY821	ZY821017078	ZY821066396	0.0299737	0.131877	0.227285	wgd duplication
ZY821	ZY821028732	ZY821034022	0.109761	0.482801	0.227342	wgd duplication
ZY821	ZY821002865	ZY821058144	0.0905222	0.397052	0.227986	wgd duplication
ZY821	ZY821015592	ZY821028556	0.0625048	0.273578	0.228471	wgd duplication
ZY821	ZY821027591	ZY821070246	0.0807665	0.353399	0.228542	wgd duplication
ZY821	ZY821006644	ZY821029462	0.076262	0.333311	0.228802	wgd duplication
ZY821	ZY821054108	ZY821094781	0.0654372	0.284537	0.229977	wgd duplication
ZY821	ZY821034340	ZY821034770	0.00937547	0.0407009	0.23035	wgd duplication
ZY821	ZY821025601	ZY821082392	0.002698	0.0116877	0.230841	wgd duplication
ZY821	ZY821029462	ZY821049431	0.0797413	0.345256	0.230962	wgd duplication
ZY821	ZY821002212	ZY821083216	0.113696	0.491748	0.231207	wgd duplication
ZY821	ZY821003974	ZY821022007	0.0578679	0.25001	0.231462	wgd duplication
ZY821	ZY821013499	ZY821035220	0.08751	0.377874	0.231585	wgd duplication
ZY821	ZY821014066	ZY821031714	0.0882779	0.381011	0.231694	wgd duplication
ZY821	ZY821031930	ZY821044687	0.072577	0.312999	0.231876	wgd duplication
ZY821	ZY821025602	ZY821052117	0.186641	0.804836	0.2319	wgd duplication
ZY821	ZY821034022	ZY821040112	0.220145	0.94759	0.232321	wgd duplication
ZY821	ZY821026355	ZY821032545	0.0646818	0.277466	0.233116	wgd duplication
ZY821	ZY821043174	ZY821054108	0.0669036	0.285531	0.234313	wgd duplication
ZY821	ZY821045356	ZY821060623	0.0677545	0.288992	0.234451	wgd duplication
ZY821	ZY821070579	ZY821080806	0.0443461	0.187712	0.236246	wgd duplication
ZY821	ZY821042993	ZY821054251	0.0844167	0.356453	0.236824	wgd duplication
ZY821	ZY821006229	ZY821054774	0.0561989	0.23663	0.237497	wgd duplication
ZY821	ZY821033164	ZY821040037	0.103775	0.436702	0.237634	wgd duplication
ZY821	ZY821022673	ZY821086887	0.0681277	0.286687	0.237638	wgd duplication
ZY821	ZY821010645	ZY821014362	0.253815	1.06187	0.239027	wgd duplication
ZY821	ZY821002212	ZY821013606	0.117154	0.48967	0.239251	wgd duplication
ZY821	ZY821006344	ZY821010626	0.0830145	0.345644	0.240173	wgd duplication
ZY821	ZY821008489	ZY821025602	0.182264	0.755782	0.24116	wgd duplication
ZY821	ZY821035330	ZY821052959	0.0703852	0.291119	0.241775	wgd duplication
ZY821	ZY821040518	ZY821090176	0.0220502	0.0907982	0.242848	wgd duplication
ZY821	ZY821054251	ZY821094541	0.0813039	0.334113	0.243343	wgd duplication
ZY821	ZY821090680	ZY821090779	0.0738729	0.302962	0.243835	wgd duplication
ZY821	ZY821029197	ZY821077933	0.0716029	0.292291	0.244972	wgd duplication
ZY821	ZY821053227	ZY821054774	0.0541146	0.220477	0.245443	wgd duplication
ZY821	ZY821002212	ZY821087915	0.129341	0.526644	0.245594	wgd duplication
ZY821	ZY821004191	ZY821074066	0.0556972	0.226071	0.24637	wgd duplication
ZY821	ZY821008277	ZY821025842	0.104055	0.421935	0.246614	wgd duplication
ZY821	ZY821019794	ZY821063296	0.016187	0.065577	0.246839	wgd duplication
ZY821	ZY821009860	ZY821094781	0.0757233	0.306084	0.247393	wgd duplication
ZY821	ZY821009964	ZY821042993	0.0901921	0.364301	0.247576	wgd duplication
ZY821	ZY821009964	ZY821094541	0.0868436	0.350655	0.247661	wgd duplication
ZY821	ZY821060766	ZY821083741	0.0903369	0.363766	0.248338	wgd duplication
ZY821	ZY821010544	ZY821054989	0.0137578	0.0552472	0.249024	wgd duplication
ZY821	ZY821027591	ZY821081018	0.0265927	0.106694	0.249243	wgd duplication
ZY821	ZY821016655	ZY821065952	0.0442204	0.177335	0.24936	wgd duplication
ZY821	ZY821027591	ZY821038403	0.0746646	0.29932	0.249447	wgd duplication
ZY821	ZY821060473	ZY821084758	0.0820448	0.328327	0.249888	wgd duplication
ZY821	ZY821022007	ZY821074139	0.0622458	0.248855	0.250129	wgd duplication
ZY821	ZY821049967	ZY821078459	0.0608591	0.242449	0.251019	wgd duplication
ZY821	ZY821009199	ZY821035330	0.0735432	0.291943	0.25191	wgd duplication
ZY821	ZY821013955	ZY821045356	0.0768924	0.305144	0.251987	wgd duplication
ZY821	ZY821009860	ZY821043174	0.0779682	0.30925	0.25212	wgd duplication
ZY821	ZY821038758	ZY821088211	0.0425383	0.168428	0.252561	wgd duplication
ZY821	ZY821015592	ZY821076719	0.063106	0.248844	0.253596	wgd duplication
ZY821	ZY821010804	ZY821017625	0.099235	0.389761	0.254605	wgd duplication
ZY821	ZY821013444	ZY821058494	0.00862776	0.0337305	0.255786	wgd duplication
ZY821	ZY821024747	ZY821043476	0.216833	0.846375	0.256191	wgd duplication
ZY821	ZY821013541	ZY821035199	0.0861275	0.336028	0.25631	wgd duplication
ZY821	ZY821013541	ZY821035139	0.0861275	0.336028	0.25631	wgd duplication
ZY821	ZY821070246	ZY821081018	0.0864906	0.337242	0.256464	wgd duplication
ZY821	ZY821009390	ZY821095395	0.0884874	0.344669	0.256732	wgd duplication
ZY821	ZY821014139	ZY821045716	0.0873749	0.339279	0.257531	wgd duplication
ZY821	ZY821004755	ZY821010505	0.126114	0.489009	0.257897	wgd duplication
ZY821	ZY821029462	ZY821077585	0.0755699	0.291182	0.259528	wgd duplication
ZY821	ZY821023427	ZY821033137	0.058036	0.222978	0.260276	wgd duplication
ZY821	ZY821032545	ZY821084883	0.0632703	0.242138	0.261298	wgd duplication
ZY821	ZY821025842	ZY821051843	0.104785	0.400848	0.261408	wgd duplication
ZY821	ZY821023075	ZY821069411	0.0134187	0.0511753	0.26221	wgd duplication
ZY821	ZY821044687	ZY821061048	0.07827	0.298356	0.262338	wgd duplication
ZY821	ZY821006982	ZY821049967	0.0172685	0.0656821	0.26291	wgd duplication
ZY821	ZY821006229	ZY821093563	0.0748311	0.284094	0.263402	wgd duplication
ZY821	ZY821061737	ZY821068194	0.0840626	0.318254	0.264137	wgd duplication
ZY821	ZY821042049	ZY821093220	0.00803327	0.0304052	0.264207	wgd duplication
ZY821	ZY821013955	ZY821060623	0.0982593	0.371416	0.264553	wgd duplication
ZY821	ZY821030419	ZY821061667	0.00743201	0.0279691	0.265722	wgd duplication
ZY821	ZY821014066	ZY821060766	0.0956142	0.359798	0.265744	wgd duplication
ZY821	ZY821081271	ZY821083216	0.145784	0.547844	0.266104	wgd duplication
ZY821	ZY821032397	ZY821084758	0.102212	0.384092	0.266114	wgd duplication
ZY821	ZY821027174	ZY821058144	0.0646107	0.24267	0.26625	wgd duplication
ZY821	ZY821045716	ZY821083813	0.083977	0.314891	0.266686	wgd duplication
ZY821	ZY821010626	ZY821049027	0.0895651	0.335479	0.266977	wgd duplication
ZY821	ZY821040011	ZY821087379	0.0911472	0.337141	0.270354	wgd duplication
ZY821	ZY821004385	ZY821043289	0.0725027	0.268116	0.270415	wgd duplication
ZY821	ZY821005564	ZY821043289	0.0725027	0.268116	0.270415	wgd duplication
ZY821	ZY821005537	ZY821043289	0.0725027	0.268116	0.270415	wgd duplication
ZY821	ZY821003580	ZY821021629	0.0834374	0.307558	0.27129	wgd duplication
ZY821	ZY821009390	ZY821043668	0.0979788	0.361119	0.27132	wgd duplication
ZY821	ZY821006147	ZY821048767	0.0127923	0.0470044	0.27215	wgd duplication
ZY821	ZY821035164	ZY821059052	0.0562328	0.206567	0.272225	wgd duplication
ZY821	ZY821012559	ZY821048625	0.0867853	0.318368	0.272595	wgd duplication
ZY821	ZY821021629	ZY821048519	0.0883799	0.323731	0.273004	wgd duplication
ZY821	ZY821011066	ZY821019415	0.0728374	0.266528	0.273282	wgd duplication
ZY821	ZY821018481	ZY821061737	0.0842769	0.307705	0.273888	wgd duplication
ZY821	ZY821014362	ZY821046043	0.100447	0.366686	0.273931	wgd duplication
ZY821	ZY821022620	ZY821033592	0.0806225	0.293513	0.274681	wgd duplication
ZY821	ZY821027449	ZY821038145	0.0775548	0.281754	0.275257	wgd duplication
ZY821	ZY821029197	ZY821029462	0.0786288	0.283619	0.277234	wgd duplication
ZY821	ZY821006344	ZY821055080	0.0876136	0.315894	0.277351	wgd duplication
ZY821	ZY821038403	ZY821081018	0.0823175	0.296785	0.277364	wgd duplication
ZY821	ZY821003580	ZY821048519	0.0114559	0.0412771	0.277537	wgd duplication
ZY821	ZY821024496	ZY821035164	0.0567633	0.203293	0.279219	wgd duplication
ZY821	ZY821013955	ZY821031613	0.0952352	0.34084	0.279413	wgd duplication
ZY821	ZY821013606	ZY821081271	0.159102	0.566739	0.280733	wgd duplication
ZY821	ZY821053227	ZY821093563	0.0756517	0.269127	0.281101	wgd duplication
ZY821	ZY821001549	ZY821010645	0.289609	1.03014	0.281135	wgd duplication
ZY821	ZY821000965	ZY821083621	0.074952	0.266435	0.281314	wgd duplication
ZY821	ZY821007037	ZY821050025	0.0102438	0.0363839	0.281547	wgd duplication
ZY821	ZY821032850	ZY821070494	0.0784921	0.278435	0.281905	wgd duplication
ZY821	ZY821033137	ZY821040011	0.0903653	0.318899	0.283367	wgd duplication
ZY821	ZY821043011	ZY821094566	0.00519069	0.0182954	0.283716	wgd duplication
ZY821	ZY821004755	ZY821054942	0.124704	0.439382	0.283816	wgd duplication
ZY821	ZY821027449	ZY821070579	0.0796048	0.280116	0.284186	wgd duplication
ZY821	ZY821001268	ZY821014139	0.0911827	0.32046	0.284537	wgd duplication
ZY821	ZY821015131	ZY821060473	0.0951008	0.333831	0.284877	wgd duplication
ZY821	ZY821045716	ZY821060852	0.0944013	0.33053	0.285606	wgd duplication
ZY821	ZY821049027	ZY821055080	0.0940337	0.328938	0.28587	wgd duplication
ZY821	ZY821012711	ZY821030419	0.400899	1.40053	0.286248	wgd duplication
ZY821	ZY821081271	ZY821087915	0.198911	0.690776	0.287953	wgd duplication
ZY821	ZY821013884	ZY821045236	0.0949112	0.328779	0.288678	wgd duplication
ZY821	ZY821002212	ZY821038493	0.145952	0.505551	0.2887	wgd duplication
ZY821	ZY821045356	ZY821083621	0.0812662	0.281169	0.28903	wgd duplication
ZY821	ZY821016591	ZY821065874	0.014799	0.0511195	0.289498	wgd duplication
ZY821	ZY821053897	ZY821058761	0.209409	0.722633	0.289786	wgd duplication
ZY821	ZY821023427	ZY821040011	0.0716168	0.246895	0.29007	wgd duplication
ZY821	ZY821006528	ZY821077741	0.113864	0.392293	0.290253	wgd duplication
ZY821	ZY821019896	ZY821067075	0.0849642	0.292412	0.290563	wgd duplication
ZY821	ZY821008993	ZY821083157	0.152285	0.52409	0.29057	wgd duplication
ZY821	ZY821050006	ZY821078515	0.0809461	0.278498	0.290652	wgd duplication
ZY821	ZY821058144	ZY821080400	0.0653189	0.224262	0.291261	wgd duplication
ZY821	ZY821021810	ZY821096142	0.136209	0.466812	0.291785	wgd duplication
ZY821	ZY821029320	ZY821049242	0.108576	0.371395	0.292346	wgd duplication
ZY821	ZY821040037	ZY821089624	0.0200404	0.0682508	0.293629	wgd duplication
ZY821	ZY821049242	ZY821077747	0.105399	0.358802	0.293751	wgd duplication
ZY821	ZY821034980	ZY821082844	0.0748524	0.254723	0.293858	wgd duplication
ZY821	ZY821025842	ZY821082113	0.0317514	0.108028	0.293919	wgd duplication
ZY821	ZY821000872	ZY821013884	0.0961518	0.327045	0.294002	wgd duplication
ZY821	ZY821019415	ZY821068240	0.0733453	0.24897	0.294595	wgd duplication
ZY821	ZY821070494	ZY821087726	0.0804857	0.272893	0.294935	wgd duplication
ZY821	ZY821008715	ZY821025329	0.0987075	0.33379	0.295718	wgd duplication
ZY821	ZY821027449	ZY821080806	0.0168356	0.0568593	0.296092	wgd duplication
ZY821	ZY821002785	ZY821027069	0.0751654	0.25384	0.296113	wgd duplication
ZY821	ZY821003580	ZY821073299	0.0872072	0.294304	0.296317	wgd duplication
ZY821	ZY821001268	ZY821083813	0.0880567	0.296541	0.296946	wgd duplication
ZY821	ZY821048625	ZY821057338	0.0894997	0.300683	0.297655	wgd duplication
ZY821	ZY821021977	ZY821012210	0.0727163	0.244098	0.297898	transposed duplication
ZY821	ZY821000872	ZY821083546	0.0996237	0.333945	0.298324	wgd duplication
ZY821	ZY821022673	ZY821040518	0.099193	0.332248	0.298551	wgd duplication
ZY821	ZY821048519	ZY821073299	0.0929777	0.310759	0.299196	wgd duplication
ZY821	ZY821033546	ZY821040518	0.101539	0.338734	0.299761	wgd duplication
ZY821	ZY821028211	ZY821088211	0.0815516	0.270807	0.301143	wgd duplication
ZY821	ZY821021810	ZY821096149	0.124623	0.412092	0.302417	wgd duplication
ZY821	ZY821040518	ZY821068968	0.103551	0.340621	0.304008	wgd duplication
ZY821	ZY821017625	ZY821019896	0.0887653	0.291938	0.304056	wgd duplication
ZY821	ZY821023427	ZY821087379	0.0643535	0.210949	0.305067	wgd duplication
ZY821	ZY821087379	ZY821089593	0.104871	0.343703	0.305121	wgd duplication
ZY821	ZY821033164	ZY821087344	0.0269862	0.0882548	0.305776	wgd duplication
ZY821	ZY821032545	ZY821060280	0.0165138	0.0539818	0.305913	wgd duplication
ZY821	ZY821011066	ZY821062806	0.0659253	0.215057	0.306548	wgd duplication
ZY821	ZY821010804	ZY821067075	0.0942074	0.306701	0.307164	wgd duplication
ZY821	ZY821013199	ZY821027174	0.0686778	0.222614	0.308506	wgd duplication
ZY821	ZY821025329	ZY821052388	0.101769	0.329301	0.309045	wgd duplication
ZY821	ZY821008715	ZY821082690	0.103312	0.334075	0.309248	wgd duplication
ZY821	ZY821033592	ZY821086832	0.0177884	0.0573713	0.310057	wgd duplication
ZY821	ZY821012439	ZY821073812	0.0837355	0.270057	0.310066	wgd duplication
ZY821	ZY821035139	ZY821083157	0.0945497	0.30391	0.311111	wgd duplication
ZY821	ZY821035199	ZY821083157	0.0945497	0.30391	0.311111	wgd duplication
ZY821	ZY821045236	ZY821083546	0.0989964	0.317427	0.311872	wgd duplication
ZY821	ZY821024023	ZY821059702	0.00885178	0.0283777	0.311927	wgd duplication
ZY821	ZY821001549	ZY821055098	0.291018	0.92778	0.313671	wgd duplication
ZY821	ZY821029462	ZY821077933	0.0161504	0.051452	0.313893	wgd duplication
ZY821	ZY821013541	ZY821052721	0.12289	0.391433	0.313948	wgd duplication
ZY821	ZY821035220	ZY821052685	0.151665	0.482998	0.314008	wgd duplication
ZY821	ZY821022673	ZY821090176	0.102493	0.325889	0.314503	wgd duplication
ZY821	ZY821008277	ZY821051843	0.0207369	0.0657432	0.315422	wgd duplication
ZY821	ZY821022620	ZY821086832	0.0868259	0.274361	0.316466	wgd duplication
ZY821	ZY821064667	ZY821094781	0.106269	0.334102	0.318074	transposed duplication
ZY821	ZY821009860	ZY821054108	0.00916471	0.0287592	0.318671	wgd duplication
ZY821	ZY821015131	ZY821032397	0.109405	0.342845	0.319108	wgd duplication
ZY821	ZY821031613	ZY821083621	0.107874	0.336846	0.320246	wgd duplication
ZY821	ZY821096142	ZY821096149	0.0261143	0.0815173	0.320353	wgd duplication
ZY821	ZY821002785	ZY821058187	0.0865374	0.268885	0.321838	wgd duplication
ZY821	ZY821025188	ZY821034980	0.0720134	0.222838	0.323165	wgd duplication
ZY821	ZY821006528	ZY821029320	0.108842	0.336004	0.32393	wgd duplication
ZY821	ZY821032397	ZY821060473	0.0376075	0.115969	0.32429	wgd duplication
ZY821	ZY821003554	ZY821021595	0.0774433	0.238532	0.324666	wgd duplication
ZY821	ZY821050042	ZY821078564	0.105451	0.324574	0.324891	wgd duplication
ZY821	ZY821014139	ZY821083813	0.00947998	0.0291465	0.325253	wgd duplication
ZY821	ZY821007018	ZY821078515	0.10006	0.307502	0.325395	wgd duplication
ZY821	ZY821011696	ZY821056317	0.022044	0.0677325	0.325457	wgd duplication
ZY821	ZY821029930	ZY821050006	0.084414	0.258835	0.326131	wgd duplication
ZY821	ZY821013199	ZY821080400	0.0671159	0.205696	0.326286	wgd duplication
ZY821	ZY821052388	ZY821082690	0.10641	0.322265	0.330193	wgd duplication
ZY821	ZY821019896	ZY821055291	0.104346	0.315828	0.33039	wgd duplication
ZY821	ZY821029975	ZY821077215	0.0839477	0.253766	0.330807	wgd duplication
ZY821	ZY821034828	ZY821052246	0.104129	0.313934	0.331692	wgd duplication
ZY821	ZY821057182	ZY821073812	0.0909383	0.273192	0.332873	wgd duplication
ZY821	ZY821033546	ZY821090176	0.112412	0.337219	0.333351	wgd duplication
ZY821	ZY821003974	ZY821074139	0.0199324	0.0594492	0.335285	wgd duplication
ZY821	ZY821007018	ZY821029930	0.101383	0.302013	0.335691	wgd duplication
ZY821	ZY821000872	ZY821045236	0.00675387	0.0200517	0.336824	wgd duplication
ZY821	ZY821060623	ZY821083621	0.10848	0.321358	0.337568	wgd duplication
ZY821	ZY821077215	ZY821078564	0.0738907	0.218486	0.338193	wgd duplication
ZY821	ZY821008959	ZY821052685	0.015555	0.045969	0.338381	wgd duplication
ZY821	ZY821029975	ZY821078564	0.0183689	0.054191	0.338966	wgd duplication
ZY821	ZY821052721	ZY821083157	0.140644	0.411338	0.341919	wgd duplication
ZY821	ZY821025482	ZY821034828	0.103894	0.303825	0.341955	wgd duplication
ZY821	ZY821001268	ZY821060852	0.0982797	0.287233	0.34216	wgd duplication
ZY821	ZY821001802	ZY821084186	0.0711918	0.207713	0.34274	wgd duplication
ZY821	ZY821006528	ZY821049242	0.00745443	0.0217001	0.34352	wgd duplication
ZY821	ZY821005420	ZY821053897	0.105893	0.306587	0.345391	wgd duplication
ZY821	ZY821013884	ZY821031555	0.0971717	0.281049	0.345746	wgd duplication
ZY821	ZY821008959	ZY821013499	0.133529	0.386143	0.345803	wgd duplication
ZY821	ZY821042576	ZY821093922	0.0154209	0.0443866	0.347423	wgd duplication
ZY821	ZY821008959	ZY821083119	0.139034	0.400051	0.347541	wgd duplication
ZY821	ZY821005564	ZY821094918	0.0683675	0.196451	0.348013	wgd duplication
ZY821	ZY821005537	ZY821094918	0.0683675	0.196451	0.348013	wgd duplication
ZY821	ZY821004385	ZY821094918	0.0683675	0.196451	0.348013	wgd duplication
ZY821	ZY821003637	ZY821048574	0.0179779	0.051606	0.348369	wgd duplication
ZY821	ZY821006032	ZY821042576	0.0701398	0.200698	0.34948	wgd duplication
ZY821	ZY821005537	ZY821054027	0.0916157	0.260051	0.352299	wgd duplication
ZY821	ZY821005564	ZY821054027	0.0916157	0.260051	0.352299	wgd duplication
ZY821	ZY821004385	ZY821054027	0.0916157	0.260051	0.352299	wgd duplication
ZY821	ZY821016674	ZY821065970	0.0487643	0.138352	0.352465	wgd duplication
ZY821	ZY821006147	ZY821054693	0.110515	0.313475	0.352549	wgd duplication
ZY821	ZY821043476	ZY821095146	0.0277756	0.0780848	0.355711	wgd duplication
ZY821	ZY821009390	ZY821053784	0.0468264	0.13143	0.356285	wgd duplication
ZY821	ZY821076218	ZY821088211	0.159489	0.447074	0.35674	wgd duplication
ZY821	ZY821002785	ZY821013231	0.0797164	0.221562	0.359792	wgd duplication
ZY821	ZY821014066	ZY821083741	0.0379574	0.105494	0.359806	wgd duplication
ZY821	ZY821038145	ZY821070579	0.0161515	0.0447603	0.360845	wgd duplication
ZY821	ZY821012518	ZY821073663	0.075458	0.208887	0.361239	wgd duplication
ZY821	ZY821025533	ZY821082475	0.00790899	0.0218781	0.361503	wgd duplication
ZY821	ZY821001549	ZY821014362	0.112898	0.311926	0.361936	wgd duplication
ZY821	ZY821013499	ZY821052685	0.139439	0.383486	0.363609	wgd duplication
ZY821	ZY821087390	ZY821089578	0.289077	0.793854	0.364144	wgd duplication
ZY821	ZY821007054	ZY821078564	0.106837	0.292585	0.365148	wgd duplication
ZY821	ZY821004755	ZY821042049	0.117263	0.320063	0.366374	wgd duplication
ZY821	ZY821008489	ZY821052117	0.0311901	0.084823	0.367708	wgd duplication
ZY821	ZY821052685	ZY821083119	0.148219	0.402922	0.367859	wgd duplication
ZY821	ZY821008812	ZY821034980	0.114819	0.311688	0.368377	wgd duplication
ZY821	ZY821029975	ZY821050042	0.107133	0.290261	0.369093	wgd duplication
ZY821	ZY821002865	ZY821027174	0.111744	0.302151	0.369829	wgd duplication
ZY821	ZY821029959	ZY821078544	0.0165562	0.0447603	0.369887	wgd duplication
ZY821	ZY821040518	ZY821086887	0.106517	0.287585	0.370383	wgd duplication
ZY821	ZY821001549	ZY821046043	0.0757588	0.204184	0.371031	wgd duplication
ZY821	ZY821013499	ZY821083119	0.023071	0.061679	0.37405	wgd duplication
ZY821	ZY821033126	ZY821087390	0.0340369	0.0909905	0.374071	wgd duplication
ZY821	ZY821025346	ZY821082675	0.0169258	0.045242	0.374118	wgd duplication
ZY821	ZY821029320	ZY821077741	0.0597246	0.159481	0.374494	wgd duplication
ZY821	ZY821000872	ZY821031555	0.0877666	0.233839	0.375329	wgd duplication
ZY821	ZY821060852	ZY821083813	0.112783	0.299593	0.376455	wgd duplication
ZY821	ZY821050042	ZY821077215	0.122166	0.324215	0.376804	wgd duplication
ZY821	ZY821048767	ZY821054693	0.113203	0.299947	0.377411	wgd duplication
ZY821	ZY821069809	ZY821089594	0.139088	0.366701	0.379296	wgd duplication
ZY821	ZY821004755	ZY821093220	0.121502	0.320334	0.379299	wgd duplication
ZY821	ZY821023443	ZY821087390	0.122188	0.321917	0.379563	wgd duplication
ZY821	ZY821001802	ZY821014507	0.166743	0.438581	0.380187	wgd duplication
ZY821	ZY821014139	ZY821060852	0.120004	0.315337	0.380558	wgd duplication
ZY821	ZY821062806	ZY821068240	0.0692299	0.181464	0.381507	wgd duplication
ZY821	ZY821019415	ZY821062806	0.0192892	0.0505167	0.381839	wgd duplication
ZY821	ZY821052520	ZY821082844	0.100197	0.261829	0.382682	wgd duplication
ZY821	ZY821011609	ZY821061755	0.116125	0.302456	0.383942	wgd duplication
ZY821	ZY821023806	ZY821087810	0.0892403	0.232379	0.384029	wgd duplication
ZY821	ZY821023443	ZY821033126	0.114613	0.298265	0.384265	wgd duplication
ZY821	ZY821004385	ZY821009782	0.0775999	0.201434	0.385237	wgd duplication
ZY821	ZY821005537	ZY821009782	0.0775999	0.201434	0.385237	wgd duplication
ZY821	ZY821005564	ZY821009782	0.0775999	0.201434	0.385237	wgd duplication
ZY821	ZY821002865	ZY821080400	0.105737	0.274355	0.385404	wgd duplication
ZY821	ZY821031555	ZY821045236	0.0849987	0.220221	0.38597	wgd duplication
ZY821	ZY821069809	ZY821087379	0.111386	0.288436	0.386174	wgd duplication
ZY821	ZY821021595	ZY821073265	0.366218	0.946615	0.386871	wgd duplication
ZY821	ZY821015131	ZY821084758	0.0277918	0.0718289	0.386917	wgd duplication
ZY821	ZY821010626	ZY821055080	0.0192342	0.0496079	0.387724	wgd duplication
ZY821	ZY821013206	ZY821058159	0.00838995	0.0215493	0.389337	wgd duplication
ZY821	ZY821034980	ZY821052520	0.112098	0.287747	0.389571	wgd duplication
ZY821	ZY821055343	ZY821063296	0.131281	0.336581	0.390043	wgd duplication
ZY821	ZY821053784	ZY821095395	0.0991962	0.254007	0.390526	wgd duplication
ZY821	ZY821029930	ZY821078515	0.0189536	0.048531	0.390547	wgd duplication
ZY821	ZY821061755	ZY821068218	0.106256	0.272046	0.390579	wgd duplication
ZY821	ZY821057290	ZY821073663	0.0774312	0.197013	0.393025	wgd duplication
ZY821	ZY821040011	ZY821069809	0.129969	0.329472	0.394476	wgd duplication
ZY821	ZY821029147	ZY821078074	0.104502	0.264845	0.394577	wgd duplication
ZY821	ZY821008540	ZY821034805	0.139232	0.351695	0.395887	wgd duplication
ZY821	ZY821046361	ZY821084186	0.082964	0.20916	0.396654	wgd duplication
ZY821	ZY821033137	ZY821069809	0.110155	0.277231	0.39734	wgd duplication
ZY821	ZY821008812	ZY821082844	0.10551	0.264843	0.398387	wgd duplication
ZY821	ZY821019186	ZY821062511	0.0469106	0.117392	0.399605	wgd duplication
ZY821	ZY821011066	ZY821068240	0.0935582	0.233748	0.400252	wgd duplication
ZY821	ZY821028937	ZY821050025	0.16083	0.401139	0.400935	wgd duplication
ZY821	ZY821088549	ZY821087390	0.106858	0.265913	0.401852	transposed duplication
ZY821	ZY821043668	ZY821053784	0.104502	0.259692	0.402408	wgd duplication
ZY821	ZY821010013	ZY821094448	0.12348	0.306378	0.403031	wgd duplication
ZY821	ZY821011609	ZY821068218	0.128235	0.317864	0.403426	wgd duplication
ZY821	ZY821023254	ZY821089709	0.137663	0.340095	0.404777	wgd duplication
ZY821	ZY821007054	ZY821077215	0.124437	0.305511	0.407307	wgd duplication
ZY821	ZY821004629	ZY821043011	0.0972625	0.238522	0.407772	wgd duplication
ZY821	ZY821004606	ZY821043011	0.0972625	0.238522	0.407772	wgd duplication
ZY821	ZY821014878	ZY821084534	0.0300212	0.0732537	0.409825	wgd duplication
ZY821	ZY821009199	ZY821058683	0.0663529	0.161822	0.410035	wgd duplication
ZY821	ZY821008593	ZY821034828	0.120549	0.293423	0.410837	wgd duplication
ZY821	ZY821037539	ZY821075374	0.0103548	0.0251824	0.411194	wgd duplication
ZY821	ZY821077522	ZY821078074	0.102507	0.248897	0.411845	wgd duplication
ZY821	ZY821013199	ZY821058144	0.0102227	0.0247901	0.412368	wgd duplication
ZY821	ZY821052959	ZY821058683	0.0640094	0.154747	0.41364	wgd duplication
ZY821	ZY821029147	ZY821029573	0.0995611	0.240622	0.413766	wgd duplication
ZY821	ZY821029573	ZY821077522	0.0951122	0.229279	0.414832	wgd duplication
ZY821	ZY821005568	ZY821042920	0.10882	0.262147	0.415112	wgd duplication
ZY821	ZY821007054	ZY821029975	0.108484	0.260776	0.416003	wgd duplication
ZY821	ZY821025346	ZY821034886	0.0889305	0.213286	0.416955	wgd duplication
ZY821	ZY821050025	ZY821077228	0.171282	0.410214	0.417543	wgd duplication
ZY821	ZY821056219	ZY821061755	0.119272	0.285429	0.417869	wgd duplication
ZY821	ZY821033137	ZY821087379	0.0116423	0.0278136	0.418584	wgd duplication
ZY821	ZY821023254	ZY821040112	0.13421	0.320462	0.418803	wgd duplication
ZY821	ZY821025188	ZY821052520	0.100656	0.239737	0.41986	wgd duplication
ZY821	ZY821052303	ZY821008540	0.0895665	0.211441	0.4236	transposed duplication
ZY821	ZY821055598	ZY821068240	0.171422	0.404623	0.423657	wgd duplication
ZY821	ZY821009199	ZY821024803	0.0743195	0.174709	0.425391	wgd duplication
ZY821	ZY821014507	ZY821084186	0.116023	0.272214	0.426221	wgd duplication
ZY821	ZY821024803	ZY821052959	0.0721508	0.168658	0.427794	wgd duplication
ZY821	ZY821040112	ZY821069657	0.131028	0.305512	0.428879	wgd duplication
ZY821	ZY821043668	ZY821095395	0.0229431	0.0534801	0.429003	wgd duplication
ZY821	ZY821005682	ZY821042920	0.109369	0.252266	0.433545	wgd duplication
ZY821	ZY821014507	ZY821046361	0.179528	0.414086	0.433553	wgd duplication
ZY821	ZY821008812	ZY821025188	0.105557	0.24266	0.435	wgd duplication
ZY821	ZY821032850	ZY821087726	0.0156415	0.0359098	0.435577	wgd duplication
ZY821	ZY821069657	ZY821089709	0.13572	0.310857	0.436598	wgd duplication
ZY821	ZY821007037	ZY821028937	0.169498	0.388074	0.436768	wgd duplication
ZY821	ZY821019415	ZY821055598	0.14613	0.334428	0.436954	wgd duplication
ZY821	ZY821058187	ZY821080187	0.0725712	0.165915	0.437401	wgd duplication
ZY821	ZY821052246	ZY821082529	0.0957132	0.2185	0.438048	wgd duplication
ZY821	ZY821053897	ZY821095146	0.085769	0.195448	0.438833	wgd duplication
ZY821	ZY821050025	ZY821078546	0.136098	0.309403	0.439872	wgd duplication
ZY821	ZY821010862	ZY821063296	0.137407	0.311321	0.441367	wgd duplication
ZY821	ZY821003637	ZY821012711	0.0747823	0.169178	0.442033	wgd duplication
ZY821	ZY821004629	ZY821094566	0.0937845	0.211584	0.44325	wgd duplication
ZY821	ZY821004606	ZY821094566	0.0937845	0.211584	0.44325	wgd duplication
ZY821	ZY821086887	ZY821090176	0.117081	0.262797	0.445518	wgd duplication
ZY821	ZY821010645	ZY821055098	0.0169478	0.0380177	0.445787	wgd duplication
ZY821	ZY821025482	ZY821052246	0.0982494	0.219962	0.446665	wgd duplication
ZY821	ZY821034828	ZY821082529	0.103906	0.232531	0.446848	wgd duplication
ZY821	ZY821013231	ZY821027069	0.0822847	0.182913	0.449858	wgd duplication
ZY821	ZY821006147	ZY821010358	0.114109	0.253583	0.449985	wgd duplication
ZY821	ZY821031714	ZY821060766	0.0559448	0.124044	0.451008	wgd duplication
ZY821	ZY821006032	ZY821093922	0.0785023	0.174024	0.4511	wgd duplication
ZY821	ZY821027069	ZY821058187	0.0855876	0.189541	0.451553	wgd duplication
ZY821	ZY821010013	ZY821042920	0.122896	0.27201	0.451805	wgd duplication
ZY821	ZY821028211	ZY821038758	0.0921891	0.203099	0.453913	wgd duplication
ZY821	ZY821010358	ZY821048767	0.117881	0.258816	0.455462	wgd duplication
ZY821	ZY821043289	ZY821094918	0.032491	0.0712078	0.456285	wgd duplication
ZY821	ZY821007037	ZY821077228	0.180196	0.393742	0.45765	wgd duplication
ZY821	ZY821010013	ZY821054313	0.0141085	0.0308016	0.458044	wgd duplication
ZY821	ZY821010804	ZY821055291	0.0170733	0.0372407	0.458456	wgd duplication
ZY821	ZY821005568	ZY821010013	0.148248	0.319263	0.464343	wgd duplication
ZY821	ZY821003554	ZY821073265	0.410877	0.883332	0.465145	wgd duplication
ZY821	ZY821054313	ZY821094448	0.133358	0.286349	0.465717	wgd duplication
ZY821	ZY821010862	ZY821019794	0.140563	0.301144	0.466762	wgd duplication
ZY821	ZY821005568	ZY821094448	0.114624	0.243833	0.470093	wgd duplication
ZY821	ZY821005682	ZY821010013	0.147333	0.311392	0.473143	wgd duplication
ZY821	ZY821034805	ZY821065874	0.298471	0.629132	0.474416	wgd duplication
ZY821	ZY821027069	ZY821080187	0.0450121	0.0946051	0.475789	wgd duplication
ZY821	ZY821033127	ZY821089578	0.112862	0.23659	0.477037	wgd duplication
ZY821	ZY821033127	ZY821040006	0.112862	0.23659	0.477037	wgd duplication
ZY821	ZY821029147	ZY821077522	0.0107297	0.0223298	0.48051	wgd duplication
ZY821	ZY821019794	ZY821055343	0.135154	0.281068	0.480858	wgd duplication
ZY821	ZY821019794	ZY821067183	0.151506	0.3122	0.485284	wgd duplication
ZY821	ZY821007037	ZY821078546	0.145061	0.295211	0.491381	wgd duplication
ZY821	ZY821005682	ZY821094448	0.115211	0.234216	0.4919	wgd duplication
ZY821	ZY821028524	ZY821076662	0.0206709	0.0418012	0.494507	wgd duplication
ZY821	ZY821063296	ZY821067183	0.149359	0.300593	0.496882	wgd duplication
ZY821	ZY821034886	ZY821082675	0.092357	0.185178	0.498748	wgd duplication
ZY821	ZY821011609	ZY821056219	0.0237057	0.0473685	0.500452	wgd duplication
ZY821	ZY821010862	ZY821055343	0.0281448	0.0561184	0.501526	wgd duplication
ZY821	ZY821043476	ZY821053897	0.0871529	0.172139	0.506293	wgd duplication
ZY821	ZY821002212	ZY821081271	0.081988	0.159807	0.513042	wgd duplication
ZY821	ZY821023254	ZY821069657	0.0177221	0.0345363	0.513143	wgd duplication
ZY821	ZY821000164	ZY821044258	0.0226199	0.0440492	0.513515	wgd duplication
ZY821	ZY821008593	ZY821082529	0.110308	0.212508	0.519076	wgd duplication
ZY821	ZY821056219	ZY821068218	0.14246	0.273325	0.521212	wgd duplication
ZY821	ZY821055343	ZY821067183	0.115023	0.220614	0.521375	wgd duplication
ZY821	ZY821008593	ZY821025482	0.113119	0.216685	0.522044	wgd duplication
ZY821	ZY821042920	ZY821054313	0.132887	0.253212	0.524804	wgd duplication
ZY821	ZY821016591	ZY821034805	0.283148	0.538656	0.525657	wgd duplication
ZY821	ZY821042920	ZY821094448	0.0172261	0.0325444	0.529309	wgd duplication
ZY821	ZY821013955	ZY821083621	0.0358394	0.0669618	0.535221	wgd duplication
ZY821	ZY821013541	ZY821083157	0.0229099	0.0427421	0.536003	wgd duplication
ZY821	ZY821010862	ZY821067183	0.127792	0.238167	0.536563	wgd duplication
ZY821	ZY821013231	ZY821058187	0.020816	0.03865	0.538578	wgd duplication
ZY821	ZY821013231	ZY821080187	0.0729264	0.134756	0.541174	wgd duplication
ZY821	ZY821055598	ZY821062806	0.154543	0.283933	0.544293	wgd duplication
ZY821	ZY821017703	ZY821067183	0.0455069	0.0835729	0.544518	wgd duplication
ZY821	ZY821005568	ZY821054313	0.15926	0.287744	0.553478	wgd duplication
ZY821	ZY821018481	ZY821068194	0.00632855	0.011426	0.553872	wgd duplication
ZY821	ZY821017703	ZY821019794	0.165792	0.296265	0.559606	wgd duplication
ZY821	ZY821017625	ZY821067075	0.00675149	0.0120215	0.561616	wgd duplication
ZY821	ZY821012711	ZY821048574	0.0840558	0.149577	0.561957	wgd duplication
ZY821	ZY821009964	ZY821054251	0.0137938	0.0237418	0.580992	wgd duplication
ZY821	ZY821016686	ZY821065983	0.0824408	0.140797	0.585531	wgd duplication
ZY821	ZY821012210	ZY821056941	0.0201014	0.0342041	0.58769	wgd duplication
ZY821	ZY821012439	ZY821057182	0.0133888	0.0226521	0.59106	wgd duplication
ZY821	ZY821038758	ZY821076218	0.187487	0.313004	0.598992	wgd duplication
ZY821	ZY821088550	ZY821089578	0.0248055	0.0402247	0.616673	transposed duplication
ZY821	ZY821027174	ZY821080400	0.0117971	0.0188024	0.627425	wgd duplication
ZY821	ZY821000448	ZY821084534	0.330747	0.524232	0.630917	wgd duplication
ZY821	ZY821008993	ZY821052721	0.105003	0.164986	0.636437	wgd duplication
ZY821	ZY821000448	ZY821014878	0.236664	0.37162	0.636844	wgd duplication
ZY821	ZY821010862	ZY821017703	0.148504	0.232257	0.639395	wgd duplication
ZY821	ZY821029307	ZY821077732	0.0132108	0.0206446	0.639913	wgd duplication
ZY821	ZY821061737	ZY821061840	0.015475	0.024087	0.64246	wgd duplication
ZY821	ZY821025482	ZY821082529	0.0285697	0.0440339	0.648811	wgd duplication
ZY821	ZY821031930	ZY821084534	0.248514	0.377661	0.658035	wgd duplication
ZY821	ZY821017703	ZY821055343	0.142966	0.215526	0.663332	wgd duplication
ZY821	ZY821014878	ZY821031930	0.248068	0.367521	0.674977	wgd duplication
ZY821	ZY821006344	ZY821049027	0.0205825	0.0300876	0.684086	wgd duplication
ZY821	ZY821061048	ZY821084534	0.244194	0.348008	0.701692	wgd duplication
ZY821	ZY821031267	ZY821086072	0.0135109	0.0188203	0.717889	wgd duplication
ZY821	ZY821014878	ZY821061048	0.24397	0.338057	0.721684	wgd duplication
ZY821	ZY821049558	ZY821005568	0.053402	0.0715157	0.746718	transposed duplication
ZY821	ZY821028211	ZY821076218	0.0916667	0.115701	0.792274	wgd duplication
ZY821	ZY821009199	ZY821052959	0.0104697	0.0131687	0.79504	wgd duplication
ZY821	ZY821007018	ZY821050006	0.0278331	0.034051	0.817395	wgd duplication
ZY821	ZY821028732	ZY821076958	0.0092387	0.0110887	0.833163	wgd duplication
ZY821	ZY821049558	ZY821005682	0.0537449	0.0625115	0.85976	transposed duplication
ZY821	ZY821024480	ZY821059065	0.017786	0.020533	0.866219	wgd duplication
ZY821	ZY821011066	ZY821055598	0.10883	0.12246	0.888699	wgd duplication
ZY821	ZY821014878	ZY821044687	0.249348	0.279858	0.89098	wgd duplication
ZY821	ZY821006644	ZY821049431	0.0119082	0.0121443	0.980563	wgd duplication
ZY821	ZY821024496	ZY821059052	0.0174373	0.0174459	0.999506	wgd duplication
ZY821	ZY821024803	ZY821058683	0.0132092	0.0119979	1.10096	wgd duplication
ZY821	ZY821043174	ZY821094781	0.0130796	0.0112754	1.16001	wgd duplication
ZY821	ZY821006229	ZY821053227	0.0148102	0.00990293	1.49553	wgd duplication
ZY821	ZY821008812	ZY821052520	0.0253333	0.0137019	1.84888	wgd duplication
ZY821	ZY821008593	ZY821052246	0.0267458	0.0135129	1.97927	wgd duplication
ZS11	BnaA09G0555100ZS	BnaC08G0401900ZS	0.00588571	0.090449	0.0650722	wgd duplication
ZS11	BnaA05G0077400ZS	BnaC04G0090000ZS	0.0105587	0.148625	0.0710427	wgd duplication
ZS11	BnaA01G0016100ZS	BnaC01G0018900ZS	0.00603844	0.083435	0.072373	wgd duplication
ZS11	BnaA07G0214900ZS	BnaC06G0229100ZS	0.0045717	0.0622159	0.0734812	wgd duplication
ZS11	BnaA09G0622200ZS	BnaC08G0478700ZS	0.00552084	0.0742595	0.0743452	wgd duplication
ZS11	BnaA03G0180300ZS	BnaC04G0090000ZS	0.0360246	0.462587	0.0778764	wgd duplication
ZS11	BnaC03G0211100ZS	BnaC04G0090000ZS	0.0381898	0.479633	0.0796229	wgd duplication
ZS11	BnaA03G0460800ZS	BnaA09G0232400ZS	0.197845	2.48402	0.0796474	wgd duplication
ZS11	BnaA07G0380900ZS	BnaC06G0447900ZS	0.00785618	0.0985079	0.0797518	wgd duplication
ZS11	BnaA01G0097700ZS	BnaC01G0119400ZS	0.00827436	0.1028	0.0804897	wgd duplication
ZS11	BnaC04G0402700ZS	BnaC07G0310800ZS	0.268872	3.32616	0.0808354	wgd duplication
ZS11	BnaA05G0077400ZS	BnaC03G0211100ZS	0.0446275	0.528383	0.0844605	wgd duplication
ZS11	BnaA03G0180300ZS	BnaA05G0077400ZS	0.0420834	0.479753	0.087719	wgd duplication
ZS11	Bnascaffold0027G0000600ZS	BnaA09G0232400ZS	0.00370968	0.0416059	0.0891622	transposed duplication
ZS11	BnaA06G0377200ZS	BnaC07G0314000ZS	0.0107609	0.115448	0.0932103	wgd duplication
ZS11	BnaA05G0433800ZS	BnaC05G0488100ZS	0.00770583	0.0824435	0.093468	wgd duplication
ZS11	BnaA06G0451000ZS	BnaC07G0548300ZS	0.00524671	0.05519	0.0950663	wgd duplication
ZS11	BnaA02G0124600ZS	BnaC09G0389800ZS	0.030315	0.317166	0.0955807	wgd duplication
ZS11	BnaA10G0213300ZS	BnaC02G0064900ZS	0.0354073	0.366574	0.0965897	wgd duplication
ZS11	BnaA03G0180300ZS	BnaC03G0211100ZS	0.0121854	0.113992	0.106897	wgd duplication
ZS11	BnaA01G0016100ZS	BnaC04G0445200ZS	0.133257	1.24261	0.107239	wgd duplication
ZS11	BnaC07G0205300ZS	BnaC08G0302800ZS	0.251031	2.31625	0.108378	wgd duplication
ZS11	BnaA02G0055400ZS	BnaA10G0213300ZS	0.0368794	0.336822	0.109492	wgd duplication
ZS11	BnaA03G0123300ZS	BnaC03G0142900ZS	0.0100153	0.0912159	0.109797	wgd duplication
ZS11	BnaA09G0615900ZS	BnaC06G0398100ZS	0.245135	2.19484	0.111687	wgd duplication
ZS11	BnaA03G0101100ZS	BnaC09G0432300ZS	0.0504333	0.450532	0.111942	wgd duplication
ZS11	BnaA01G0383000ZS	BnaC01G0480900ZS	0.00619906	0.0546111	0.113513	wgd duplication
ZS11	BnaA10G0152800ZS	BnaC03G0115000ZS	0.0441358	0.378496	0.116608	wgd duplication
ZS11	BnaA02G0102700ZS	BnaC03G0115000ZS	0.0317834	0.269796	0.117805	wgd duplication
ZS11	BnaA01G0365200ZS	BnaC01G0455800ZS	0.00418673	0.0353694	0.118372	wgd duplication
ZS11	BnaA03G0101100ZS	BnaA10G0152800ZS	0.0503485	0.424753	0.118536	wgd duplication
ZS11	BnaC03G0115000ZS	BnaC09G0432300ZS	0.0443786	0.37092	0.119645	wgd duplication
ZS11	BnaA10G0043200ZS	BnaC05G0044400ZS	0.0106123	0.0886965	0.119648	wgd duplication
ZS11	BnaC01G0018900ZS	BnaC04G0445200ZS	0.133764	1.11763	0.119686	wgd duplication
ZS11	BnaA05G0423500ZS	BnaC05G0475500ZS	0.00647363	0.0528201	0.12256	wgd duplication
ZS11	BnaA07G0338500ZS	BnaC06G0398100ZS	0.0192137	0.155704	0.123399	wgd duplication
ZS11	BnaA02G0102700ZS	BnaC09G0432300ZS	0.0456527	0.36696	0.124408	wgd duplication
ZS11	BnaC03G0689100ZS	BnaC04G0445200ZS	0.151739	1.1929	0.127202	wgd duplication
ZS11	BnaA01G0033400ZS	BnaC01G0038400ZS	0.0147924	0.11586	0.127675	wgd duplication
ZS11	BnaA01G0365200ZS	BnaC05G0475500ZS	0.0555102	0.434408	0.127784	wgd duplication
ZS11	BnaA02G0102700ZS	BnaA06G0183200ZS	0.11803	0.898715	0.131332	wgd duplication
ZS11	BnaA10G0152800ZS	BnaC09G0432300ZS	0.0182539	0.137408	0.132845	wgd duplication
ZS11	BnaA06G0401300ZS	BnaC05G0114500ZS	0.124518	0.935507	0.133102	wgd duplication
ZS11	BnaA02G0368600ZS	BnaC02G0494200ZS	0.00571762	0.0425595	0.134344	wgd duplication
ZS11	BnaA02G0102700ZS	BnaA03G0101100ZS	0.0390792	0.290716	0.134424	wgd duplication
ZS11	BnaA01G0016100ZS	BnaA04G0152800ZS	0.131052	0.974195	0.134523	wgd duplication
ZS11	BnaA07G0338500ZS	BnaA09G0615900ZS	0.226477	1.64899	0.137343	wgd duplication
ZS11	BnaA02G0102700ZS	BnaA10G0152800ZS	0.0463	0.335319	0.138077	wgd duplication
ZS11	BnaA07G0141400ZS	BnaC07G0205300ZS	0.0239872	0.172046	0.139423	wgd duplication
ZS11	BnaA01G0365200ZS	BnaA05G0423500ZS	0.0564285	0.403681	0.139785	wgd duplication
ZS11	BnaA09G0468500ZS	BnaC08G0302800ZS	0.0164436	0.11663	0.14099	wgd duplication
ZS11	BnaA01G0016100ZS	BnaC03G0689100ZS	0.0511311	0.361018	0.14163	wgd duplication
ZS11	BnaA04G0152800ZS	BnaC01G0018900ZS	0.131755	0.923491	0.142671	wgd duplication
ZS11	BnaC05G0218800ZS	BnaC06G0360600ZS	0.315685	2.20276	0.143313	wgd duplication
ZS11	BnaA03G0062900ZS	BnaC01G0497100ZS	0.191549	1.33554	0.143425	wgd duplication
ZS11	BnaC01G0018900ZS	BnaC03G0689100ZS	0.0496549	0.341102	0.145572	wgd duplication
ZS11	BnaA01G0033400ZS	BnaA03G0547300ZS	0.0856408	0.587171	0.145853	wgd duplication
ZS11	BnaC05G0114500ZS	BnaC07G0280300ZS	0.137962	0.945253	0.145953	wgd duplication
ZS11	BnaA02G0350200ZS	BnaC09G0028400ZS	0.0523966	0.358199	0.146278	wgd duplication
ZS11	BnaA03G0460800ZS	BnaC01G0141400ZS	0.0768806	0.524587	0.146554	wgd duplication
ZS11	BnaA07G0214900ZS	BnaC08G0401900ZS	0.0663548	0.448585	0.14792	wgd duplication
ZS11	BnaC03G0072100ZS	BnaC09G0510400ZS	0.0645302	0.417054	0.154728	wgd duplication
ZS11	BnaA02G0350200ZS	BnaC07G0316500ZS	0.0392144	0.251812	0.155729	wgd duplication
ZS11	BnaA01G0016100ZS	BnaA08G0186000ZS	0.0626444	0.400281	0.156501	wgd duplication
ZS11	BnaA07G0214900ZS	BnaA09G0555100ZS	0.0659559	0.421312	0.156549	wgd duplication
ZS11	BnaA09G0040300ZS	BnaC07G0309800ZS	0.0476932	0.303713	0.157034	wgd duplication
ZS11	BnaC06G0250900ZS	BnaC06G0447900ZS	0.0925264	0.58802	0.157352	wgd duplication
ZS11	BnaA01G0045100ZS	BnaC03G0754500ZS	0.0619287	0.393373	0.15743	wgd duplication
ZS11	BnaC07G0316500ZS	BnaC09G0028400ZS	0.057946	0.365905	0.158364	wgd duplication
ZS11	BnaC01G0455800ZS	BnaC05G0475500ZS	0.0614764	0.387423	0.15868	wgd duplication
ZS11	BnaC02G0472600ZS	BnaC09G0028400ZS	0.0585246	0.367834	0.159106	wgd duplication
ZS11	BnaA08G0186000ZS	BnaC01G0018900ZS	0.0611857	0.383292	0.159632	wgd duplication
ZS11	BnaC01G0497100ZS	BnaC03G0072100ZS	0.193833	1.20605	0.160718	wgd duplication
ZS11	BnaA02G0350200ZS	BnaC02G0472600ZS	0.0114449	0.0711154	0.160934	wgd duplication
ZS11	BnaA06G0183200ZS	BnaC09G0432300ZS	0.153067	0.939986	0.162839	wgd duplication
ZS11	BnaA06G0380800ZS	BnaA09G0040300ZS	0.0502757	0.308317	0.163065	wgd duplication
ZS11	BnaC01G0018900ZS	BnaC07G0537000ZS	0.0819734	0.502228	0.163219	wgd duplication
ZS11	BnaC03G0142900ZS	BnaC09G0375800ZS	0.0737768	0.447497	0.164866	wgd duplication
ZS11	BnaA03G0062900ZS	BnaC09G0510400ZS	0.070941	0.427822	0.165819	wgd duplication
ZS11	BnaC04G0069000ZS	BnaC08G0356600ZS	0.26513	1.59696	0.166021	wgd duplication
ZS11	BnaA03G0561500ZS	BnaC01G0018900ZS	0.0772676	0.464913	0.166198	wgd duplication
ZS11	BnaA07G0338500ZS	BnaC08G0242900ZS	0.216795	1.30382	0.166277	wgd duplication
ZS11	BnaA07G0310500ZS	BnaC06G0360600ZS	0.0176184	0.105819	0.166496	wgd duplication
ZS11	BnaA01G0418000ZS	BnaA03G0062900ZS	0.177224	1.05902	0.167347	wgd duplication
ZS11	BnaA02G0325000ZS	BnaC05G0114500ZS	0.14061	0.837908	0.167811	wgd duplication
ZS11	BnaA05G0423500ZS	BnaC01G0455800ZS	0.0621873	0.370099	0.168029	wgd duplication
ZS11	BnaA03G0123300ZS	BnaC09G0375800ZS	0.0754475	0.446072	0.169137	wgd duplication
ZS11	BnaC03G0128000ZS	BnaC09G0409400ZS	0.0527309	0.311248	0.169418	wgd duplication
ZS11	BnaC02G0472600ZS	BnaC07G0316500ZS	0.0431327	0.254555	0.169443	wgd duplication
ZS11	BnaA10G0111500ZS	BnaC03G0142900ZS	0.0774045	0.456789	0.169453	wgd duplication
ZS11	BnaC07G0309800ZS	BnaC09G0025700ZS	0.0523234	0.305657	0.171184	wgd duplication
ZS11	BnaA09G0040500ZS	BnaC07G0310800ZS	0.0813091	0.474847	0.171232	wgd duplication
ZS11	BnaA03G0312000ZS	BnaC03G0373800ZS	0.00852534	0.0495528	0.172046	wgd duplication
ZS11	BnaA09G0514500ZS	BnaC04G0069000ZS	0.288048	1.66477	0.173025	wgd duplication
ZS11	BnaA01G0115800ZS	BnaA03G0460800ZS	0.0780477	0.450959	0.17307	wgd duplication
ZS11	BnaA03G0547300ZS	BnaC01G0038400ZS	0.0911138	0.519879	0.175259	wgd duplication
ZS11	BnaC06G0229100ZS	BnaC08G0401900ZS	0.0687299	0.392136	0.175271	wgd duplication
ZS11	BnaA06G0344100ZS	BnaC07G0351100ZS	0.00748937	0.042501	0.176216	wgd duplication
ZS11	BnaA03G0123300ZS	BnaA10G0111500ZS	0.0810524	0.459595	0.176356	wgd duplication
ZS11	BnaA06G0380800ZS	BnaC09G0025700ZS	0.0548307	0.31086	0.176384	wgd duplication
ZS11	BnaA04G0011300ZS	BnaC08G0401900ZS	0.0715921	0.404008	0.177205	wgd duplication
ZS11	BnaA06G0057600ZS	BnaC05G0072600ZS	0.015966	0.0895408	0.17831	wgd duplication
ZS11	BnaA07G0380900ZS	BnaC06G0250900ZS	0.0944504	0.529291	0.178447	wgd duplication
ZS11	BnaC08G0242900ZS	BnaC08G0471400ZS	0.0729997	0.409069	0.178453	wgd duplication
ZS11	BnaA07G0141400ZS	BnaC02G0553100ZS	0.0786746	0.440432	0.178631	wgd duplication
ZS11	BnaA04G0202800ZS	BnaC05G0044400ZS	0.235945	1.31732	0.17911	wgd duplication
ZS11	BnaA09G0615900ZS	BnaC08G0242900ZS	0.0747629	0.416068	0.179689	wgd duplication
ZS11	BnaA02G0350200ZS	BnaA09G0042900ZS	0.0600965	0.333372	0.180269	wgd duplication
ZS11	BnaA01G0390700ZS	BnaA03G0303900ZS	0.0603962	0.33432	0.180654	wgd duplication
ZS11	BnaA02G0206500ZS	BnaA07G0338500ZS	0.0551927	0.302313	0.182568	wgd duplication
ZS11	BnaA04G0202800ZS	BnaA10G0043200ZS	0.255527	1.39775	0.182813	wgd duplication
ZS11	BnaC04G0508800ZS	BnaC05G0044400ZS	0.237985	1.29718	0.183464	wgd duplication
ZS11	BnaA01G0214800ZS	BnaC07G0386400ZS	0.107558	0.585228	0.183789	wgd duplication
ZS11	BnaA09G0042900ZS	BnaC07G0316500ZS	0.0650033	0.350791	0.185305	wgd duplication
ZS11	BnaA02G0400500ZS	BnaA09G0078800ZS	0.0507915	0.274054	0.185334	wgd duplication
ZS11	BnaA09G0622200ZS	BnaC06G0250900ZS	0.212122	1.13506	0.186881	wgd duplication
ZS11	BnaA10G0043200ZS	BnaC04G0508800ZS	0.258629	1.38339	0.186953	wgd duplication
ZS11	BnaA01G0383000ZS	BnaA05G0442000ZS	0.0673008	0.358565	0.187695	wgd duplication
ZS11	BnaA02G0108000ZS	BnaC02G0132000ZS	0.0101724	0.0540117	0.188338	wgd duplication
ZS11	BnaA05G0062900ZS	BnaA09G0514500ZS	0.317996	1.68415	0.188817	wgd duplication
ZS11	BnaA07G0211900ZS	BnaA09G0549900ZS	0.10448	0.552949	0.188951	wgd duplication
ZS11	BnaA06G0111600ZS	BnaC06G0250900ZS	0.220299	1.16565	0.188992	wgd duplication
ZS11	BnaA07G0338500ZS	BnaC02G0276500ZS	0.0560755	0.295756	0.189601	wgd duplication
ZS11	BnaA02G0400500ZS	BnaC09G0070500ZS	0.0491903	0.25943	0.189609	wgd duplication
ZS11	BnaA03G0303900ZS	BnaC01G0487800ZS	0.0628693	0.330508	0.19022	wgd duplication
ZS11	BnaA09G0555100ZS	BnaC06G0229100ZS	0.0690219	0.3611	0.191143	wgd duplication
ZS11	BnaC02G0438100ZS	BnaC05G0114500ZS	0.143607	0.750929	0.191239	wgd duplication
ZS11	BnaA05G0062900ZS	BnaC08G0356600ZS	0.316587	1.6507	0.19179	wgd duplication
ZS11	BnaA05G0415900ZS	BnaC05G0468000ZS	0.0207967	0.107884	0.192768	wgd duplication
ZS11	BnaA07G0300300ZS	BnaC06G0347100ZS	0.0123192	0.0637703	0.19318	wgd duplication
ZS11	BnaA09G0042900ZS	BnaC02G0472600ZS	0.0664716	0.342742	0.193941	wgd duplication
ZS11	BnaA03G0071300ZS	BnaC01G0503800ZS	0.151922	0.779831	0.194814	wgd duplication
ZS11	BnaA08G0121500ZS	BnaC01G0141400ZS	0.0874026	0.448025	0.195084	wgd duplication
ZS11	BnaA03G0399200ZS	BnaC01G0038400ZS	0.213667	1.09463	0.195196	wgd duplication
ZS11	BnaA05G0442000ZS	BnaC01G0480900ZS	0.0676236	0.34628	0.195286	wgd duplication
ZS11	BnaA09G0549900ZS	BnaC06G0223400ZS	0.108171	0.553526	0.195421	wgd duplication
ZS11	BnaA09G0468500ZS	BnaC07G0386400ZS	0.098429	0.503452	0.195508	wgd duplication
ZS11	BnaA03G0050300ZS	BnaC03G0058300ZS	0.0256858	0.130845	0.196308	wgd duplication
ZS11	BnaA02G0160600ZS	BnaC02G0205500ZS	0.00698868	0.0354038	0.197399	wgd duplication
ZS11	BnaC02G0061300ZS	BnaC03G0067200ZS	0.0560687	0.283776	0.197581	wgd duplication
ZS11	BnaA03G0062900ZS	BnaC02G0068100ZS	0.0835771	0.422763	0.197693	wgd duplication
ZS11	BnaA02G0400500ZS	BnaC03G0554000ZS	0.0453556	0.229221	0.197868	wgd duplication
ZS11	BnaC07G0386400ZS	BnaC08G0302800ZS	0.0908528	0.458655	0.198085	wgd duplication
ZS11	BnaA06G0355400ZS	BnaC07G0337400ZS	0.0209399	0.105176	0.199095	wgd duplication
ZS11	BnaA05G0127700ZS	BnaA10G0043200ZS	0.312229	1.56647	0.19932	wgd duplication
ZS11	BnaA01G0097700ZS	BnaA08G0111700ZS	0.058954	0.295743	0.199342	wgd duplication
ZS11	BnaA01G0390700ZS	BnaC05G0525300ZS	0.059513	0.298499	0.199375	wgd duplication
ZS11	BnaA07G0232100ZS	BnaC06G0447900ZS	0.111376	0.558088	0.199566	wgd duplication
ZS11	BnaA10G0209700ZS	BnaC03G0072100ZS	0.0974584	0.487659	0.199849	wgd duplication
ZS11	BnaA02G0325000ZS	BnaA06G0401300ZS	0.0979129	0.488441	0.20046	wgd duplication
ZS11	BnaA03G0104500ZS	BnaC03G0120800ZS	0.0238891	0.119163	0.200474	wgd duplication
ZS11	BnaA08G0111700ZS	BnaC01G0119400ZS	0.0613911	0.306018	0.200613	wgd duplication
ZS11	BnaA06G0451000ZS	BnaC03G0669700ZS	0.0631924	0.314858	0.200701	wgd duplication
ZS11	BnaA01G0097700ZS	BnaA03G0449900ZS	0.0719394	0.358368	0.200742	wgd duplication
ZS11	BnaA01G0411600ZS	BnaA03G0071300ZS	0.15155	0.750122	0.202034	wgd duplication
ZS11	BnaA01G0115800ZS	BnaC01G0141400ZS	0.0125452	0.0620046	0.202328	wgd duplication
ZS11	BnaA01G0016100ZS	BnaA03G0561500ZS	0.0789176	0.38938	0.202675	wgd duplication
ZS11	BnaA03G0062900ZS	BnaA10G0209700ZS	0.0938054	0.462002	0.203041	wgd duplication
ZS11	BnaA03G0399200ZS	BnaA03G0547300ZS	0.232848	1.14585	0.203209	wgd duplication
ZS11	BnaA07G0275800ZS	BnaA09G0435900ZS	0.282497	1.39008	0.203224	wgd duplication
ZS11	BnaA07G0310500ZS	BnaC05G0218800ZS	0.335189	1.64741	0.203465	wgd duplication
ZS11	BnaA01G0357100ZS	BnaC01G0443900ZS	0.0110138	0.0540352	0.203827	wgd duplication
ZS11	BnaA07G0141400ZS	BnaC08G0302800ZS	0.271276	1.33029	0.203922	wgd duplication
ZS11	BnaC01G0141400ZS	BnaC03G0722300ZS	0.0897582	0.439833	0.204073	wgd duplication
ZS11	BnaA09G0060200ZS	BnaC09G0048600ZS	0.00930572	0.0454716	0.204649	wgd duplication
ZS11	BnaA04G0011300ZS	BnaA07G0214900ZS	0.0604307	0.294658	0.205088	wgd duplication
ZS11	BnaC05G0137500ZS	BnaC06G0250900ZS	0.232351	1.13285	0.205103	wgd duplication
ZS11	BnaA09G0073800ZS	BnaC07G0376700ZS	0.0866808	0.421722	0.20554	wgd duplication
ZS11	BnaA03G0028700ZS	BnaA03G0408700ZS	0.279183	1.35823	0.205549	wgd duplication
ZS11	BnaC02G0068100ZS	BnaC03G0072100ZS	0.0789363	0.383896	0.205619	wgd duplication
ZS11	BnaA09G0021000ZS	BnaC09G0004300ZS	0.00682259	0.0331617	0.205737	wgd duplication
ZS11	BnaA04G0011300ZS	BnaA09G0555100ZS	0.0756865	0.366545	0.206487	wgd duplication
ZS11	BnaA06G0301700ZS	BnaC03G0524100ZS	0.0208419	0.100814	0.206736	wgd duplication
ZS11	BnaA02G0325000ZS	BnaC07G0280300ZS	0.0913418	0.440963	0.207142	wgd duplication
ZS11	BnaA01G0390700ZS	BnaC03G0364200ZS	0.0615423	0.296997	0.207215	wgd duplication
ZS11	BnaA03G0062900ZS	BnaC03G0072100ZS	0.0201864	0.0972577	0.207556	wgd duplication
ZS11	BnaA03G0414300ZS	BnaC08G0302800ZS	0.0987701	0.475611	0.20767	wgd duplication
ZS11	BnaA01G0016100ZS	BnaC07G0537000ZS	0.0839117	0.403831	0.207789	wgd duplication
ZS11	BnaA05G0127700ZS	BnaC05G0044400ZS	0.308317	1.48337	0.207849	wgd duplication
ZS11	BnaA04G0152800ZS	BnaC04G0445200ZS	0.0279937	0.133884	0.20909	wgd duplication
ZS11	BnaA02G0394700ZS	BnaA03G0408700ZS	0.0918283	0.436665	0.210295	wgd duplication
ZS11	BnaA07G0232100ZS	BnaA09G0622200ZS	0.233929	1.10908	0.210922	wgd duplication
ZS11	BnaC02G0438100ZS	BnaC07G0280300ZS	0.088551	0.417526	0.212085	wgd duplication
ZS11	BnaA01G0115800ZS	BnaC03G0722300ZS	0.0889898	0.418667	0.212555	wgd duplication
ZS11	BnaA03G0101100ZS	BnaC03G0115000ZS	0.0178992	0.0832372	0.215038	wgd duplication
ZS11	BnaA02G0144200ZS	BnaA03G0134400ZS	0.0750026	0.347061	0.216108	wgd duplication
ZS11	BnaA08G0259100ZS	BnaC08G0471400ZS	0.0792312	0.36589	0.216544	wgd duplication
ZS11	BnaC07G0381200ZS	BnaC09G0578500ZS	0.267076	1.23205	0.216774	wgd duplication
ZS11	BnaA04G0202800ZS	BnaC03G0176400ZS	0.0981415	0.452342	0.216963	wgd duplication
ZS11	BnaA06G0307000ZS	BnaA09G0092700ZS	0.0692892	0.318429	0.217597	wgd duplication
ZS11	BnaC03G0176400ZS	BnaC04G0508800ZS	0.0930161	0.426747	0.217965	wgd duplication
ZS11	BnaA09G0135900ZS	BnaA09G0147200ZS	0.0705019	0.323444	0.217973	wgd duplication
ZS11	BnaC03G0669700ZS	BnaC07G0548300ZS	0.0616598	0.281992	0.218658	wgd duplication
ZS11	BnaC02G0068100ZS	BnaC09G0510400ZS	0.095029	0.433062	0.219435	wgd duplication
ZS11	BnaC01G0487800ZS	BnaC03G0364200ZS	0.0647616	0.294712	0.219745	wgd duplication
ZS11	BnaA07G0152700ZS	BnaC03G0279300ZS	0.101443	0.461156	0.219976	wgd duplication
ZS11	BnaA02G0206500ZS	BnaC06G0398100ZS	0.0549852	0.248548	0.221225	wgd duplication
ZS11	BnaA02G0130400ZS	BnaA03G0123300ZS	0.122421	0.55302	0.221368	wgd duplication
ZS11	BnaC01G0487800ZS	BnaC05G0525300ZS	0.0633027	0.284437	0.222555	wgd duplication
ZS11	BnaA03G0414300ZS	BnaA09G0468500ZS	0.140591	0.628459	0.223708	wgd duplication
ZS11	BnaA03G0487400ZS	BnaC07G0465900ZS	0.01127	0.0503561	0.223805	wgd duplication
ZS11	BnaA01G0115800ZS	BnaA08G0121500ZS	0.0893344	0.397255	0.224879	wgd duplication
ZS11	BnaA09G0514500ZS	BnaC08G0356600ZS	0.0178993	0.0793084	0.225692	wgd duplication
ZS11	BnaA01G0293200ZS	BnaA03G0375700ZS	0.0901341	0.398273	0.226312	wgd duplication
ZS11	BnaA06G0401300ZS	BnaC02G0438100ZS	0.0991905	0.436605	0.227186	wgd duplication
ZS11	BnaA06G0307000ZS	BnaC09G0089800ZS	0.0762895	0.334134	0.22832	wgd duplication
ZS11	BnaA01G0293200ZS	BnaC03G0459500ZS	0.0930661	0.40683	0.228759	wgd duplication
ZS11	BnaA03G0375700ZS	BnaC01G0362000ZS	0.090313	0.394353	0.229015	wgd duplication
ZS11	BnaC04G0335800ZS	BnaA05G0006600ZS	0.0530393	0.230978	0.22963	transposed duplication
ZS11	BnaC03G0067200ZS	BnaC09G0519000ZS	0.0654372	0.284537	0.229977	wgd duplication
ZS11	BnaA01G0373700ZS	BnaC05G0488100ZS	0.131175	0.569806	0.230209	wgd duplication
ZS11	BnaA09G0040300ZS	BnaC09G0025700ZS	0.00937547	0.0407009	0.23035	wgd duplication
ZS11	BnaC03G0279300ZS	BnaC04G0209800ZS	0.0986146	0.427869	0.230479	wgd duplication
ZS11	BnaC04G0007900ZS	BnaC04G0614300ZS	0.079634	0.34524	0.230663	wgd duplication
ZS11	BnaA06G0380800ZS	BnaC07G0309800ZS	0.002698	0.0116877	0.230841	wgd duplication
ZS11	BnaA01G0045100ZS	BnaA08G0141500ZS	0.107424	0.464426	0.231304	wgd duplication
ZS11	BnaA03G0404300ZS	BnaA09G0073800ZS	0.08751	0.377874	0.231585	wgd duplication
ZS11	BnaA03G0236300ZS	BnaA07G0152700ZS	0.103233	0.445613	0.231665	wgd duplication
ZS11	BnaA07G0380900ZS	BnaA09G0622200ZS	0.220514	0.950202	0.232071	wgd duplication
ZS11	BnaA06G0451000ZS	BnaA08G0200500ZS	0.0646818	0.277466	0.233116	wgd duplication
ZS11	BnaA03G0314300ZS	BnaC01G0480900ZS	0.128883	0.551578	0.233663	wgd duplication
ZS11	BnaA07G0232100ZS	BnaA07G0380900ZS	0.114155	0.486509	0.234642	wgd duplication
ZS11	BnaA03G0408700ZS	BnaC02G0527500ZS	0.0929206	0.395444	0.234978	wgd duplication
ZS11	BnaA02G0144200ZS	BnaC03G0156200ZS	0.0769784	0.32753	0.235027	wgd duplication
ZS11	BnaA04G0297200ZS	BnaC04G0007900ZS	0.0761498	0.323577	0.235337	wgd duplication
ZS11	BnaA02G0130400ZS	BnaC03G0142900ZS	0.121375	0.513646	0.2363	wgd duplication
ZS11	BnaA01G0359600ZS	BnaC01G0448800ZS	0.0136739	0.0578666	0.236301	wgd duplication
ZS11	BnaA02G0116700ZS	BnaC03G0128000ZS	0.0561989	0.23663	0.237497	wgd duplication
ZS11	BnaA06G0380900ZS	BnaC02G0466000ZS	0.198471	0.832738	0.238335	wgd duplication
ZS11	BnaA02G0346400ZS	BnaA06G0380900ZS	0.182965	0.765405	0.239044	wgd duplication
ZS11	BnaA01G0390700ZS	BnaA05G0465300ZS	0.080157	0.332091	0.241371	wgd duplication
ZS11	BnaA09G0092700ZS	BnaC02G0550800ZS	0.0703852	0.291119	0.241775	wgd duplication
ZS11	BnaA10G0200700ZS	BnaC02G0075300ZS	0.0719316	0.296681	0.242454	wgd duplication
ZS11	BnaA05G0415900ZS	BnaC01G0448800ZS	0.085042	0.350528	0.242611	wgd duplication
ZS11	BnaA01G0285200ZS	BnaA07G0069300ZS	0.0739651	0.304784	0.242681	wgd duplication
ZS11	BnaA10G0111500ZS	BnaC09G0375800ZS	0.00730715	0.030033	0.243304	wgd duplication
ZS11	BnaA01G0411600ZS	BnaC01G0503800ZS	0.0183976	0.0754119	0.243962	wgd duplication
ZS11	BnaA08G0259100ZS	BnaA09G0615900ZS	0.0965615	0.393876	0.245157	wgd duplication
ZS11	BnaC02G0143300ZS	BnaC03G0128000ZS	0.0541146	0.220477	0.245443	wgd duplication
ZS11	BnaA08G0297800ZS	BnaC05G0065800ZS	0.0627185	0.255521	0.245454	wgd duplication
ZS11	BnaA03G0449900ZS	BnaA08G0111700ZS	0.0966726	0.393767	0.245507	wgd duplication
ZS11	BnaC05G0156000ZS	BnaC06G0404100ZS	0.28937	1.17711	0.245831	wgd duplication
ZS11	BnaC03G0689100ZS	BnaC07G0537000ZS	0.0854768	0.346594	0.24662	wgd duplication
ZS11	BnaA05G0117400ZS	BnaC04G0146400ZS	0.016187	0.065577	0.246839	wgd duplication
ZS11	BnaA01G0045100ZS	BnaC01G0051400ZS	0.0227082	0.0919862	0.246866	wgd duplication
ZS11	BnaA07G0069300ZS	BnaC01G0348700ZS	0.0735951	0.297669	0.247238	wgd duplication
ZS11	BnaA03G0126500ZS	BnaC03G0146800ZS	0.0137578	0.0552472	0.249024	wgd duplication
ZS11	BnaA07G0121400ZS	BnaC07G0178800ZS	0.0265927	0.106694	0.249243	wgd duplication
ZS11	BnaA08G0255700ZS	BnaC06G0407900ZS	0.365846	1.46712	0.249363	wgd duplication
ZS11	BnaA02G0394700ZS	BnaC07G0381200ZS	0.102011	0.408974	0.249432	wgd duplication
ZS11	BnaA07G0121400ZS	BnaA09G0459900ZS	0.0746646	0.29932	0.249447	wgd duplication
ZS11	BnaA06G0401300ZS	BnaC07G0280300ZS	0.0180588	0.0721278	0.250372	wgd duplication
ZS11	BnaA01G0418000ZS	BnaC01G0497100ZS	0.0195768	0.0781445	0.250521	wgd duplication
ZS11	BnaC02G0276500ZS	BnaC06G0398100ZS	0.0608591	0.242449	0.251019	wgd duplication
ZS11	BnaA03G0028700ZS	BnaC09G0578500ZS	0.0852562	0.338463	0.251892	wgd duplication
ZS11	BnaA02G0414800ZS	BnaA09G0092700ZS	0.0735432	0.291943	0.25191	wgd duplication
ZS11	BnaA03G0449900ZS	BnaC01G0119400ZS	0.0768924	0.305144	0.251987	wgd duplication
ZS11	BnaA10G0226500ZS	BnaC02G0052100ZS	0.0637911	0.253008	0.25213	wgd duplication
ZS11	BnaC01G0119400ZS	BnaC03G0706500ZS	0.0674053	0.266991	0.252463	wgd duplication
ZS11	BnaC02G0550800ZS	BnaC09G0089800ZS	0.0762446	0.30183	0.252608	wgd duplication
ZS11	BnaA04G0011300ZS	BnaC06G0229100ZS	0.063106	0.248844	0.253596	wgd duplication
ZS11	BnaA05G0083300ZS	BnaC03G0206200ZS	0.0730295	0.287229	0.254255	wgd duplication
ZS11	BnaA03G0150400ZS	BnaA04G0202800ZS	0.099235	0.389761	0.254605	wgd duplication
ZS11	BnaC02G0075300ZS	BnaC09G0498300ZS	0.0687539	0.269658	0.254967	wgd duplication
ZS11	BnaA01G0097700ZS	BnaC03G0706500ZS	0.0651665	0.255479	0.255076	wgd duplication
ZS11	BnaA03G0467300ZS	BnaC01G0155900ZS	0.0846979	0.331729	0.255323	wgd duplication
ZS11	BnaA07G0105500ZS	BnaA09G0435900ZS	0.0728948	0.284995	0.255776	wgd duplication
ZS11	BnaA03G0236300ZS	BnaC04G0209800ZS	0.109563	0.427419	0.256338	wgd duplication
ZS11	BnaA03G0376600ZS	BnaC03G0461400ZS	0.00685505	0.0266207	0.257508	wgd duplication
ZS11	BnaA05G0465300ZS	BnaC01G0487800ZS	0.0840555	0.32607	0.257784	wgd duplication
ZS11	BnaA09G0615900ZS	BnaC08G0471400ZS	0.0180455	0.0698973	0.258171	wgd duplication
ZS11	BnaA03G0460800ZS	BnaC03G0722300ZS	0.0933004	0.360492	0.258814	wgd duplication
ZS11	BnaC01G0191600ZS	BnaC07G0465900ZS	0.100806	0.38915	0.259043	wgd duplication
ZS11	BnaA07G0105500ZS	BnaC07G0158200ZS	0.0250538	0.0966513	0.259218	wgd duplication
ZS11	BnaA03G0487400ZS	BnaC01G0191600ZS	0.0998532	0.384059	0.259994	wgd duplication
ZS11	BnaA01G0390700ZS	BnaC01G0487800ZS	0.00709983	0.0272433	0.260609	wgd duplication
ZS11	BnaA02G0116700ZS	BnaC09G0409400ZS	0.0735326	0.282101	0.26066	wgd duplication
ZS11	BnaA08G0200500ZS	BnaC07G0548300ZS	0.0632703	0.242138	0.261298	wgd duplication
ZS11	BnaA08G0111700ZS	BnaC03G0706500ZS	0.00624023	0.0238812	0.261303	wgd duplication
ZS11	BnaA03G0460800ZS	BnaA08G0121500ZS	0.0920029	0.351843	0.261488	wgd duplication
ZS11	BnaC01G0051400ZS	BnaC03G0754500ZS	0.07827	0.298356	0.262338	wgd duplication
ZS11	BnaA02G0206500ZS	BnaC02G0276500ZS	0.0172685	0.0656821	0.26291	wgd duplication
ZS11	BnaC01G0155900ZS	BnaC03G0731300ZS	0.0859595	0.325998	0.263681	wgd duplication
ZS11	BnaA02G0414800ZS	BnaC09G0089800ZS	0.0799393	0.302752	0.264042	wgd duplication
ZS11	BnaA08G0297800ZS	BnaC08G0189000ZS	0.0146506	0.0552246	0.265291	wgd duplication
ZS11	BnaA08G0000600ZS	BnaC03G0817300ZS	0.00743201	0.0279691	0.265722	wgd duplication
ZS11	BnaA07G0079700ZS	BnaC03G0459500ZS	0.0646107	0.24267	0.26625	wgd duplication
ZS11	BnaA02G0172700ZS	BnaA07G0275800ZS	0.139973	0.524686	0.266774	wgd duplication
ZS11	BnaC03G0058300ZS	BnaC09G0531900ZS	0.0759509	0.283465	0.267938	wgd duplication
ZS11	BnaA07G0275800ZS	BnaC06G0347100ZS	0.0751877	0.280388	0.268155	wgd duplication
ZS11	BnaC01G0348700ZS	BnaC07G0104400ZS	0.0630519	0.234157	0.269272	wgd duplication
ZS11	BnaA05G0006600ZS	BnaC04G0614300ZS	0.0860663	0.319072	0.269739	wgd duplication
ZS11	BnaA01G0373700ZS	BnaA05G0433800ZS	0.125375	0.464721	0.269786	wgd duplication
ZS11	BnaC01G0448800ZS	BnaC05G0468000ZS	0.0890274	0.329402	0.270269	wgd duplication
ZS11	BnaA02G0045300ZS	BnaA10G0226500ZS	0.0725027	0.268116	0.270415	wgd duplication
ZS11	BnaC02G0527500ZS	BnaC07G0381200ZS	0.103562	0.382308	0.270887	wgd duplication
ZS11	BnaA01G0359600ZS	BnaA05G0415900ZS	0.0834374	0.307558	0.27129	wgd duplication
ZS11	BnaA03G0028700ZS	BnaA10G0264000ZS	0.0979788	0.361119	0.27132	wgd duplication
ZS11	BnaA09G0078800ZS	BnaC03G0554000ZS	0.0561026	0.205493	0.273015	wgd duplication
ZS11	BnaA03G0176500ZS	BnaA05G0083300ZS	0.0728374	0.266528	0.273282	wgd duplication
ZS11	BnaA07G0069300ZS	BnaC07G0104400ZS	0.0361086	0.131961	0.273631	wgd duplication
ZS11	BnaC01G0466600ZS	BnaC05G0488100ZS	0.105878	0.386742	0.27377	wgd duplication
ZS11	BnaA06G0369800ZS	BnaC09G0031300ZS	0.0905399	0.330431	0.274006	wgd duplication
ZS11	BnaA10G0226500ZS	BnaC03G0058300ZS	0.0825012	0.301006	0.274085	wgd duplication
ZS11	BnaA03G0561500ZS	BnaC03G0689100ZS	0.0934128	0.340669	0.274204	wgd duplication
ZS11	BnaA09G0051900ZS	BnaC09G0038300ZS	0.0177992	0.0646315	0.275395	wgd duplication
ZS11	BnaC01G0271000ZS	BnaC07G0386400ZS	0.147774	0.535973	0.275711	wgd duplication
ZS11	BnaA09G0459900ZS	BnaC07G0178800ZS	0.0823175	0.296785	0.277364	wgd duplication
ZS11	BnaC01G0155900ZS	BnaC07G0443100ZS	0.0876245	0.314953	0.278214	wgd duplication
ZS11	BnaA10G0209700ZS	BnaC09G0510400ZS	0.0342421	0.123043	0.278294	wgd duplication
ZS11	BnaA01G0097700ZS	BnaC07G0425500ZS	0.078099	0.280259	0.278667	wgd duplication
ZS11	BnaC02G0143300ZS	BnaC09G0409400ZS	0.0743719	0.266795	0.27876	wgd duplication
ZS11	BnaA04G0297200ZS	BnaA05G0006600ZS	0.0828935	0.297014	0.27909	wgd duplication
ZS11	BnaC03G0554000ZS	BnaC09G0070500ZS	0.054861	0.19494	0.281425	wgd duplication
ZS11	BnaA02G0211300ZS	BnaC02G0282200ZS	0.0102438	0.0363839	0.281547	wgd duplication
ZS11	BnaA08G0231200ZS	BnaC05G0218800ZS	0.0784921	0.278435	0.281905	wgd duplication
ZS11	BnaA02G0160600ZS	BnaA07G0287000ZS	0.10334	0.365081	0.283061	wgd duplication
ZS11	BnaA02G0391300ZS	BnaC02G0523100ZS	0.0186594	0.0659171	0.283074	wgd duplication
ZS11	BnaA02G0160600ZS	BnaC06G0329100ZS	0.100229	0.353517	0.283519	wgd duplication
ZS11	BnaA10G0200700ZS	BnaC09G0498300ZS	0.00519069	0.0182954	0.283716	wgd duplication
ZS11	BnaA01G0125600ZS	BnaC01G0155900ZS	0.0176136	0.0620085	0.284052	wgd duplication
ZS11	BnaA01G0364600ZS	BnaC01G0455300ZS	0.0143621	0.0502615	0.285747	wgd duplication
ZS11	BnaA03G0330000ZS	BnaA08G0000600ZS	0.400899	1.40053	0.286248	wgd duplication
ZS11	BnaA09G0435900ZS	BnaC07G0158200ZS	0.0819181	0.284645	0.28779	wgd duplication
ZS11	BnaA09G0073800ZS	BnaC09G0064100ZS	0.0335318	0.116279	0.288374	wgd duplication
ZS11	BnaC01G0119400ZS	BnaC07G0425500ZS	0.0812662	0.281169	0.28903	wgd duplication
ZS11	BnaA07G0183000ZS	BnaC08G0332900ZS	0.0855984	0.295784	0.289395	wgd duplication
ZS11	BnaA09G0092700ZS	BnaC09G0089800ZS	0.0143609	0.0495892	0.289598	wgd duplication
ZS11	BnaA02G0096400ZS	BnaC02G0115900ZS	0.00666125	0.0229686	0.290015	wgd duplication
ZS11	BnaA10G0209700ZS	BnaC02G0068100ZS	0.124965	0.430614	0.290202	wgd duplication
ZS11	BnaA08G0186000ZS	BnaC07G0537000ZS	0.107772	0.371236	0.290306	wgd duplication
ZS11	BnaA03G0303900ZS	BnaC05G0525300ZS	0.0796211	0.27419	0.290386	wgd duplication
ZS11	BnaA05G0127700ZS	BnaC04G0508800ZS	0.0849642	0.292412	0.290563	wgd duplication
ZS11	BnaA01G0125600ZS	BnaC03G0731300ZS	0.101605	0.349448	0.290759	wgd duplication
ZS11	BnaC03G0459500ZS	BnaC07G0123100ZS	0.0653189	0.224262	0.291261	wgd duplication
ZS11	BnaC02G0480200ZS	BnaC09G0031300ZS	0.0981536	0.336537	0.291657	wgd duplication
ZS11	BnaA03G0467300ZS	BnaC07G0443100ZS	0.00625009	0.0213937	0.292146	wgd duplication
ZS11	BnaA07G0287000ZS	BnaC02G0205500ZS	0.108576	0.371395	0.292346	wgd duplication
ZS11	BnaC02G0280400ZS	BnaC06G0404100ZS	0.0824827	0.281452	0.293062	wgd duplication
ZS11	BnaC02G0205500ZS	BnaC06G0329100ZS	0.105399	0.358802	0.293751	wgd duplication
ZS11	BnaA03G0442800ZS	BnaC01G0107500ZS	0.095735	0.325858	0.293794	wgd duplication
ZS11	BnaA09G0060200ZS	BnaC07G0351100ZS	0.0748524	0.254723	0.293858	wgd duplication
ZS11	BnaA01G0088600ZS	BnaA03G0442800ZS	0.0961518	0.327045	0.294002	wgd duplication
ZS11	BnaA05G0083300ZS	BnaC04G0552100ZS	0.0733453	0.24897	0.294595	wgd duplication
ZS11	BnaA04G0236700ZS	BnaA05G0083300ZS	0.0736394	0.249898	0.294677	wgd duplication
ZS11	BnaC05G0218800ZS	BnaC08G0283900ZS	0.0804857	0.272893	0.294935	wgd duplication
ZS11	BnaA02G0368600ZS	BnaA06G0355400ZS	0.0987075	0.33379	0.295718	wgd duplication
ZS11	BnaC02G0052100ZS	BnaC09G0531900ZS	0.0593932	0.200577	0.296112	wgd duplication
ZS11	BnaA01G0359600ZS	BnaC05G0468000ZS	0.0872072	0.294304	0.296317	wgd duplication
ZS11	BnaA04G0109500ZS	BnaC04G0392300ZS	0.0166218	0.0555482	0.299231	wgd duplication
ZS11	BnaA06G0301700ZS	BnaC03G0046800ZS	0.232735	0.774251	0.300594	wgd duplication
ZS11	BnaA02G0378200ZS	BnaC09G0048600ZS	0.0897159	0.298021	0.301039	wgd duplication
ZS11	BnaA07G0275800ZS	BnaA07G0300300ZS	0.0802165	0.264054	0.303788	wgd duplication
ZS11	BnaA04G0202800ZS	BnaA05G0127700ZS	0.0887653	0.291938	0.304056	wgd duplication
ZS11	BnaA08G0200500ZS	BnaC03G0669700ZS	0.0165138	0.0539818	0.305913	wgd duplication
ZS11	BnaA03G0150400ZS	BnaC04G0508800ZS	0.0942074	0.306701	0.307164	wgd duplication
ZS11	BnaA03G0375700ZS	BnaA07G0079700ZS	0.0686778	0.222614	0.308506	wgd duplication
ZS11	BnaA01G0285200ZS	BnaC03G0464700ZS	0.0884158	0.286471	0.308638	wgd duplication
ZS11	BnaA10G0160500ZS	BnaC09G0443500ZS	0.0139747	0.0451742	0.309351	wgd duplication
ZS11	BnaA09G0494100ZS	BnaC08G0332900ZS	0.0740959	0.239196	0.309771	wgd duplication
ZS11	BnaA08G0186000ZS	BnaC03G0689100ZS	0.0377194	0.121218	0.311169	wgd duplication
ZS11	BnaA03G0303900ZS	BnaA05G0465300ZS	0.0948599	0.304546	0.31148	wgd duplication
ZS11	BnaA03G0039700ZS	BnaA06G0301700ZS	0.234122	0.751579	0.311506	wgd duplication
ZS11	BnaA06G0183200ZS	BnaC03G0607300ZS	0.00885178	0.0283777	0.311927	wgd duplication
ZS11	BnaA02G0212400ZS	BnaC02G0283700ZS	0.00635807	0.0203557	0.312349	wgd duplication
ZS11	BnaA09G0078800ZS	BnaC09G0070500ZS	0.0066938	0.021393	0.312897	wgd duplication
ZS11	BnaA06G0355400ZS	BnaC02G0494200ZS	0.0986085	0.313605	0.314435	wgd duplication
ZS11	BnaA03G0283300ZS	BnaC05G0559400ZS	0.0810183	0.257585	0.31453	wgd duplication
ZS11	BnaA01G0088600ZS	BnaC07G0417700ZS	0.0887723	0.281971	0.314828	wgd duplication
ZS11	BnaA02G0325000ZS	BnaC02G0438100ZS	0.0207369	0.0657432	0.315422	wgd duplication
ZS11	BnaA02G0368600ZS	BnaC07G0337400ZS	0.114184	0.361335	0.316006	wgd duplication
ZS11	BnaA08G0111700ZS	BnaC07G0425500ZS	0.106666	0.337388	0.316152	wgd duplication
ZS11	BnaC02G0061300ZS	BnaC09G0519000ZS	0.072409	0.228873	0.316371	wgd duplication
ZS11	BnaA01G0125600ZS	BnaA03G0467300ZS	0.0979827	0.309109	0.316984	wgd duplication
ZS11	BnaA01G0357100ZS	BnaA05G0412600ZS	0.0798303	0.250662	0.318478	wgd duplication
ZS11	BnaA03G0236300ZS	BnaC03G0279300ZS	0.0230078	0.0722397	0.318493	wgd duplication
ZS11	BnaA10G0264000ZS	BnaC09G0578500ZS	0.0214158	0.0667698	0.320741	wgd duplication
ZS11	BnaA02G0394700ZS	BnaC02G0527500ZS	0.00666558	0.0207011	0.321991	wgd duplication
ZS11	BnaC05G0065800ZS	BnaC08G0189000ZS	0.0722017	0.223858	0.322534	wgd duplication
ZS11	BnaA03G0404300ZS	BnaC09G0064100ZS	0.0997492	0.309203	0.322601	wgd duplication
ZS11	BnaA05G0412600ZS	BnaC01G0443900ZS	0.0801694	0.248479	0.322641	wgd duplication
ZS11	BnaA01G0373700ZS	BnaC01G0466600ZS	0.0271787	0.084166	0.322918	wgd duplication
ZS11	BnaA06G0344100ZS	BnaA09G0060200ZS	0.0720134	0.222838	0.323165	wgd duplication
ZS11	BnaA02G0357000ZS	BnaC09G0031300ZS	0.107205	0.330065	0.324799	wgd duplication
ZS11	BnaA03G0561500ZS	BnaC07G0537000ZS	0.0262905	0.0808942	0.324998	wgd duplication
ZS11	BnaA02G0172700ZS	BnaA07G0300300ZS	0.149312	0.458314	0.325785	wgd duplication
ZS11	BnaA03G0375700ZS	BnaC07G0123100ZS	0.0671159	0.205696	0.326286	wgd duplication
ZS11	BnaA05G0433800ZS	BnaC01G0466600ZS	0.12645	0.387515	0.326309	wgd duplication
ZS11	BnaA02G0378200ZS	BnaC07G0351100ZS	0.0932515	0.284967	0.327237	wgd duplication
ZS11	BnaC02G0506000ZS	BnaC09G0048600ZS	0.089527	0.272145	0.328968	wgd duplication
ZS11	BnaC07G0351100ZS	BnaC09G0048600ZS	0.0704381	0.213765	0.329512	wgd duplication
ZS11	BnaC07G0376700ZS	BnaC09G0064100ZS	0.102536	0.3104	0.330336	wgd duplication
ZS11	BnaA05G0127700ZS	BnaC03G0176400ZS	0.104346	0.315828	0.33039	wgd duplication
ZS11	BnaA09G0045600ZS	BnaC02G0480200ZS	0.104129	0.313934	0.331692	wgd duplication
ZS11	BnaA03G0467300ZS	BnaC03G0731300ZS	0.106478	0.320745	0.331971	wgd duplication
ZS11	BnaA02G0108000ZS	BnaC03G0120800ZS	0.110569	0.332351	0.332687	wgd duplication
ZS11	BnaC03G0364200ZS	BnaC05G0525300ZS	0.0909383	0.273192	0.332873	wgd duplication
ZS11	BnaC01G0348700ZS	BnaC03G0464700ZS	0.0903605	0.270911	0.333543	wgd duplication
ZS11	BnaA03G0442800ZS	BnaC08G0154600ZS	0.0962296	0.286459	0.335928	wgd duplication
ZS11	BnaA06G0129300ZS	BnaA09G0612500ZS	0.113222	0.335745	0.337226	wgd duplication
ZS11	BnaA06G0129400ZS	BnaC08G0248000ZS	0.116887	0.345466	0.338346	wgd duplication
ZS11	BnaA02G0096400ZS	BnaA10G0160500ZS	0.0684814	0.201683	0.339549	wgd duplication
ZS11	BnaA02G0172700ZS	BnaC06G0347100ZS	0.151816	0.446752	0.339822	wgd duplication
ZS11	BnaA07G0211900ZS	BnaC06G0223400ZS	0.0191907	0.0561493	0.34178	wgd duplication
ZS11	BnaA06G0369800ZS	BnaA09G0045600ZS	0.103894	0.303825	0.341955	wgd duplication
ZS11	BnaA07G0183000ZS	BnaA09G0494100ZS	0.0951723	0.277865	0.342513	wgd duplication
ZS11	BnaA02G0378200ZS	BnaA09G0060200ZS	0.114044	0.332634	0.342851	wgd duplication
ZS11	BnaA02G0055400ZS	BnaC02G0064900ZS	0.0115041	0.0334492	0.343926	wgd duplication
ZS11	BnaC02G0494200ZS	BnaC07G0337400ZS	0.114037	0.331305	0.344206	wgd duplication
ZS11	BnaA02G0071700ZS	BnaA10G0192000ZS	0.128884	0.374097	0.34452	wgd duplication
ZS11	BnaA03G0442800ZS	BnaA08G0106500ZS	0.0972392	0.282141	0.344647	wgd duplication
ZS11	BnaC01G0107500ZS	BnaC07G0417700ZS	0.0910617	0.263977	0.34496	wgd duplication
ZS11	BnaA09G0045600ZS	BnaC09G0031300ZS	0.0107725	0.0312151	0.345107	wgd duplication
ZS11	BnaA03G0378900ZS	BnaA07G0069300ZS	0.0714317	0.206885	0.345273	wgd duplication
ZS11	BnaA02G0391300ZS	BnaA03G0404300ZS	0.133529	0.386143	0.345803	wgd duplication
ZS11	BnaC03G0206200ZS	BnaC04G0552100ZS	0.0919741	0.26593	0.345858	wgd duplication
ZS11	BnaA04G0236700ZS	BnaC03G0206200ZS	0.0921679	0.266155	0.346294	wgd duplication
ZS11	BnaA05G0452900ZS	BnaC03G0373800ZS	0.0717065	0.207011	0.346389	wgd duplication
ZS11	BnaA02G0212400ZS	BnaA07G0250700ZS	0.118287	0.341152	0.346729	wgd duplication
ZS11	BnaA01G0214800ZS	BnaC01G0271000ZS	0.0580376	0.167305	0.346896	wgd duplication
ZS11	BnaA06G0129400ZS	BnaA08G0255600ZS	0.111185	0.320341	0.347084	wgd duplication
ZS11	BnaC02G0523100ZS	BnaC07G0376700ZS	0.151434	0.436251	0.347126	wgd duplication
ZS11	BnaA01G0125600ZS	BnaC07G0443100ZS	0.101381	0.291937	0.347271	wgd duplication
ZS11	BnaA01G0174800ZS	BnaC07G0480700ZS	0.0752886	0.21667	0.347481	wgd duplication
ZS11	BnaA02G0391300ZS	BnaC07G0376700ZS	0.139034	0.400051	0.347541	wgd duplication
ZS11	BnaA02G0045300ZS	BnaC09G0531900ZS	0.0683675	0.196451	0.348013	wgd duplication
ZS11	BnaA02G0130400ZS	BnaA10G0111500ZS	0.12832	0.367222	0.349435	wgd duplication
ZS11	BnaA07G0250700ZS	BnaC02G0283700ZS	0.118167	0.336647	0.351011	wgd duplication
ZS11	BnaA08G0141500ZS	BnaC01G0051400ZS	0.121674	0.346589	0.351061	wgd duplication
ZS11	BnaC03G0706500ZS	BnaC07G0425500ZS	0.109169	0.310413	0.351691	wgd duplication
ZS11	BnaA03G0404300ZS	BnaC02G0523100ZS	0.148387	0.421377	0.352147	wgd duplication
ZS11	BnaA04G0117700ZS	BnaC04G0404300ZS	0.0487643	0.138352	0.352465	wgd duplication
ZS11	BnaC03G0340900ZS	BnaC05G0559400ZS	0.0939162	0.266	0.353068	wgd duplication
ZS11	BnaA03G0028700ZS	BnaC03G0035500ZS	0.0468264	0.13143	0.356285	wgd duplication
ZS11	BnaA02G0378200ZS	BnaA06G0344100ZS	0.0936288	0.262421	0.356789	wgd duplication
ZS11	BnaC07G0322500ZS	BnaC09G0031300ZS	0.0894147	0.249729	0.358047	wgd duplication
ZS11	BnaC02G0506000ZS	BnaC07G0351100ZS	0.0980278	0.273734	0.358114	wgd duplication
ZS11	BnaC01G0107500ZS	BnaC08G0154600ZS	0.0846797	0.23615	0.358584	wgd duplication
ZS11	BnaC03G0731300ZS	BnaC07G0443100ZS	0.109	0.302281	0.360592	wgd duplication
ZS11	BnaA03G0312000ZS	BnaA05G0452900ZS	0.0741609	0.205562	0.360771	wgd duplication
ZS11	BnaA03G0312000ZS	BnaC05G0511100ZS	0.075458	0.208887	0.361239	wgd duplication
ZS11	BnaA01G0293200ZS	BnaA07G0079700ZS	0.113758	0.314057	0.362222	wgd duplication
ZS11	BnaA10G0160500ZS	BnaC02G0115900ZS	0.0670318	0.183986	0.364331	wgd duplication
ZS11	BnaA02G0357000ZS	BnaA09G0045600ZS	0.114759	0.314474	0.364922	wgd duplication
ZS11	BnaA03G0303900ZS	BnaC03G0364200ZS	0.00767838	0.0209333	0.366803	wgd duplication
ZS11	BnaA06G0129300ZS	BnaA08G0255700ZS	0.116962	0.31748	0.368407	wgd duplication
ZS11	BnaC03G0035500ZS	BnaC09G0578500ZS	0.0960899	0.260503	0.368864	wgd duplication
ZS11	BnaA01G0088600ZS	BnaA08G0106500ZS	0.0862763	0.233706	0.369165	wgd duplication
ZS11	BnaA07G0069300ZS	BnaC03G0464700ZS	0.0787544	0.21274	0.37019	wgd duplication
ZS11	BnaA02G0045300ZS	BnaC03G0058300ZS	0.0804074	0.21712	0.370337	wgd duplication
ZS11	BnaC06G0181400ZS	BnaC08G0332900ZS	0.108063	0.290398	0.372122	wgd duplication
ZS11	BnaA08G0255600ZS	BnaC08G0248000ZS	0.0338682	0.090898	0.372596	wgd duplication
ZS11	BnaA07G0250700ZS	BnaC06G0409400ZS	0.094073	0.25205	0.373232	wgd duplication
ZS11	BnaC07G0417700ZS	BnaC08G0154600ZS	0.0926921	0.248131	0.373561	wgd duplication
ZS11	BnaA01G0293200ZS	BnaC07G0123100ZS	0.10706	0.286536	0.373637	wgd duplication
ZS11	BnaA03G0404300ZS	BnaC07G0376700ZS	0.023071	0.061679	0.37405	wgd duplication
ZS11	BnaA07G0250700ZS	BnaC06G0276600ZS	0.0263799	0.0703875	0.374781	wgd duplication
ZS11	BnaA02G0108000ZS	BnaA03G0104500ZS	0.113039	0.299247	0.377743	wgd duplication
ZS11	BnaA09G0375900ZS	BnaC06G0099100ZS	0.0115489	0.0305548	0.377973	wgd duplication
ZS11	BnaA08G0106500ZS	BnaC01G0107500ZS	0.0853739	0.224866	0.379666	wgd duplication
ZS11	BnaA03G0039700ZS	BnaC09G0555000ZS	0.0820504	0.215704	0.380384	wgd duplication
ZS11	BnaA02G0391300ZS	BnaC09G0064100ZS	0.151979	0.398855	0.381038	wgd duplication
ZS11	BnaA08G0259100ZS	BnaC08G0242900ZS	0.0250691	0.0657238	0.381431	wgd duplication
ZS11	BnaA10G0192000ZS	BnaC02G0083300ZS	0.130734	0.340211	0.384273	wgd duplication
ZS11	BnaA06G0344100ZS	BnaC09G0048600ZS	0.0724864	0.187382	0.386837	wgd duplication
ZS11	BnaA09G0051900ZS	BnaC02G0491800ZS	0.128347	0.33142	0.387263	wgd duplication
ZS11	BnaA03G0134400ZS	BnaC03G0156200ZS	0.0192342	0.0496079	0.387724	wgd duplication
ZS11	BnaC01G0362000ZS	BnaC07G0123100ZS	0.10861	0.279717	0.388286	wgd duplication
ZS11	BnaC02G0132000ZS	BnaC03G0120800ZS	0.112901	0.289722	0.389686	wgd duplication
ZS11	BnaC03G0181800ZS	BnaC04G0146400ZS	0.131281	0.336581	0.390043	wgd duplication
ZS11	BnaA03G0050300ZS	BnaC09G0531900ZS	0.0806624	0.206797	0.390056	wgd duplication
ZS11	BnaA02G0130400ZS	BnaC09G0375800ZS	0.133405	0.339662	0.392756	wgd duplication
ZS11	BnaC03G0373800ZS	BnaC05G0511100ZS	0.0774312	0.197013	0.393025	wgd duplication
ZS11	BnaA07G0271100ZS	BnaC06G0360600ZS	0.104502	0.264845	0.394577	wgd duplication
ZS11	BnaA09G0073800ZS	BnaC02G0523300ZS	0.126523	0.320552	0.394702	wgd duplication
ZS11	BnaA08G0106500ZS	BnaC07G0417700ZS	0.0935581	0.236895	0.394935	wgd duplication
ZS11	BnaA09G0612500ZS	BnaC08G0248000ZS	0.28036	0.707809	0.396095	wgd duplication
ZS11	BnaA06G0344100ZS	BnaC02G0506000ZS	0.0988751	0.248451	0.397965	wgd duplication
ZS11	BnaA03G0176500ZS	BnaC04G0552100ZS	0.0935582	0.233748	0.400252	wgd duplication
ZS11	BnaA03G0176500ZS	BnaA04G0236700ZS	0.0937988	0.233869	0.401074	wgd duplication
ZS11	BnaC06G0276600ZS	BnaC06G0409400ZS	0.0912982	0.227547	0.401227	wgd duplication
ZS11	BnaC08G0365700ZS	BnaC08G0248000ZS	0.106858	0.265913	0.401852	transposed duplication
ZS11	BnaA10G0264000ZS	BnaC03G0035500ZS	0.104502	0.259692	0.402408	wgd duplication
ZS11	BnaA03G0075300ZS	BnaA10G0192000ZS	0.158335	0.392024	0.403891	wgd duplication
ZS11	BnaA06G0357300ZS	BnaC02G0491800ZS	0.14401	0.356031	0.404488	wgd duplication
ZS11	BnaA06G0111600ZS	BnaC08G0478700ZS	0.137663	0.340095	0.404777	wgd duplication
ZS11	BnaC02G0052100ZS	BnaC03G0058300ZS	0.0756942	0.186662	0.405515	wgd duplication
ZS11	BnaA02G0065300ZS	BnaA10G0200700ZS	0.0972625	0.238522	0.407772	wgd duplication
ZS11	BnaA06G0276600ZS	BnaC03G0555400ZS	0.0150557	0.0369161	0.407836	wgd duplication
ZS11	BnaA03G0537100ZS	BnaC07G0513900ZS	0.0300212	0.0732537	0.409825	wgd duplication
ZS11	BnaA02G0414800ZS	BnaA06G0307000ZS	0.0733302	0.178347	0.411166	wgd duplication
ZS11	BnaC06G0306800ZS	BnaC06G0360600ZS	0.102507	0.248897	0.411845	wgd duplication
ZS11	BnaA03G0375700ZS	BnaC03G0459500ZS	0.0102227	0.0247901	0.412368	wgd duplication
ZS11	BnaA06G0307000ZS	BnaC02G0550800ZS	0.0710703	0.172188	0.412747	wgd duplication
ZS11	BnaA03G0408700ZS	BnaC07G0381200ZS	0.022421	0.0541738	0.413872	wgd duplication
ZS11	BnaA02G0212400ZS	BnaC06G0276600ZS	0.123995	0.298879	0.414867	wgd duplication
ZS11	BnaA02G0045300ZS	BnaC02G0052100ZS	0.0238104	0.0573072	0.415487	wgd duplication
ZS11	BnaA07G0271100ZS	BnaA07G0310500ZS	0.101039	0.242611	0.416464	wgd duplication
ZS11	BnaA04G0297200ZS	BnaC04G0614300ZS	0.00602377	0.0144514	0.416829	wgd duplication
ZS11	BnaA06G0357300ZS	BnaA09G0051900ZS	0.0889305	0.213286	0.416955	wgd duplication
ZS11	BnaC02G0282200ZS	BnaC06G0278200ZS	0.171282	0.410214	0.417543	wgd duplication
ZS11	BnaA07G0310500ZS	BnaC06G0306800ZS	0.0967085	0.231395	0.417936	wgd duplication
ZS11	BnaA06G0111600ZS	BnaA09G0622200ZS	0.13421	0.320462	0.418803	wgd duplication
ZS11	BnaA02G0346400ZS	BnaC02G0466000ZS	0.0379355	0.0905225	0.419073	wgd duplication
ZS11	BnaC02G0283700ZS	BnaC06G0276600ZS	0.127778	0.3048	0.41922	wgd duplication
ZS11	BnaA08G0255600ZS	BnaA09G0612500ZS	0.274655	0.654795	0.419453	wgd duplication
ZS11	BnaC01G0443900ZS	BnaC05G0464600ZS	0.117867	0.280292	0.420517	wgd duplication
ZS11	BnaA01G0357100ZS	BnaC05G0464600ZS	0.119277	0.280671	0.424972	wgd duplication
ZS11	BnaC03G0268000ZS	BnaC04G0005700ZS	0.120486	0.283371	0.425189	wgd duplication
ZS11	BnaC02G0486400ZS	BnaA02G0351300ZS	0.0402234	0.0941604	0.427179	transposed duplication
ZS11	BnaA09G0622200ZS	BnaC05G0137500ZS	0.131028	0.305512	0.428879	wgd duplication
ZS11	BnaC02G0282200ZS	BnaC06G0407500ZS	0.149127	0.344529	0.432842	wgd duplication
ZS11	BnaA02G0065300ZS	BnaC02G0075300ZS	0.0315769	0.0726334	0.434744	wgd duplication
ZS11	BnaC02G0115900ZS	BnaC09G0443500ZS	0.0864052	0.198475	0.435346	wgd duplication
ZS11	BnaA08G0231200ZS	BnaC08G0283900ZS	0.0156415	0.0359098	0.435577	wgd duplication
ZS11	BnaC05G0137500ZS	BnaC08G0478700ZS	0.13572	0.310857	0.436598	wgd duplication
ZS11	BnaC03G0464700ZS	BnaC07G0104400ZS	0.0725712	0.165915	0.437401	wgd duplication
ZS11	BnaC02G0480200ZS	BnaC07G0322500ZS	0.0957132	0.2185	0.438048	wgd duplication
ZS11	BnaC03G0046800ZS	BnaC09G0555000ZS	0.085769	0.195448	0.438833	wgd duplication
ZS11	BnaA08G0141500ZS	BnaC03G0754500ZS	0.0465019	0.105356	0.44138	wgd duplication
ZS11	BnaA01G0364600ZS	BnaA03G0330000ZS	0.0747823	0.169178	0.442033	wgd duplication
ZS11	BnaA02G0065300ZS	BnaC09G0498300ZS	0.0937845	0.211584	0.44325	wgd duplication
ZS11	BnaA06G0369800ZS	BnaC02G0480200ZS	0.0982494	0.219962	0.446665	wgd duplication
ZS11	BnaA09G0045600ZS	BnaC07G0322500ZS	0.103906	0.232531	0.446848	wgd duplication
ZS11	BnaA05G0062900ZS	BnaC04G0069000ZS	0.0606591	0.135426	0.447913	wgd duplication
ZS11	BnaC02G0283700ZS	BnaC06G0409400ZS	0.111536	0.248832	0.448238	wgd duplication
ZS11	BnaA06G0357300ZS	BnaC09G0038300ZS	0.0943303	0.20992	0.449364	wgd duplication
ZS11	BnaA02G0096400ZS	BnaC09G0443500ZS	0.0785023	0.174024	0.4511	wgd duplication
ZS11	BnaA10G0226500ZS	BnaC09G0531900ZS	0.032491	0.0712078	0.456285	wgd duplication
ZS11	BnaA02G0211300ZS	BnaC06G0278200ZS	0.180196	0.393742	0.45765	wgd duplication
ZS11	BnaA03G0150400ZS	BnaC03G0176400ZS	0.0170733	0.0372407	0.458456	wgd duplication
ZS11	BnaC02G0491800ZS	BnaC09G0038300ZS	0.14466	0.315234	0.458897	wgd duplication
ZS11	BnaA02G0045300ZS	BnaA03G0050300ZS	0.0817473	0.17734	0.460965	wgd duplication
ZS11	BnaA03G0227800ZS	BnaC04G0005700ZS	0.120132	0.257901	0.465805	wgd duplication
ZS11	BnaA02G0357000ZS	BnaC07G0322500ZS	0.10019	0.214724	0.466601	wgd duplication
ZS11	BnaA02G0212400ZS	BnaC06G0409400ZS	0.111733	0.238823	0.467846	wgd duplication
ZS11	BnaA02G0211300ZS	BnaC06G0407800ZS	0.150144	0.320104	0.469046	wgd duplication
ZS11	BnaA03G0250900ZS	BnaC03G0298100ZS	0.0310316	0.0661245	0.46929	wgd duplication
ZS11	BnaA03G0104500ZS	BnaC02G0132000ZS	0.117492	0.248597	0.472619	wgd duplication
ZS11	BnaA02G0071700ZS	BnaA03G0075300ZS	0.147333	0.311392	0.473143	wgd duplication
ZS11	BnaA01G0088600ZS	BnaC01G0107500ZS	0.00939927	0.0197849	0.475074	wgd duplication
ZS11	BnaA05G0004800ZS	BnaC03G0268000ZS	0.132487	0.27757	0.477309	wgd duplication
ZS11	BnaA07G0271100ZS	BnaC06G0306800ZS	0.0107297	0.0223298	0.48051	wgd duplication
ZS11	BnaA05G0117400ZS	BnaC03G0181800ZS	0.135154	0.281068	0.480858	wgd duplication
ZS11	BnaA05G0117400ZS	BnaC04G0518200ZS	0.151506	0.3122	0.485284	wgd duplication
ZS11	BnaA03G0050300ZS	BnaC02G0052100ZS	0.077934	0.159391	0.48895	wgd duplication
ZS11	BnaC04G0146400ZS	BnaC04G0518200ZS	0.149359	0.300593	0.496882	wgd duplication
ZS11	BnaA05G0452900ZS	BnaC05G0511100ZS	0.015561	0.0309841	0.502225	wgd duplication
ZS11	BnaA03G0227800ZS	BnaA05G0004800ZS	0.130851	0.257397	0.508363	wgd duplication
ZS11	BnaA02G0071700ZS	BnaC02G0083300ZS	0.0195392	0.0381267	0.512479	wgd duplication
ZS11	BnaA06G0111600ZS	BnaC05G0137500ZS	0.0177221	0.0345363	0.513143	wgd duplication
ZS11	BnaA09G0043400ZS	BnaC04G0392300ZS	0.297467	0.579133	0.513641	wgd duplication
ZS11	BnaA10G0192000ZS	BnaC03G0085900ZS	0.205905	0.399264	0.515711	wgd duplication
ZS11	BnaA03G0075300ZS	BnaC03G0085900ZS	0.015586	0.0301771	0.516486	wgd duplication
ZS11	BnaA07G0152700ZS	BnaC04G0209800ZS	0.0503693	0.0974072	0.5171	wgd duplication
ZS11	BnaA05G0004800ZS	BnaC04G0005700ZS	0.0219423	0.0421212	0.520932	wgd duplication
ZS11	BnaC03G0181800ZS	BnaC04G0518200ZS	0.115023	0.220614	0.521375	wgd duplication
ZS11	BnaA02G0351300ZS	BnaA09G0043400ZS	0.136677	0.25971	0.526266	wgd duplication
ZS11	BnaA03G0449900ZS	BnaC07G0425500ZS	0.0358394	0.0669618	0.535221	wgd duplication
ZS11	BnaA04G0109500ZS	BnaA09G0043400ZS	0.278715	0.520089	0.535899	wgd duplication
ZS11	BnaA03G0378900ZS	BnaC03G0464700ZS	0.020816	0.03865	0.538578	wgd duplication
ZS11	BnaA03G0378900ZS	BnaC07G0104400ZS	0.0729264	0.134756	0.541174	wgd duplication
ZS11	BnaA04G0209400ZS	BnaC04G0146400ZS	0.160015	0.287495	0.556581	wgd duplication
ZS11	BnaC01G0482100ZS	BnaC01G0482700ZS	0.00779689	0.0139481	0.558992	proximal duplication
ZS11	BnaA04G0202800ZS	BnaC04G0508800ZS	0.00675149	0.0120215	0.561616	wgd duplication
ZS11	BnaA04G0209400ZS	BnaA05G0117400ZS	0.152238	0.268889	0.566173	wgd duplication
ZS11	BnaA02G0071700ZS	BnaC03G0085900ZS	0.160634	0.280007	0.57368	wgd duplication
ZS11	BnaA03G0330000ZS	BnaC01G0455300ZS	0.0865678	0.14818	0.584205	wgd duplication
ZS11	BnaA08G0106500ZS	BnaC08G0154600ZS	0.0178133	0.0303751	0.586445	wgd duplication
ZS11	BnaA09G0042900ZS	BnaC09G0028400ZS	0.0191014	0.0325296	0.587202	wgd duplication
ZS11	BnaA07G0286900ZS	BnaC06G0328400ZS	0.0359749	0.0602138	0.597453	wgd duplication
ZS11	BnaA08G0121500ZS	BnaC03G0722300ZS	0.0625104	0.102018	0.612739	wgd duplication
ZS11	BnaA07G0079700ZS	BnaC07G0123100ZS	0.0117971	0.0188024	0.627425	wgd duplication
ZS11	BnaA03G0075300ZS	BnaC02G0083300ZS	0.14847	0.234955	0.631906	wgd duplication
ZS11	BnaA01G0045100ZS	BnaA03G0537100ZS	0.236664	0.37162	0.636844	wgd duplication
ZS11	BnaA07G0285700ZS	BnaC06G0327500ZS	0.0132108	0.0206446	0.639913	wgd duplication
ZS11	BnaA05G0006600ZS	BnaC04G0007900ZS	0.015475	0.024087	0.64246	wgd duplication
ZS11	BnaA03G0039700ZS	BnaC03G0046800ZS	0.0465413	0.0721342	0.645204	wgd duplication
ZS11	BnaA05G0412600ZS	BnaC05G0464600ZS	0.0524861	0.0810938	0.647227	wgd duplication
ZS11	BnaA06G0369800ZS	BnaC07G0322500ZS	0.0285697	0.0440339	0.648811	wgd duplication
ZS11	BnaA09G0494100ZS	BnaC06G0181400ZS	0.107276	0.165259	0.649137	wgd duplication
ZS11	BnaA02G0378200ZS	BnaC02G0506000ZS	0.0173222	0.0263091	0.658411	wgd duplication
ZS11	BnaA01G0045100ZS	BnaC07G0513900ZS	0.239155	0.360278	0.663807	wgd duplication
ZS11	BnaA04G0209400ZS	BnaC03G0181800ZS	0.123084	0.184497	0.667134	wgd duplication
ZS11	BnaA08G0077800ZS	BnaC08G0110000ZS	0.0523941	0.0753991	0.69489	wgd duplication
ZS11	BnaC03G0754500ZS	BnaC07G0513900ZS	0.247204	0.349397	0.707515	wgd duplication
ZS11	BnaA03G0442800ZS	BnaC07G0417700ZS	0.0442719	0.0618248	0.716087	wgd duplication
ZS11	BnaA03G0537100ZS	BnaC03G0754500ZS	0.24397	0.338057	0.721684	wgd duplication
ZS11	BnaA03G0537100ZS	BnaA08G0141500ZS	0.291276	0.394809	0.737764	wgd duplication
ZS11	BnaA01G0285200ZS	BnaC01G0348700ZS	0.00935895	0.012646	0.740074	wgd duplication
ZS11	BnaA03G0227800ZS	BnaC03G0268000ZS	0.0296084	0.0385073	0.768905	wgd duplication
ZS11	BnaC02G0083300ZS	BnaC03G0085900ZS	0.161917	0.208142	0.777916	wgd duplication
ZS11	BnaA07G0183000ZS	BnaC06G0181400ZS	0.0373184	0.04706	0.792996	wgd duplication
ZS11	BnaC04G0270000ZS	BnaC02G0061300ZS	0.0496956	0.0625344	0.794691	transposed duplication
ZS11	BnaA02G0414800ZS	BnaC02G0550800ZS	0.0104697	0.0131687	0.79504	wgd duplication
ZS11	BnaC02G0234600ZS	BnaA02G0071700ZS	0.0309119	0.0373868	0.826814	transposed duplication
ZS11	BnaA03G0283300ZS	BnaC03G0340900ZS	0.0207318	0.0249022	0.832529	wgd duplication
ZS11	BnaA03G0537100ZS	BnaC01G0051400ZS	0.249348	0.279858	0.89098	wgd duplication
ZS11	BnaA03G0176500ZS	BnaC03G0206200ZS	0.0172855	0.0192492	0.897985	wgd duplication
ZS11	BnaC01G0051400ZS	BnaC07G0513900ZS	0.252379	0.25948	0.972635	wgd duplication
ZS11	BnaA07G0232100ZS	BnaC06G0250900ZS	0.0124457	0.0124975	0.99585	wgd duplication
ZS11	BnaC02G0458400ZS	BnaC02G0466000ZS	0.00865125	0.0083801	1.03236	transposed duplication
ZS11	BnaA04G0209400ZS	BnaC04G0518200ZS	0.0288522	0.0276678	1.04281	wgd duplication
ZS11	BnaA05G0465300ZS	BnaC05G0525300ZS	0.0264999	0.0220146	1.20374	wgd duplication
ZS11	BnaA01G0293200ZS	BnaC01G0362000ZS	0.0126259	0.0099981	1.26283	wgd duplication
ZS11	BnaA02G0116700ZS	BnaC02G0143300ZS	0.0148102	0.00990293	1.49553	wgd duplication
ZS11	BnaA02G0357000ZS	BnaC02G0480200ZS	0.0281355	0.0141725	1.98522	wgd duplication
ZS11	Bnascaffold0026G0016900ZS	BnaA05G0498400ZS	0.0139441	0.00543542	2.56542	transposed duplication
Zheyou73	BnaA03G0471100ZY	BnaC05G0318600ZY	0.206546	3.99848	0.0516562	wgd duplication
Zheyou73	BnaA01G0015600ZY	Bnascaffold2414G0016600ZY	0.00452072	0.0842088	0.0536847	wgd duplication
Zheyou73	BnaA03G0471100ZY	BnaA09G0224100ZY	0.20375	3.33364	0.0611193	wgd duplication
Zheyou73	BnaC04G0357000ZY	BnaC07G0285000ZY	0.255717	4.04474	0.0632221	wgd duplication
Zheyou73	BnaA09G0568500ZY	BnaC08G0428700ZY	0.00689818	0.107354	0.0642562	wgd duplication
Zheyou73	BnaA09G0501100ZY	BnaC08G0354900ZY	0.00588571	0.090449	0.0650722	wgd duplication
Zheyou73	BnaC05G0060700ZY	BnaC08G0149600ZY	0.019436	0.291312	0.0667188	transposed duplication
Zheyou73	BnaA05G0076200ZY	BnaC04G0091200ZY	0.0105587	0.148625	0.0710427	wgd duplication
Zheyou73	BnaA03G0201800ZY	BnaC04G0091200ZY	0.0360246	0.462587	0.0778764	wgd duplication
Zheyou73	BnaA05G0390300ZY	BnaC05G0489400ZY	0.00842848	0.106768	0.0789421	wgd duplication
Zheyou73	BnaC03G0135600ZY	BnaC04G0091200ZY	0.0381898	0.479633	0.0796229	wgd duplication
Zheyou73	BnaA07G0326900ZY	BnaC06G0423400ZY	0.00785618	0.0985079	0.0797518	wgd duplication
Zheyou73	BnaA01G0095600ZY	BnaC01G0049400ZY	0.00827436	0.1028	0.0804897	wgd duplication
Zheyou73	BnaA03G0558300ZY	BnaC07G0494300ZY	0.00993934	0.120206	0.0826862	wgd duplication
Zheyou73	BnaA05G0076200ZY	BnaC03G0135600ZY	0.0446275	0.528383	0.0844605	wgd duplication
Zheyou73	BnaA03G0201800ZY	BnaA05G0076200ZY	0.0420834	0.479753	0.087719	wgd duplication
Zheyou73	BnaA02G0232900ZY	BnaC02G0107800ZY	0.00165148	0.0187672	0.0879981	wgd duplication
Zheyou73	BnaA08G0285100ZY	BnaC08G0155000ZY	0.0154907	0.164546	0.094142	wgd duplication
Zheyou73	BnaA06G0442700ZY	BnaC07G0518700ZY	0.00524671	0.05519	0.0950663	wgd duplication
Zheyou73	BnaA02G0142900ZY	BnaC09G0334400ZY	0.0318238	0.331831	0.0959037	wgd duplication
Zheyou73	BnaA03G0426300ZY	BnaC07G0361000ZY	0.0108452	0.111766	0.097035	wgd duplication
Zheyou73	BnaC01G0414400ZY	BnaC09G0459200ZY	0.202306	2.01574	0.100363	wgd duplication
Zheyou73	BnaA02G0142900ZY	BnaA10G0100800ZY	0.0315462	0.314264	0.100381	wgd duplication
Zheyou73	BnaA04G0035900ZY	BnaC07G0285000ZY	0.332945	3.1509	0.105666	wgd duplication
Zheyou73	BnaA03G0201800ZY	BnaC03G0135600ZY	0.0121854	0.113992	0.106897	wgd duplication
Zheyou73	BnaA01G0015600ZY	BnaC04G0398700ZY	0.133401	1.2382	0.107738	wgd duplication
Zheyou73	BnaC07G0183800ZY	BnaC08G0261400ZY	0.251031	2.31625	0.108378	wgd duplication
Zheyou73	BnaA03G0146500ZY	BnaC03G0067900ZY	0.0100153	0.0912159	0.109797	wgd duplication
Zheyou73	BnaA06G0370000ZY	BnaC07G0288100ZY	0.0100147	0.0850445	0.117759	wgd duplication
Zheyou73	BnaA10G0024500ZY	BnaC05G0040300ZY	0.0106123	0.0886965	0.119648	wgd duplication
Zheyou73	BnaC04G0398700ZY	Bnascaffold2414G0016600ZY	0.133764	1.11763	0.119686	wgd duplication
Zheyou73	BnaA10G0188200ZY	BnaC01G0415400ZY	0.192217	1.6031	0.119903	wgd duplication
Zheyou73	BnaA01G0032400ZY	Bnascaffold2414G0034800ZY	0.0153763	0.127183	0.1209	wgd duplication
Zheyou73	BnaA03G0133900ZY	BnaC03G0053100ZY	0.00497838	0.0406723	0.122402	wgd duplication
Zheyou73	BnaA05G0380400ZY	BnaC05G0477000ZY	0.00647363	0.0528201	0.12256	wgd duplication
Zheyou73	BnaA07G0284200ZY	BnaC06G0376900ZY	0.0192137	0.155704	0.123399	wgd duplication
Zheyou73	BnaA03G0413400ZY	BnaC03G0423400ZY	0.00423056	0.03292	0.12851	wgd duplication
Zheyou73	Bnascaffold1781G0000100ZY	BnaA05G0426000ZY	0.00516598	0.0400555	0.12897	transposed duplication
Zheyou73	BnaA03G0083400ZY	BnaC05G0557800ZY	0.176404	1.33269	0.132367	wgd duplication
Zheyou73	BnaA02G0109300ZY	BnaA03G0123700ZY	0.0390792	0.290716	0.134424	wgd duplication
Zheyou73	BnaA07G0162700ZY	BnaC06G0212500ZY	0.00616339	0.0458329	0.134475	wgd duplication
Zheyou73	BnaA02G0367000ZY	BnaA06G0367700ZY	0.0348288	0.25646	0.135806	wgd duplication
Zheyou73	BnaA10G0188200ZY	BnaC05G0557800ZY	0.174472	1.27429	0.136917	wgd duplication
Zheyou73	BnaA01G0015600ZY	BnaC03G0603400ZY	0.0493261	0.358682	0.13752	wgd duplication
Zheyou73	BnaA02G0109300ZY	BnaA06G0176200ZY	0.11811	0.855815	0.138009	wgd duplication
Zheyou73	BnaA07G0091400ZY	BnaC07G0183800ZY	0.0239872	0.172046	0.139423	wgd duplication
Zheyou73	BnaA08G0136300ZY	BnaC03G0662900ZY	0.00653176	0.0463299	0.140984	wgd duplication
Zheyou73	BnaA01G0015600ZY	BnaA04G0070100ZY	0.140334	0.994871	0.141057	wgd duplication
Zheyou73	BnaA04G0070100ZY	BnaC03G0603400ZY	0.154827	1.08483	0.14272	wgd duplication
Zheyou73	BnaA06G0367700ZY	BnaC02G0310500ZY	0.0359385	0.250902	0.143237	wgd duplication
Zheyou73	BnaA02G0367000ZY	BnaC02G0310500ZY	0.00921692	0.0639542	0.144117	wgd duplication
Zheyou73	BnaA02G0117800ZY	BnaA06G0176200ZY	0.120468	0.835052	0.144264	wgd duplication
Zheyou73	BnaA02G0117800ZY	BnaA03G0123700ZY	0.0407526	0.281802	0.144614	wgd duplication
Zheyou73	BnaA04G0070100ZY	BnaC04G0398700ZY	0.0151782	0.104287	0.145543	wgd duplication
Zheyou73	BnaC03G0603400ZY	Bnascaffold2414G0016600ZY	0.0496549	0.341102	0.145572	wgd duplication
Zheyou73	BnaA01G0032400ZY	BnaA03G0558300ZY	0.0856408	0.587171	0.145853	wgd duplication
Zheyou73	BnaA02G0367000ZY	BnaC09G0018200ZY	0.0523966	0.358199	0.146278	wgd duplication
Zheyou73	BnaA03G0471100ZY	BnaC01G0070600ZY	0.0783702	0.525527	0.149127	wgd duplication
Zheyou73	BnaA06G0367700ZY	BnaC09G0018200ZY	0.0563292	0.374669	0.150344	wgd duplication
Zheyou73	BnaA10G0177400ZY	BnaC09G0445200ZY	0.0113443	0.0749872	0.151283	wgd duplication
Zheyou73	BnaA03G0083400ZY	BnaA10G0188200ZY	0.0632741	0.415248	0.152377	wgd duplication
Zheyou73	BnaA01G0044300ZY	BnaA08G0136300ZY	0.0614343	0.401481	0.153019	wgd duplication
Zheyou73	BnaA09G0409200ZY	BnaC05G0187900ZY	0.0147951	0.0965483	0.153241	wgd duplication
Zheyou73	BnaA04G0070100ZY	Bnascaffold2414G0016600ZY	0.140852	0.914682	0.15399	wgd duplication
Zheyou73	BnaC02G0389100ZY	BnaC07G0183800ZY	0.0719497	0.466119	0.154359	wgd duplication
Zheyou73	BnaA03G0083400ZY	BnaC09G0459200ZY	0.0645302	0.417054	0.154728	wgd duplication
Zheyou73	BnaC05G0108700ZY	BnaC07G0255000ZY	0.14288	0.921367	0.155074	wgd duplication
Zheyou73	BnaA01G0015600ZY	BnaA08G0180000ZY	0.0605999	0.389752	0.155483	wgd duplication
Zheyou73	BnaA07G0284200ZY	BnaC08G0202700ZY	0.179336	1.1531	0.155525	wgd duplication
Zheyou73	BnaA02G0367000ZY	BnaC07G0290600ZY	0.0392144	0.251812	0.155729	wgd duplication
Zheyou73	BnaA09G0562100ZY	BnaC06G0376900ZY	0.225405	1.44418	0.156079	wgd duplication
Zheyou73	BnaA05G0004700ZY	BnaC04G0005800ZY	0.00685752	0.0436906	0.156956	wgd duplication
Zheyou73	BnaA09G0040300ZY	BnaC07G0283800ZY	0.0476932	0.303713	0.157034	wgd duplication
Zheyou73	BnaC06G0233600ZY	BnaC06G0423400ZY	0.0925264	0.58802	0.157352	wgd duplication
Zheyou73	BnaA01G0044300ZY	BnaC03G0662900ZY	0.0619287	0.393373	0.15743	wgd duplication
Zheyou73	BnaC09G0459200ZY	BnaC09G0577700ZY	0.0710429	0.451106	0.157486	wgd duplication
Zheyou73	BnaA07G0284200ZY	BnaC08G0421800ZY	0.229859	1.45573	0.1579	wgd duplication
Zheyou73	BnaC07G0290600ZY	BnaC09G0018200ZY	0.057946	0.365905	0.158364	wgd duplication
Zheyou73	BnaA07G0256200ZY	BnaC06G0316800ZY	0.0167589	0.105695	0.158558	wgd duplication
Zheyou73	BnaC01G0367900ZY	BnaC05G0477000ZY	0.0614764	0.387423	0.15868	wgd duplication
Zheyou73	BnaA03G0123700ZY	BnaA06G0176200ZY	0.143371	0.899686	0.159356	wgd duplication
Zheyou73	BnaA07G0162700ZY	BnaC08G0354900ZY	0.068293	0.424587	0.160846	wgd duplication
Zheyou73	BnaA08G0180000ZY	Bnascaffold2414G0016600ZY	0.0610319	0.376081	0.162284	wgd duplication
Zheyou73	BnaA01G0032400ZY	BnaC07G0494300ZY	0.0951762	0.586355	0.162318	wgd duplication
Zheyou73	BnaA06G0373400ZY	BnaA09G0040300ZY	0.0502757	0.308317	0.163065	wgd duplication
Zheyou73	BnaC01G0070600ZY	BnaC07G0409600ZY	0.0710757	0.435586	0.163173	wgd duplication
Zheyou73	BnaC07G0507000ZY	Bnascaffold2414G0016600ZY	0.0819734	0.502228	0.163219	wgd duplication
Zheyou73	BnaA09G0417300ZY	BnaC08G0261400ZY	0.0210942	0.128651	0.163964	wgd duplication
Zheyou73	BnaA03G0070300ZY	BnaC09G0589500ZY	0.0235812	0.14347	0.164364	wgd duplication
Zheyou73	BnaC03G0067900ZY	BnaC09G0321200ZY	0.0737768	0.447497	0.164866	wgd duplication
Zheyou73	BnaA10G0188200ZY	BnaC09G0577700ZY	0.067129	0.401999	0.166988	wgd duplication
Zheyou73	BnaA03G0133900ZY	BnaC09G0354100ZY	0.0500353	0.299549	0.167035	wgd duplication
Zheyou73	BnaA05G0380400ZY	BnaC01G0367900ZY	0.0621873	0.370099	0.168029	wgd duplication
Zheyou73	BnaC02G0310500ZY	BnaC07G0290600ZY	0.0403707	0.23931	0.168696	wgd duplication
Zheyou73	BnaA09G0224100ZY	BnaC05G0318600ZY	0.00733917	0.0434817	0.168787	wgd duplication
Zheyou73	BnaA03G0571500ZY	Bnascaffold2414G0016600ZY	0.079066	0.467835	0.169004	wgd duplication
Zheyou73	BnaA03G0146500ZY	BnaC09G0321200ZY	0.0754475	0.446072	0.169137	wgd duplication
Zheyou73	BnaA10G0070600ZY	BnaC05G0108700ZY	0.135509	0.800922	0.169192	wgd duplication
Zheyou73	BnaC03G0053100ZY	BnaC09G0354100ZY	0.0527309	0.311248	0.169418	wgd duplication
Zheyou73	BnaA10G0092200ZY	BnaC03G0067900ZY	0.0774045	0.456789	0.169453	wgd duplication
Zheyou73	BnaA01G0114000ZY	BnaC07G0409600ZY	0.070954	0.418462	0.169559	wgd duplication
Zheyou73	BnaA10G0177400ZY	BnaC01G0421800ZY	0.162061	0.952931	0.170066	wgd duplication
Zheyou73	BnaA07G0162700ZY	BnaA09G0501100ZY	0.0678516	0.398355	0.17033	wgd duplication
Zheyou73	BnaC07G0283800ZY	BnaC09G0015400ZY	0.0523234	0.305657	0.171184	wgd duplication
Zheyou73	BnaA05G0374200ZY	BnaC05G0469400ZY	0.0198023	0.115607	0.17129	wgd duplication
Zheyou73	BnaA02G0195000ZY	BnaA07G0222000ZY	0.0682154	0.397167	0.171755	wgd duplication
Zheyou73	BnaA06G0394400ZY	BnaC05G0108700ZY	0.15709	0.91452	0.171773	wgd duplication
Zheyou73	BnaA03G0326900ZY	BnaC03G0309400ZY	0.00852534	0.0495528	0.172046	wgd duplication
Zheyou73	BnaA06G0272100ZY	BnaC02G0367900ZY	0.0368715	0.213686	0.17255	wgd duplication
Zheyou73	BnaA03G0083400ZY	BnaC09G0577700ZY	0.0222216	0.12842	0.173038	wgd duplication
Zheyou73	BnaA02G0367000ZY	BnaA09G0043000ZY	0.0589918	0.33679	0.175159	wgd duplication
Zheyou73	BnaC06G0212500ZY	BnaC08G0354900ZY	0.0687299	0.392136	0.175271	wgd duplication
Zheyou73	BnaA01G0114000ZY	BnaA03G0471100ZY	0.0795595	0.452295	0.175902	wgd duplication
Zheyou73	BnaA09G0568500ZY	BnaC06G0233600ZY	0.226132	1.28353	0.176179	wgd duplication
Zheyou73	BnaA06G0337900ZY	BnaC07G0325200ZY	0.00748937	0.042501	0.176216	wgd duplication
Zheyou73	BnaA03G0146500ZY	BnaA10G0092200ZY	0.0810524	0.459595	0.176356	wgd duplication
Zheyou73	BnaA06G0373400ZY	BnaC09G0015400ZY	0.0548307	0.31086	0.176384	wgd duplication
Zheyou73	BnaA03G0558300ZY	Bnascaffold2414G0034800ZY	0.0943989	0.533275	0.177017	wgd duplication
Zheyou73	BnaA01G0212500ZY	BnaC07G0361000ZY	0.107486	0.603428	0.178125	wgd duplication
Zheyou73	BnaA09G0078300ZY	BnaC02G0367900ZY	0.0476235	0.267099	0.178299	wgd duplication
Zheyou73	BnaA07G0326900ZY	BnaC06G0233600ZY	0.0944504	0.529291	0.178447	wgd duplication
Zheyou73	BnaA01G0291600ZY	BnaC01G0276900ZY	0.00732041	0.0410149	0.178482	wgd duplication
Zheyou73	BnaA07G0091400ZY	BnaC02G0389100ZY	0.0786746	0.440432	0.178631	wgd duplication
Zheyou73	BnaA04G0118300ZY	BnaC05G0040300ZY	0.235945	1.31732	0.17911	wgd duplication
Zheyou73	BnaC01G0414400ZY	BnaC09G0577700ZY	0.187574	1.0433	0.179789	wgd duplication
Zheyou73	BnaA02G0414400ZY	BnaA09G0078300ZY	0.0507282	0.280765	0.180678	wgd duplication
Zheyou73	BnaA06G0367700ZY	BnaA09G0043000ZY	0.0656773	0.360143	0.182365	wgd duplication
Zheyou73	BnaA05G0443100ZY	BnaA10G0177400ZY	0.166135	0.910645	0.182437	wgd duplication
Zheyou73	BnaC08G0202700ZY	BnaC08G0421800ZY	0.0824199	0.450903	0.182788	wgd duplication
Zheyou73	BnaA04G0118300ZY	BnaA10G0024500ZY	0.255527	1.39775	0.182813	wgd duplication
Zheyou73	BnaA03G0413400ZY	Bnascaffold2414G0034800ZY	0.195787	1.06892	0.183163	wgd duplication
Zheyou73	BnaA05G0114500ZY	BnaC03G0209000ZY	0.0146487	0.0796079	0.184011	wgd duplication
Zheyou73	BnaA02G0414400ZY	BnaA06G0272100ZY	0.040604	0.21997	0.184589	wgd duplication
Zheyou73	BnaA09G0462200ZY	BnaC04G0071000ZY	0.323114	1.75042	0.184593	wgd duplication
Zheyou73	BnaA07G0256200ZY	BnaC05G0209600ZY	0.329578	1.78141	0.185009	wgd duplication
Zheyou73	BnaC02G0367900ZY	BnaC03G0478400ZY	0.0416008	0.224578	0.18524	wgd duplication
Zheyou73	BnaA02G0195000ZY	BnaC06G0297300ZY	0.07267	0.392255	0.185262	wgd duplication
Zheyou73	BnaA10G0188200ZY	BnaC09G0459200ZY	0.0202861	0.109427	0.185386	wgd duplication
Zheyou73	BnaA03G0083400ZY	BnaC01G0415400ZY	0.187082	1.00303	0.186516	wgd duplication
Zheyou73	BnaC02G0367900ZY	BnaC09G0058500ZY	0.0460818	0.247005	0.186562	wgd duplication
Zheyou73	BnaA02G0384400ZY	BnaC02G0330500ZY	0.00992038	0.0529386	0.187394	wgd duplication
Zheyou73	BnaA02G0032000ZY	BnaC09G0502500ZY	0.0745305	0.397445	0.187524	wgd duplication
Zheyou73	BnaA02G0414400ZY	BnaC02G0367900ZY	0.0114295	0.0606188	0.188547	wgd duplication
Zheyou73	BnaA07G0199100ZY	BnaA07G0291700ZY	0.0845854	0.448575	0.188565	wgd duplication
Zheyou73	BnaC08G0354900ZY	Bnascaffold4467G0010000ZY	0.0743768	0.39403	0.188759	wgd duplication
Zheyou73	BnaA03G0514100ZY	BnaC07G0451700ZY	0.0132241	0.0699949	0.18893	wgd duplication
Zheyou73	BnaA07G0159700ZY	BnaA09G0495800ZY	0.10448	0.552949	0.188951	wgd duplication
Zheyou73	BnaA06G0108200ZY	BnaC06G0233600ZY	0.220299	1.16565	0.188992	wgd duplication
Zheyou73	BnaC07G0361000ZY	BnaC08G0261400ZY	0.088728	0.469052	0.189165	wgd duplication
Zheyou73	BnaA02G0032000ZY	BnaA06G0296600ZY	0.181227	0.957322	0.189306	wgd duplication
Zheyou73	BnaA07G0284200ZY	BnaC02G0102200ZY	0.0560755	0.295756	0.189601	wgd duplication
Zheyou73	BnaA02G0414400ZY	BnaC09G0058500ZY	0.0491903	0.25943	0.189609	wgd duplication
Zheyou73	BnaA06G0301800ZY	BnaC08G0257700ZY	0.227661	1.19754	0.190108	wgd duplication
Zheyou73	BnaA09G0562100ZY	BnaC08G0202700ZY	0.0897901	0.470805	0.190716	wgd duplication
Zheyou73	BnaA09G0501100ZY	BnaC06G0212500ZY	0.0690219	0.3611	0.191143	wgd duplication
Zheyou73	BnaA05G0061800ZY	BnaC08G0312100ZY	0.316587	1.6507	0.19179	wgd duplication
Zheyou73	BnaA07G0179800ZY	BnaC06G0423400ZY	0.10723	0.559052	0.191808	wgd duplication
Zheyou73	BnaA09G0043000ZY	BnaC07G0290600ZY	0.0672984	0.35071	0.191892	wgd duplication
Zheyou73	BnaA09G0568500ZY	BnaC06G0423400ZY	0.206911	1.07769	0.191994	wgd duplication
Zheyou73	BnaA06G0090600ZY	BnaA06G0394400ZY	0.157558	0.818575	0.192479	wgd duplication
Zheyou73	BnaC05G0067000ZY	BnaC08G0155000ZY	0.0711621	0.36951	0.192585	wgd duplication
Zheyou73	BnaA03G0422000ZY	BnaC03G0033600ZY	0.323443	1.67735	0.19283	wgd duplication
Zheyou73	BnaA08G0106200ZY	BnaC03G0619100ZY	0.00669606	0.0347071	0.192931	wgd duplication
Zheyou73	BnaA07G0245900ZY	BnaC06G0329400ZY	0.0123192	0.0637703	0.19318	wgd duplication
Zheyou73	BnaA08G0285100ZY	BnaC05G0067000ZY	0.0758299	0.391965	0.193461	wgd duplication
Zheyou73	BnaA07G0179800ZY	BnaA09G0568500ZY	0.247183	1.27474	0.193909	wgd duplication
Zheyou73	BnaA09G0043000ZY	BnaC02G0310500ZY	0.0630986	0.32494	0.194186	wgd duplication
Zheyou73	BnaA08G0116700ZY	BnaC01G0070600ZY	0.0874026	0.448025	0.195084	wgd duplication
Zheyou73	BnaA09G0495800ZY	BnaC06G0207200ZY	0.108171	0.553526	0.195421	wgd duplication
Zheyou73	BnaA07G0199100ZY	BnaC06G0385300ZY	0.0830923	0.424165	0.195896	wgd duplication
Zheyou73	BnaC02G0256600ZY	BnaC05G0108700ZY	0.146234	0.741864	0.197116	wgd duplication
Zheyou73	BnaA02G0227100ZY	BnaA07G0284200ZY	0.0541384	0.274527	0.197206	wgd duplication
Zheyou73	BnaA03G0331500ZY	BnaC03G0313800ZY	0.0180976	0.0917307	0.197291	wgd duplication
Zheyou73	BnaA02G0414400ZY	BnaC03G0478400ZY	0.0453556	0.229221	0.197868	wgd duplication
Zheyou73	BnaA06G0348600ZY	BnaC07G0311800ZY	0.0209399	0.105176	0.199095	wgd duplication
Zheyou73	BnaC05G0067000ZY	BnaC08G0471400ZY	0.0837163	0.417557	0.200491	wgd duplication
Zheyou73	BnaA06G0442700ZY	BnaC03G0583900ZY	0.0631924	0.314858	0.200701	wgd duplication
Zheyou73	BnaA09G0417300ZY	BnaC07G0361000ZY	0.106956	0.532895	0.200707	wgd duplication
Zheyou73	BnaA01G0095600ZY	BnaA03G0459700ZY	0.0719394	0.358368	0.200742	wgd duplication
Zheyou73	BnaA01G0015600ZY	BnaA03G0571500ZY	0.0785708	0.388991	0.201986	wgd duplication
Zheyou73	BnaA07G0222000ZY	BnaC02G0036300ZY	0.0746478	0.369401	0.202078	wgd duplication
Zheyou73	BnaA06G0053900ZY	BnaC05G0067000ZY	0.0161474	0.079897	0.202103	wgd duplication
Zheyou73	BnaA01G0114000ZY	BnaC01G0070600ZY	0.0125452	0.0620046	0.202328	wgd duplication
Zheyou73	BnaA03G0413400ZY	BnaA03G0558300ZY	0.232848	1.14585	0.203209	wgd duplication
Zheyou73	BnaA01G0015600ZY	BnaC07G0507000ZY	0.081686	0.401521	0.203441	wgd duplication
Zheyou73	BnaA01G0345800ZY	BnaC01G0356400ZY	0.0110138	0.0540352	0.203827	wgd duplication
Zheyou73	BnaA02G0195000ZY	BnaC06G0329400ZY	0.0737652	0.361752	0.203911	wgd duplication
Zheyou73	BnaA07G0091400ZY	BnaC08G0261400ZY	0.271276	1.33029	0.203922	wgd duplication
Zheyou73	BnaC01G0070600ZY	BnaC03G0635000ZY	0.0897582	0.439833	0.204073	wgd duplication
Zheyou73	BnaC01G0421800ZY	BnaC09G0445200ZY	0.168734	0.825911	0.204301	wgd duplication
Zheyou73	BnaC05G0130900ZY	BnaC06G0233600ZY	0.232351	1.13285	0.205103	wgd duplication
Zheyou73	BnaA08G0285100ZY	BnaC08G0471400ZY	0.0934984	0.455115	0.205439	wgd duplication
Zheyou73	BnaA09G0072800ZY	BnaC07G0351700ZY	0.0866808	0.421722	0.20554	wgd duplication
Zheyou73	BnaA01G0032400ZY	BnaA03G0413400ZY	0.212246	1.03226	0.205613	wgd duplication
Zheyou73	BnaA06G0296600ZY	BnaC03G0449900ZY	0.0207643	0.100735	0.206128	wgd duplication
Zheyou73	BnaA05G0443100ZY	BnaC09G0445200ZY	0.171518	0.831295	0.206327	wgd duplication
Zheyou73	BnaA03G0128000ZY	BnaC03G0046800ZY	0.0247179	0.119557	0.206745	wgd duplication
Zheyou73	BnaA09G0501100ZY	Bnascaffold4467G0010000ZY	0.0787079	0.380358	0.206931	wgd duplication
Zheyou73	BnaA06G0090600ZY	BnaC02G0256600ZY	0.149523	0.722198	0.207038	wgd duplication
Zheyou73	BnaA10G0070600ZY	BnaC07G0255000ZY	0.0913418	0.440963	0.207142	wgd duplication
Zheyou73	BnaA06G0053900ZY	BnaC08G0471400ZY	0.080849	0.389775	0.207424	wgd duplication
Zheyou73	BnaA09G0059900ZY	BnaC09G0037000ZY	0.0109513	0.0527562	0.207583	wgd duplication
Zheyou73	BnaA07G0326900ZY	BnaA09G0568500ZY	0.214561	1.03361	0.207584	wgd duplication
Zheyou73	BnaA03G0426300ZY	BnaC08G0261400ZY	0.0987701	0.475611	0.20767	wgd duplication
Zheyou73	BnaA08G0106200ZY	BnaC01G0049400ZY	0.0638829	0.305938	0.20881	wgd duplication
Zheyou73	BnaA03G0389900ZY	BnaC01G0276900ZY	0.0863693	0.412804	0.209226	wgd duplication
Zheyou73	BnaC02G0036300ZY	BnaC06G0329400ZY	0.0737186	0.352231	0.20929	wgd duplication
Zheyou73	BnaA05G0061800ZY	BnaA09G0462200ZY	0.325813	1.55639	0.209339	wgd duplication
Zheyou73	BnaA03G0558300ZY	BnaC03G0423400ZY	0.237705	1.13442	0.20954	wgd duplication
Zheyou73	BnaA02G0409000ZY	BnaA03G0422000ZY	0.0918283	0.436665	0.210295	wgd duplication
Zheyou73	BnaA01G0095600ZY	BnaA08G0106200ZY	0.0616853	0.292152	0.211141	wgd duplication
Zheyou73	BnaA03G0091600ZY	BnaC01G0421800ZY	0.153335	0.725005	0.211495	wgd duplication
Zheyou73	BnaA01G0032400ZY	BnaC03G0423400ZY	0.217319	1.0248	0.21206	wgd duplication
Zheyou73	BnaC02G0256600ZY	BnaC07G0255000ZY	0.088551	0.417526	0.212085	wgd duplication
Zheyou73	BnaA05G0125500ZY	BnaA10G0024500ZY	0.316991	1.49359	0.212233	wgd duplication
Zheyou73	BnaA01G0114000ZY	BnaC03G0635000ZY	0.0889898	0.418667	0.212555	wgd duplication
Zheyou73	BnaC07G0494300ZY	Bnascaffold2414G0034800ZY	0.107262	0.503672	0.212959	wgd duplication
Zheyou73	BnaA09G0091100ZY	BnaC03G0442700ZY	0.0641359	0.297127	0.215853	wgd duplication
Zheyou73	BnaA09G0462200ZY	BnaC08G0312100ZY	0.02016	0.0930783	0.216592	wgd duplication
Zheyou73	BnaA02G0195000ZY	BnaA07G0245900ZY	0.0764557	0.352908	0.216645	wgd duplication
Zheyou73	BnaA04G0118300ZY	BnaC03G0099900ZY	0.0981415	0.452342	0.216963	wgd duplication
Zheyou73	BnaA06G0176200ZY	BnaC03G0526100ZY	0.00746778	0.0344004	0.217084	wgd duplication
Zheyou73	BnaA06G0301800ZY	BnaA09G0091100ZY	0.0692892	0.318429	0.217597	wgd duplication
Zheyou73	BnaC03G0099900ZY	BnaC04G0461800ZY	0.0930161	0.426747	0.217965	wgd duplication
Zheyou73	BnaC03G0583900ZY	BnaC07G0518700ZY	0.0616598	0.281992	0.218658	wgd duplication
Zheyou73	BnaA01G0173000ZY	BnaC01G0149300ZY	0.0161667	0.0738929	0.218786	wgd duplication
Zheyou73	BnaA09G0074900ZY	BnaC09G0054800ZY	0.0187908	0.0858374	0.218911	wgd duplication
Zheyou73	BnaA08G0251300ZY	BnaC08G0421800ZY	0.0845494	0.384375	0.219966	wgd duplication
Zheyou73	BnaA03G0158200ZY	BnaC07G0437100ZY	0.216556	0.980907	0.220771	wgd duplication
Zheyou73	BnaA02G0148100ZY	BnaA03G0146500ZY	0.121789	0.549706	0.221552	wgd duplication
Zheyou73	BnaA05G0125500ZY	BnaC05G0040300ZY	0.312861	1.40736	0.222304	wgd duplication
Zheyou73	BnaA01G0291600ZY	BnaA03G0389900ZY	0.0877355	0.394223	0.222553	wgd duplication
Zheyou73	BnaC01G0404300ZY	BnaC03G0299500ZY	0.0645004	0.28958	0.222738	wgd duplication
Zheyou73	BnaA01G0291600ZY	BnaC03G0389000ZY	0.090551	0.404934	0.223619	wgd duplication
Zheyou73	BnaA01G0114000ZY	BnaA08G0116700ZY	0.0893344	0.397255	0.224879	wgd duplication
Zheyou73	BnaA07G0179800ZY	BnaA07G0326900ZY	0.110009	0.488801	0.225059	wgd duplication
Zheyou73	BnaC04G0008100ZY	BnaC04G0573100ZY	0.0775964	0.344358	0.225337	wgd duplication
Zheyou73	BnaA06G0053900ZY	BnaA08G0285100ZY	0.0651468	0.289045	0.225386	wgd duplication
Zheyou73	BnaA09G0133400ZY	BnaA09G0144400ZY	0.0689061	0.304782	0.226084	wgd duplication
Zheyou73	BnaA08G0116700ZY	BnaC07G0409600ZY	0.0868177	0.383321	0.226488	wgd duplication
Zheyou73	BnaA07G0162700ZY	Bnascaffold4467G0010000ZY	0.0603972	0.265527	0.227461	wgd duplication
Zheyou73	BnaA03G0158200ZY	BnaC01G0119000ZY	0.26752	1.17203	0.228253	wgd duplication
Zheyou73	BnaA06G0301800ZY	BnaC09G0076500ZY	0.0762895	0.334134	0.22832	wgd duplication
Zheyou73	BnaA07G0074300ZY	BnaC05G0187900ZY	0.0807665	0.353399	0.228542	wgd duplication
Zheyou73	BnaC03G0442700ZY	BnaC09G0076500ZY	0.0695347	0.303292	0.229266	wgd duplication
Zheyou73	BnaA03G0078600ZY	BnaC09G0467200ZY	0.0654372	0.284537	0.229977	wgd duplication
Zheyou73	BnaA09G0040300ZY	BnaC09G0015400ZY	0.00937547	0.0407009	0.23035	wgd duplication
Zheyou73	BnaA07G0245900ZY	BnaC02G0036300ZY	0.0769226	0.333874	0.230394	wgd duplication
Zheyou73	BnaC03G0203300ZY	BnaC04G0184300ZY	0.0986146	0.427869	0.230479	wgd duplication
Zheyou73	BnaA06G0373400ZY	BnaC07G0283800ZY	0.002698	0.0116877	0.230841	wgd duplication
Zheyou73	BnaC01G0404300ZY	BnaC05G0524700ZY	0.0628459	0.27187	0.231162	wgd duplication
Zheyou73	BnaA03G0091600ZY	BnaA10G0177400ZY	0.0834724	0.36108	0.231174	wgd duplication
Zheyou73	BnaA03G0417900ZY	BnaA09G0072800ZY	0.08751	0.377874	0.231585	wgd duplication
Zheyou73	BnaA01G0362200ZY	BnaC05G0489400ZY	0.12989	0.560414	0.231774	wgd duplication
Zheyou73	BnaA06G0442700ZY	BnaA08G0193200ZY	0.0646818	0.277466	0.233116	wgd duplication
Zheyou73	BnaA02G0409000ZY	BnaC07G0355800ZY	0.0984984	0.422352	0.233214	wgd duplication
Zheyou73	BnaA03G0390900ZY	BnaC03G0390900ZY	0.00510137	0.021799	0.234019	wgd duplication
Zheyou73	BnaA04G0196700ZY	BnaC04G0008100ZY	0.0761498	0.323577	0.235337	wgd duplication
Zheyou73	BnaA09G0144400ZY	BnaC09G0128300ZY	0.0766571	0.325482	0.235519	wgd duplication
Zheyou73	BnaA01G0348200ZY	BnaC01G0360600ZY	0.0136739	0.0578666	0.236301	wgd duplication
Zheyou73	BnaA02G0148100ZY	BnaC03G0067900ZY	0.120784	0.509347	0.237136	wgd duplication
Zheyou73	BnaA02G0134300ZY	BnaC03G0053100ZY	0.0561989	0.23663	0.237497	wgd duplication
Zheyou73	BnaA02G0130700ZY	BnaC03G0053100ZY	0.0561989	0.23663	0.237497	wgd duplication
Zheyou73	BnaA02G0168300ZY	BnaA03G0156800ZY	0.0830512	0.344964	0.240753	wgd duplication
Zheyou73	BnaA03G0426300ZY	BnaA09G0417300ZY	0.135743	0.562663	0.241251	wgd duplication
Zheyou73	BnaA09G0091100ZY	BnaC02G0386500ZY	0.0703852	0.291119	0.241775	wgd duplication
Zheyou73	BnaA02G0134300ZY	BnaA03G0133900ZY	0.0553315	0.228661	0.241981	wgd duplication
Zheyou73	BnaA02G0130700ZY	BnaA03G0133900ZY	0.0553315	0.228661	0.241981	wgd duplication
Zheyou73	BnaA05G0374200ZY	BnaC01G0360600ZY	0.085042	0.350528	0.242611	wgd duplication
Zheyou73	BnaA08G0251300ZY	BnaA09G0562100ZY	0.107321	0.441376	0.243152	wgd duplication
Zheyou73	BnaA10G0092200ZY	BnaC09G0321200ZY	0.00730715	0.030033	0.243304	wgd duplication
Zheyou73	BnaA03G0091600ZY	BnaC09G0445200ZY	0.0813039	0.334113	0.243343	wgd duplication
Zheyou73	BnaA01G0212500ZY	BnaA09G0417300ZY	0.133706	0.548811	0.243628	wgd duplication
Zheyou73	BnaA06G0373600ZY	BnaC02G0305200ZY	0.193482	0.793005	0.243986	wgd duplication
Zheyou73	BnaA09G0133400ZY	BnaC09G0140400ZY	0.0692756	0.282307	0.245391	wgd duplication
Zheyou73	BnaA09G0019900ZY	BnaA06G0053900ZY	0.481486	1.95491	0.246296	transposed duplication
Zheyou73	BnaA06G0394400ZY	BnaA10G0070600ZY	0.104055	0.421935	0.246614	wgd duplication
Zheyou73	BnaC03G0603400ZY	BnaC07G0507000ZY	0.0854768	0.346594	0.24662	wgd duplication
Zheyou73	BnaC09G0128300ZY	BnaC09G0140400ZY	0.0736677	0.298565	0.246739	wgd duplication
Zheyou73	BnaA01G0044300ZY	Bnascaffold2414G0047900ZY	0.0227082	0.0919862	0.246866	wgd duplication
Zheyou73	BnaC03G0635000ZY	BnaC07G0409600ZY	0.0903369	0.363766	0.248338	wgd duplication
Zheyou73	BnaA03G0422000ZY	BnaA09G0074900ZY	0.0870223	0.349948	0.248672	wgd duplication
Zheyou73	BnaA02G0227100ZY	BnaC06G0376900ZY	0.0549842	0.220936	0.24887	wgd duplication
Zheyou73	BnaA03G0149500ZY	BnaC03G0071700ZY	0.0137578	0.0552472	0.249024	wgd duplication
Zheyou73	BnaA02G0152900ZY	BnaC03G0067900ZY	0.122408	0.491144	0.249231	wgd duplication
Zheyou73	BnaA07G0074300ZY	BnaC07G0158200ZY	0.0265927	0.106694	0.249243	wgd duplication
Zheyou73	BnaA03G0156800ZY	BnaC02G0285400ZY	0.0849854	0.339465	0.250351	wgd duplication
Zheyou73	BnaC02G0102200ZY	BnaC06G0376900ZY	0.0608591	0.242449	0.251019	wgd duplication
Zheyou73	BnaA06G0296600ZY	BnaC09G0502500ZY	0.221355	0.881108	0.251223	wgd duplication
Zheyou73	BnaA03G0048500ZY	BnaC09G0525600ZY	0.0852562	0.338463	0.251892	wgd duplication
Zheyou73	BnaA02G0428000ZY	BnaA09G0091100ZY	0.0735432	0.291943	0.25191	wgd duplication
Zheyou73	BnaA03G0459700ZY	BnaC01G0049400ZY	0.0768924	0.305144	0.251987	wgd duplication
Zheyou73	BnaA01G0212500ZY	BnaC08G0261400ZY	0.122036	0.484024	0.252128	wgd duplication
Zheyou73	BnaC01G0049400ZY	BnaC03G0619100ZY	0.0674053	0.266991	0.252463	wgd duplication
Zheyou73	BnaC02G0386500ZY	BnaC09G0076500ZY	0.0762446	0.30183	0.252608	wgd duplication
Zheyou73	BnaA08G0136300ZY	Bnascaffold2414G0047900ZY	0.0773028	0.305726	0.252849	wgd duplication
Zheyou73	BnaA06G0053900ZY	BnaC08G0155000ZY	0.0681658	0.269519	0.252917	wgd duplication
Zheyou73	BnaA05G0082000ZY	BnaC03G0131000ZY	0.0730295	0.287229	0.254255	wgd duplication
Zheyou73	BnaA03G0172700ZY	BnaA04G0118300ZY	0.099235	0.389761	0.254605	wgd duplication
Zheyou73	BnaC06G0297300ZY	BnaC06G0329400ZY	0.0735825	0.288723	0.254855	wgd duplication
Zheyou73	BnaA01G0095600ZY	BnaC03G0619100ZY	0.0651665	0.255479	0.255076	wgd duplication
Zheyou73	BnaA02G0363300ZY	BnaA06G0373600ZY	0.194078	0.759532	0.255523	wgd duplication
Zheyou73	BnaA03G0257200ZY	BnaC04G0184300ZY	0.109563	0.427419	0.256338	wgd duplication
Zheyou73	BnaC02G0358100ZY	BnaC07G0351700ZY	0.117251	0.45726	0.256422	wgd duplication
Zheyou73	BnaC05G0187900ZY	BnaC07G0158200ZY	0.0864906	0.337242	0.256464	wgd duplication
Zheyou73	BnaA09G0144400ZY	BnaC09G0140400ZY	0.0236687	0.0921187	0.256937	wgd duplication
Zheyou73	BnaA07G0059400ZY	BnaC07G0139200ZY	0.0250538	0.0966513	0.259218	wgd duplication
Zheyou73	BnaA03G0499100ZY	BnaC01G0119000ZY	0.0998532	0.384059	0.259994	wgd duplication
Zheyou73	BnaA07G0034000ZY	BnaC03G0389000ZY	0.063973	0.245648	0.260425	wgd duplication
Zheyou73	BnaA02G0134300ZY	BnaC09G0354100ZY	0.0735326	0.282101	0.26066	wgd duplication
Zheyou73	BnaA02G0130700ZY	BnaC09G0354100ZY	0.0735326	0.282101	0.26066	wgd duplication
Zheyou73	BnaA08G0193200ZY	BnaC07G0518700ZY	0.0632703	0.242138	0.261298	wgd duplication
Zheyou73	BnaA06G0394400ZY	BnaC02G0256600ZY	0.104785	0.400848	0.261408	wgd duplication
Zheyou73	BnaA01G0362200ZY	BnaC01G0377500ZY	0.0242433	0.092696	0.261536	wgd duplication
Zheyou73	BnaC03G0662900ZY	Bnascaffold2414G0047900ZY	0.07827	0.298356	0.262338	wgd duplication
Zheyou73	BnaA03G0471100ZY	BnaC03G0635000ZY	0.0946684	0.360865	0.262338	wgd duplication
Zheyou73	BnaA06G0090600ZY	BnaC05G0108700ZY	0.0163645	0.0623706	0.262375	wgd duplication
Zheyou73	BnaA03G0331500ZY	BnaC01G0393000ZY	0.080942	0.307466	0.263255	wgd duplication
Zheyou73	BnaA05G0006800ZY	BnaC04G0573100ZY	0.0840626	0.318254	0.264137	wgd duplication
Zheyou73	BnaA08G0122700ZY	BnaC01G0083000ZY	0.0904956	0.341613	0.264907	wgd duplication
Zheyou73	BnaA03G0471100ZY	BnaA08G0116700ZY	0.0931519	0.351439	0.265059	wgd duplication
Zheyou73	BnaA07G0059400ZY	BnaA09G0387400ZY	0.0752594	0.283518	0.265449	wgd duplication
Zheyou73	BnaA08G0000300ZY	BnaC03G0722700ZY	0.00743201	0.0279691	0.265722	wgd duplication
Zheyou73	BnaC03G0131000ZY	BnaC04G0098000ZY	0.0624577	0.234961	0.265821	wgd duplication
Zheyou73	BnaA09G0442600ZY	BnaC08G0290200ZY	0.0465532	0.175008	0.266007	wgd duplication
Zheyou73	BnaC01G0188000ZY	BnaC07G0361000ZY	0.145784	0.547844	0.266104	wgd duplication
Zheyou73	BnaA01G0362200ZY	BnaA05G0390300ZY	0.125128	0.469239	0.266662	wgd duplication
Zheyou73	BnaC01G0083000ZY	BnaC07G0415800ZY	0.083977	0.314891	0.266686	wgd duplication
Zheyou73	BnaC04G0240900ZY	BnaA03G0078600ZY	0.0614387	0.229589	0.267603	transposed duplication
Zheyou73	BnaC02G0285400ZY	BnaC03G0080900ZY	0.0893324	0.333533	0.267836	wgd duplication
Zheyou73	BnaA03G0070300ZY	BnaC09G0479600ZY	0.0759509	0.283465	0.267938	wgd duplication
Zheyou73	BnaA07G0222000ZY	BnaC06G0329400ZY	0.0751877	0.280388	0.268155	wgd duplication
Zheyou73	BnaC01G0119000ZY	BnaC07G0437100ZY	0.103319	0.385172	0.268243	wgd duplication
Zheyou73	BnaC06G0212500ZY	Bnascaffold4467G0010000ZY	0.0627011	0.233707	0.268289	wgd duplication
Zheyou73	BnaA02G0148100ZY	BnaA02G0152900ZY	0.00339581	0.0126572	0.268292	wgd duplication
Zheyou73	BnaA07G0074300ZY	BnaA09G0409200ZY	0.0802128	0.298608	0.268622	wgd duplication
Zheyou73	BnaA03G0331500ZY	BnaC01G0395000ZY	0.0808588	0.300799	0.268814	wgd duplication
Zheyou73	BnaA03G0499100ZY	BnaC07G0437100ZY	0.0128465	0.0477422	0.269081	wgd duplication
Zheyou73	BnaC01G0264400ZY	BnaC07G0089000ZY	0.0630519	0.234157	0.269272	wgd duplication
Zheyou73	BnaA02G0045000ZY	BnaA10G0204500ZY	0.0725027	0.268116	0.270415	wgd duplication
Zheyou73	BnaA01G0348200ZY	BnaA05G0374200ZY	0.0834374	0.307558	0.27129	wgd duplication
Zheyou73	BnaA03G0048500ZY	BnaA10G0241100ZY	0.0979788	0.361119	0.27132	wgd duplication
Zheyou73	BnaA02G0032000ZY	BnaA03G0058600ZY	0.0976934	0.360049	0.271334	wgd duplication
Zheyou73	BnaA09G0559500ZY	BnaC08G0206600ZY	0.0904929	0.333132	0.271643	wgd duplication
Zheyou73	BnaA03G0257200ZY	BnaA07G0102200ZY	0.123051	0.450381	0.273216	wgd duplication
Zheyou73	BnaA03G0197700ZY	BnaA05G0082000ZY	0.0728374	0.266528	0.273282	wgd duplication
Zheyou73	BnaA07G0102200ZY	BnaC03G0203300ZY	0.121132	0.442403	0.273804	wgd duplication
Zheyou73	BnaA06G0363200ZY	BnaC09G0020900ZY	0.0905399	0.330431	0.274006	wgd duplication
Zheyou73	BnaA03G0070300ZY	BnaA10G0204500ZY	0.0825012	0.301006	0.274085	wgd duplication
Zheyou73	BnaA09G0562100ZY	BnaC08G0421800ZY	0.0202612	0.0732871	0.276464	wgd duplication
Zheyou73	BnaA05G0426000ZY	BnaC01G0404300ZY	0.0673008	0.24262	0.277392	wgd duplication
Zheyou73	BnaA06G0272100ZY	BnaC09G0058500ZY	0.0526276	0.189657	0.277488	wgd duplication
Zheyou73	BnaA02G0168300ZY	BnaC03G0080900ZY	0.0876607	0.315281	0.278039	wgd duplication
Zheyou73	BnaA01G0095600ZY	BnaC07G0398500ZY	0.078099	0.280259	0.278667	wgd duplication
Zheyou73	BnaA04G0196700ZY	BnaA05G0006800ZY	0.0828935	0.297014	0.27909	wgd duplication
Zheyou73	BnaA03G0426300ZY	BnaC01G0188000ZY	0.159102	0.566739	0.280733	wgd duplication
Zheyou73	BnaA05G0125500ZY	BnaC04G0461800ZY	0.0877094	0.312165	0.280971	wgd duplication
Zheyou73	BnaC03G0478400ZY	BnaC09G0058500ZY	0.054861	0.19494	0.281425	wgd duplication
Zheyou73	BnaA08G0223000ZY	BnaC05G0209600ZY	0.0784921	0.278435	0.281905	wgd duplication
Zheyou73	BnaA03G0459700ZY	BnaA08G0106200ZY	0.0950864	0.336498	0.282576	wgd duplication
Zheyou73	BnaA03G0417900ZY	BnaC02G0358100ZY	0.117478	0.414939	0.283121	wgd duplication
Zheyou73	BnaA10G0179100ZY	BnaC09G0447300ZY	0.00519069	0.0182954	0.283716	wgd duplication
Zheyou73	BnaA05G0443100ZY	BnaC01G0421800ZY	0.061054	0.215179	0.283736	wgd duplication
Zheyou73	BnaA01G0124200ZY	BnaC01G0083000ZY	0.0176136	0.0620085	0.284052	wgd duplication
Zheyou73	BnaA07G0059400ZY	BnaC05G0218000ZY	0.0796048	0.280116	0.284186	wgd duplication
Zheyou73	BnaA03G0571500ZY	BnaC03G0603400ZY	0.0951008	0.333831	0.284877	wgd duplication
Zheyou73	BnaA07G0245900ZY	BnaC06G0297300ZY	0.0781944	0.274422	0.284942	wgd duplication
Zheyou73	BnaA06G0272100ZY	BnaA09G0078300ZY	0.0554827	0.194433	0.285357	wgd duplication
Zheyou73	BnaC01G0083000ZY	BnaC03G0643200ZY	0.0944013	0.33053	0.285606	wgd duplication
Zheyou73	BnaA09G0046100ZY	BnaC09G0020900ZY	0.00947512	0.032937	0.287674	wgd duplication
Zheyou73	BnaA03G0302600ZY	BnaC05G0552600ZY	0.0729406	0.253347	0.287908	wgd duplication
Zheyou73	BnaC01G0188000ZY	BnaC08G0261400ZY	0.198911	0.690776	0.287953	wgd duplication
Zheyou73	BnaC03G0043900ZY	BnaC03G0449900ZY	0.205919	0.715089	0.287963	wgd duplication
Zheyou73	BnaA09G0072800ZY	BnaC09G0052500ZY	0.0335318	0.116279	0.288374	wgd duplication
Zheyou73	BnaC01G0049400ZY	BnaC07G0398500ZY	0.0812662	0.281169	0.28903	wgd duplication
Zheyou73	BnaA09G0091100ZY	BnaC09G0076500ZY	0.0143609	0.0495892	0.289598	wgd duplication
Zheyou73	BnaC03G0389000ZY	BnaC07G0105600ZY	0.0653189	0.224262	0.291261	wgd duplication
Zheyou73	BnaC08G0206600ZY	BnaC08G0419000ZY	0.0996199	0.341589	0.291637	wgd duplication
Zheyou73	BnaC02G0317700ZY	BnaC09G0020900ZY	0.0981536	0.336537	0.291657	wgd duplication
Zheyou73	BnaA04G0035900ZY	BnaC04G0357000ZY	0.0403053	0.138131	0.29179	wgd duplication
Zheyou73	BnaA03G0389900ZY	BnaA07G0034000ZY	0.0655551	0.224454	0.292065	wgd duplication
Zheyou73	BnaC01G0360600ZY	BnaC05G0469400ZY	0.082144	0.281115	0.292208	wgd duplication
Zheyou73	BnaC01G0377500ZY	BnaC05G0489400ZY	0.119454	0.408585	0.292359	wgd duplication
Zheyou73	BnaA09G0559500ZY	BnaC08G0419000ZY	0.0260582	0.0890634	0.29258	wgd duplication
Zheyou73	BnaA02G0185000ZY	BnaC02G0264000ZY	0.00585275	0.0199994	0.292647	wgd duplication
Zheyou73	BnaC02G0106000ZY	BnaC06G0382500ZY	0.0824827	0.281452	0.293062	wgd duplication
Zheyou73	BnaA04G0118300ZY	BnaA05G0125500ZY	0.0918424	0.312718	0.293691	wgd duplication
Zheyou73	BnaC02G0264000ZY	BnaC06G0312600ZY	0.105399	0.358802	0.293751	wgd duplication
Zheyou73	BnaA03G0453000ZY	BnaC01G0038100ZY	0.095735	0.325858	0.293794	wgd duplication
Zheyou73	BnaA09G0059900ZY	BnaC07G0325200ZY	0.0748524	0.254723	0.293858	wgd duplication
Zheyou73	BnaA06G0394400ZY	BnaC07G0255000ZY	0.0317514	0.108028	0.293919	wgd duplication
Zheyou73	BnaA01G0086100ZY	BnaA03G0453000ZY	0.0961518	0.327045	0.294002	wgd duplication
Zheyou73	BnaA09G0409200ZY	BnaC07G0158200ZY	0.085026	0.289068	0.294138	wgd duplication
Zheyou73	BnaA05G0082000ZY	BnaC04G0512100ZY	0.0733453	0.24897	0.294595	wgd duplication
Zheyou73	BnaC05G0209600ZY	BnaC08G0243400ZY	0.0804857	0.272893	0.294935	wgd duplication
Zheyou73	BnaA08G0180000ZY	BnaC07G0507000ZY	0.107405	0.364103	0.294986	wgd duplication
Zheyou73	BnaA01G0149300ZY	BnaA03G0158200ZY	0.294325	0.996572	0.295337	wgd duplication
Zheyou73	BnaA02G0384400ZY	BnaA06G0348600ZY	0.0987075	0.33379	0.295718	wgd duplication
Zheyou73	BnaA09G0387400ZY	BnaC07G0139200ZY	0.083954	0.283523	0.29611	wgd duplication
Zheyou73	BnaA01G0283700ZY	BnaA07G0023500ZY	0.0751654	0.25384	0.296113	wgd duplication
Zheyou73	BnaA08G0248700ZY	BnaA09G0559500ZY	0.0904326	0.304311	0.297172	wgd duplication
Zheyou73	BnaA07G0023500ZY	BnaC01G0264400ZY	0.0797117	0.266774	0.298798	wgd duplication
Zheyou73	BnaA03G0058600ZY	BnaA06G0296600ZY	0.237383	0.794249	0.298877	wgd duplication
Zheyou73	BnaC01G0414400ZY	BnaC05G0557800ZY	0.0767065	0.254922	0.300902	wgd duplication
Zheyou73	BnaA07G0131100ZY	BnaC08G0290200ZY	0.0815516	0.270807	0.301143	wgd duplication
Zheyou73	BnaA05G0390300ZY	BnaC01G0377500ZY	0.122298	0.405311	0.301738	wgd duplication
Zheyou73	BnaA09G0417300ZY	BnaC01G0188000ZY	0.221445	0.729518	0.303549	wgd duplication
Zheyou73	BnaA07G0222000ZY	BnaA07G0245900ZY	0.0802165	0.264054	0.303788	wgd duplication
Zheyou73	BnaA10G0204500ZY	BnaC09G0589500ZY	0.0766687	0.250892	0.305584	wgd duplication
Zheyou73	BnaA09G0074900ZY	BnaC07G0355800ZY	0.0946298	0.309575	0.305676	wgd duplication
Zheyou73	BnaA08G0193200ZY	BnaC03G0583900ZY	0.0165138	0.0539818	0.305913	wgd duplication
Zheyou73	BnaA06G0126000ZY	BnaC08G0417800ZY	0.10186	0.332325	0.306507	wgd duplication
Zheyou73	BnaA03G0197700ZY	BnaC04G0098000ZY	0.0659253	0.215057	0.306548	wgd duplication
Zheyou73	BnaA03G0172700ZY	BnaC04G0461800ZY	0.0942074	0.306701	0.307164	wgd duplication
Zheyou73	BnaA02G0185000ZY	BnaC06G0312600ZY	0.102535	0.333045	0.307871	wgd duplication
Zheyou73	BnaA06G0348600ZY	BnaC02G0330500ZY	0.101769	0.329301	0.309045	wgd duplication
Zheyou73	BnaA02G0394100ZY	BnaC09G0037000ZY	0.0925218	0.299128	0.309305	wgd duplication
Zheyou73	BnaA10G0140000ZY	BnaC09G0388200ZY	0.0139747	0.0451742	0.309351	wgd duplication
Zheyou73	BnaA06G0126000ZY	BnaA09G0558900ZY	0.104768	0.33778	0.310166	wgd duplication
Zheyou73	BnaA01G0348200ZY	BnaC05G0469400ZY	0.0803935	0.25903	0.310364	wgd duplication
Zheyou73	BnaA03G0422000ZY	BnaC02G0362400ZY	0.123252	0.395531	0.311611	wgd duplication
Zheyou73	BnaC05G0149600ZY	BnaC08G0417800ZY	0.11838	0.379078	0.312283	wgd duplication
Zheyou73	BnaA06G0363200ZY	BnaA09G0046100ZY	0.0919173	0.293955	0.312691	wgd duplication
Zheyou73	BnaA08G0106200ZY	BnaC07G0398500ZY	0.10616	0.338767	0.313372	wgd duplication
Zheyou73	BnaA01G0086100ZY	BnaC07G0391500ZY	0.0887723	0.281971	0.314828	wgd duplication
Zheyou73	BnaA10G0070600ZY	BnaC02G0256600ZY	0.0207369	0.0657432	0.315422	wgd duplication
Zheyou73	BnaA08G0248700ZY	BnaC08G0419000ZY	0.0993796	0.31463	0.315862	wgd duplication
Zheyou73	BnaA05G0426000ZY	BnaC05G0524700ZY	0.00631507	0.0199875	0.315951	wgd duplication
Zheyou73	BnaA02G0384400ZY	BnaC07G0311800ZY	0.114184	0.361335	0.316006	wgd duplication
Zheyou73	BnaA06G0367700ZY	BnaC07G0290600ZY	0.00677149	0.0213337	0.317408	wgd duplication
Zheyou73	BnaA01G0345800ZY	BnaA05G0371000ZY	0.0798303	0.250662	0.318478	wgd duplication
Zheyou73	BnaA03G0257200ZY	BnaC03G0203300ZY	0.0230078	0.0722397	0.318493	wgd duplication
Zheyou73	BnaA05G0061800ZY	BnaC04G0071000ZY	0.0650209	0.204027	0.318688	wgd duplication
Zheyou73	BnaA03G0058600ZY	BnaC03G0449900ZY	0.235476	0.738697	0.318772	wgd duplication
Zheyou73	BnaC08G0155000ZY	BnaC08G0471400ZY	0.0953594	0.298774	0.319168	wgd duplication
Zheyou73	BnaA05G0125500ZY	BnaC03G0099900ZY	0.107287	0.336075	0.319233	wgd duplication
Zheyou73	BnaA09G0072800ZY	BnaC02G0358100ZY	0.122711	0.383561	0.319926	wgd duplication
Zheyou73	BnaA10G0241100ZY	BnaC09G0525600ZY	0.0214158	0.0667698	0.320741	wgd duplication
Zheyou73	BnaC02G0362400ZY	BnaC07G0355800ZY	0.137277	0.427267	0.321292	wgd duplication
Zheyou73	BnaA03G0422000ZY	BnaC09G0054800ZY	0.092535	0.287715	0.32162	wgd duplication
Zheyou73	BnaA01G0283700ZY	BnaC03G0393800ZY	0.0865374	0.268885	0.321838	wgd duplication
Zheyou73	BnaA02G0405700ZY	BnaA09G0072800ZY	0.147613	0.457908	0.322363	wgd duplication
Zheyou73	BnaA02G0234400ZY	BnaC02G0109400ZY	0.00283522	0.00879453	0.322384	wgd duplication
Zheyou73	BnaC03G0277200ZY	BnaC05G0552600ZY	0.0944243	0.292733	0.322561	wgd duplication
Zheyou73	BnaA03G0417900ZY	BnaC09G0052500ZY	0.0997492	0.309203	0.322601	wgd duplication
Zheyou73	BnaA05G0371000ZY	BnaC01G0356400ZY	0.0801694	0.248479	0.322641	wgd duplication
Zheyou73	BnaA01G0124200ZY	BnaA08G0122700ZY	0.10845	0.335823	0.322937	wgd duplication
Zheyou73	BnaA06G0337900ZY	BnaA09G0059900ZY	0.0720134	0.222838	0.323165	wgd duplication
Zheyou73	BnaC07G0325200ZY	BnaC09G0037000ZY	0.0723533	0.223711	0.323423	wgd duplication
Zheyou73	BnaA01G0124200ZY	BnaC03G0643200ZY	0.110807	0.342224	0.323786	wgd duplication
Zheyou73	BnaA06G0124700ZY	BnaC08G0206600ZY	0.111009	0.342707	0.323917	wgd duplication
Zheyou73	BnaA08G0180000ZY	BnaC03G0603400ZY	0.0376075	0.115969	0.32429	wgd duplication
Zheyou73	BnaA02G0230400ZY	BnaC06G0382500ZY	0.101336	0.312258	0.324525	wgd duplication
Zheyou73	BnaA02G0373000ZY	BnaC09G0020900ZY	0.107205	0.330065	0.324799	wgd duplication
Zheyou73	BnaA09G0558900ZY	BnaC05G0149600ZY	0.12294	0.378481	0.324826	wgd duplication
Zheyou73	BnaA07G0034000ZY	BnaC01G0276900ZY	0.102901	0.316023	0.325612	wgd duplication
Zheyou73	BnaA07G0289300ZY	BnaC02G0106000ZY	0.084414	0.258835	0.326131	wgd duplication
Zheyou73	BnaA03G0389900ZY	BnaC07G0105600ZY	0.0671159	0.205696	0.326286	wgd duplication
Zheyou73	BnaA02G0394100ZY	BnaC07G0325200ZY	0.0932515	0.284967	0.327237	wgd duplication
Zheyou73	BnaA04G0196700ZY	BnaC04G0573100ZY	0.00454022	0.0138256	0.328392	wgd duplication
Zheyou73	BnaC05G0150000ZY	BnaC08G0207800ZY	0.119509	0.362417	0.329756	wgd duplication
Zheyou73	BnaC07G0351700ZY	BnaC09G0052500ZY	0.102536	0.3104	0.330336	wgd duplication
Zheyou73	BnaA01G0149300ZY	BnaC07G0437100ZY	0.10784	0.326234	0.330559	wgd duplication
Zheyou73	BnaA07G0293000ZY	BnaC06G0259100ZY	0.0839477	0.253766	0.330807	wgd duplication
Zheyou73	BnaA02G0230400ZY	BnaA07G0289300ZY	0.100968	0.304895	0.331157	wgd duplication
Zheyou73	BnaA01G0173000ZY	BnaA03G0514100ZY	0.0689067	0.207816	0.331576	wgd duplication
Zheyou73	BnaA06G0124700ZY	BnaA08G0248700ZY	0.115316	0.347675	0.331678	wgd duplication
Zheyou73	BnaC03G0299500ZY	BnaC05G0524700ZY	0.0909383	0.273192	0.332873	wgd duplication
Zheyou73	BnaA01G0124200ZY	BnaC07G0415800ZY	0.0972725	0.292209	0.332886	wgd duplication
Zheyou73	BnaC01G0264400ZY	BnaC03G0393800ZY	0.0903605	0.270911	0.333543	wgd duplication
Zheyou73	BnaC01G0393000ZY	BnaC03G0313800ZY	0.0865366	0.259292	0.333742	wgd duplication
Zheyou73	BnaA04G0030000ZY	BnaC04G0348400ZY	0.0162986	0.0486674	0.334898	wgd duplication
Zheyou73	BnaA03G0453000ZY	BnaC08G0116500ZY	0.0962296	0.286459	0.335928	wgd duplication
Zheyou73	BnaA01G0149300ZY	BnaA03G0499100ZY	0.110139	0.326069	0.337778	wgd duplication
Zheyou73	BnaC06G0259100ZY	BnaC06G0387100ZY	0.0738907	0.218486	0.338193	wgd duplication
Zheyou73	BnaA02G0234400ZY	BnaC06G0387100ZY	0.106118	0.313235	0.338779	wgd duplication
Zheyou73	BnaA07G0293000ZY	BnaC06G0387100ZY	0.0183689	0.054191	0.338966	wgd duplication
Zheyou73	BnaA06G0126100ZY	BnaC08G0207800ZY	0.117496	0.346576	0.339018	wgd duplication
Zheyou73	BnaC02G0330500ZY	BnaC07G0311800ZY	0.117687	0.345617	0.340513	wgd duplication
Zheyou73	BnaC01G0395000ZY	BnaC03G0313800ZY	0.0864915	0.253781	0.340812	wgd duplication
Zheyou73	BnaA03G0571500ZY	BnaC07G0507000ZY	0.0279495	0.081987	0.340901	wgd duplication
Zheyou73	BnaA07G0218000ZY	BnaC06G0290900ZY	0.00943676	0.0276128	0.341753	wgd duplication
Zheyou73	BnaA07G0159700ZY	BnaC06G0207200ZY	0.0191907	0.0561493	0.34178	wgd duplication
Zheyou73	BnaA09G0046100ZY	BnaC02G0317700ZY	0.105629	0.308463	0.342437	wgd duplication
Zheyou73	BnaA01G0173000ZY	BnaC07G0451700ZY	0.0711918	0.207713	0.34274	wgd duplication
Zheyou73	BnaA03G0453000ZY	BnaA08G0101100ZY	0.0972392	0.282141	0.344647	wgd duplication
Zheyou73	BnaC01G0038100ZY	BnaC07G0391500ZY	0.0910617	0.263977	0.34496	wgd duplication
Zheyou73	BnaA02G0032000ZY	BnaC03G0043900ZY	0.105893	0.306587	0.345391	wgd duplication
Zheyou73	BnaA02G0405700ZY	BnaA03G0417900ZY	0.133529	0.386143	0.345803	wgd duplication
Zheyou73	BnaC03G0131000ZY	BnaC04G0512100ZY	0.0919741	0.26593	0.345858	wgd duplication
Zheyou73	BnaA02G0123100ZY	BnaC03G0046800ZY	0.113737	0.328606	0.346119	wgd duplication
Zheyou73	BnaA05G0413700ZY	BnaC03G0309400ZY	0.0717065	0.207011	0.346389	wgd duplication
Zheyou73	BnaA01G0212500ZY	BnaC01G0188000ZY	0.0580376	0.167305	0.346896	wgd duplication
Zheyou73	BnaC05G0218000ZY	BnaC07G0139200ZY	0.0956684	0.275449	0.347318	wgd duplication
Zheyou73	BnaA02G0405700ZY	BnaC07G0351700ZY	0.139034	0.400051	0.347541	wgd duplication
Zheyou73	BnaC02G0109400ZY	BnaC06G0387100ZY	0.106125	0.305073	0.347866	wgd duplication
Zheyou73	BnaA02G0045000ZY	BnaC09G0479600ZY	0.0683675	0.196451	0.348013	wgd duplication
Zheyou73	BnaA02G0114000ZY	BnaA10G0140000ZY	0.0701453	0.200599	0.349679	wgd duplication
Zheyou73	BnaA02G0103000ZY	BnaA10G0140000ZY	0.0701453	0.200599	0.349679	wgd duplication
Zheyou73	BnaC02G0342100ZY	BnaC09G0037000ZY	0.0917692	0.261553	0.350863	wgd duplication
Zheyou73	BnaA03G0422000ZY	BnaC07G0355800ZY	0.0217384	0.0618833	0.35128	wgd duplication
Zheyou73	BnaC03G0619100ZY	BnaC07G0398500ZY	0.109169	0.310413	0.351691	wgd duplication
Zheyou73	BnaA04G0037500ZY	BnaC04G0359000ZY	0.0487643	0.138352	0.352465	wgd duplication
Zheyou73	BnaC09G0479600ZY	BnaC09G0589500ZY	0.0777962	0.219366	0.354641	wgd duplication
Zheyou73	BnaA02G0148100ZY	BnaA10G0092200ZY	0.127405	0.358531	0.355354	wgd duplication
Zheyou73	BnaA03G0048500ZY	BnaC03G0033600ZY	0.0468264	0.13143	0.356285	wgd duplication
Zheyou73	BnaA02G0394100ZY	BnaA06G0337900ZY	0.0936288	0.262421	0.356789	wgd duplication
Zheyou73	BnaA03G0345800ZY	BnaC03G0331900ZY	0.0531134	0.148468	0.357743	wgd duplication
Zheyou73	BnaC07G0296500ZY	BnaC09G0020900ZY	0.0894147	0.249729	0.358047	wgd duplication
Zheyou73	BnaC01G0038100ZY	BnaC08G0116500ZY	0.0846797	0.23615	0.358584	wgd duplication
Zheyou73	BnaA01G0291600ZY	BnaA07G0034000ZY	0.103637	0.289006	0.358599	wgd duplication
Zheyou73	BnaA08G0122700ZY	BnaC07G0415800ZY	0.125962	0.350766	0.359104	wgd duplication
Zheyou73	BnaA01G0283700ZY	BnaA03G0393400ZY	0.0797164	0.221562	0.359792	wgd duplication
Zheyou73	BnaA03G0326900ZY	BnaA05G0413700ZY	0.0741609	0.205562	0.360771	wgd duplication
Zheyou73	BnaA03G0326900ZY	BnaC05G0511000ZY	0.075458	0.208887	0.361239	wgd duplication
Zheyou73	BnaA07G0218000ZY	BnaC06G0316800ZY	0.103951	0.286444	0.362902	wgd duplication
Zheyou73	BnaA06G0108200ZY	BnaA09G0568500ZY	0.139943	0.384742	0.363731	wgd duplication
Zheyou73	BnaA09G0559500ZY	BnaC05G0148400ZY	0.12545	0.344653	0.363991	wgd duplication
Zheyou73	BnaA02G0152900ZY	BnaA10G0092200ZY	0.130066	0.356866	0.364467	wgd duplication
Zheyou73	BnaA09G0568500ZY	BnaC05G0130900ZY	0.135397	0.371376	0.364582	wgd duplication
Zheyou73	BnaC07G0355800ZY	BnaC09G0054800ZY	0.100032	0.27202	0.367736	wgd duplication
Zheyou73	BnaC03G0033600ZY	BnaC09G0525600ZY	0.0960899	0.260503	0.368864	wgd duplication
Zheyou73	BnaA01G0086100ZY	BnaA08G0101100ZY	0.0862763	0.233706	0.369165	wgd duplication
Zheyou73	BnaA02G0045000ZY	BnaA03G0070300ZY	0.0804074	0.21712	0.370337	wgd duplication
Zheyou73	BnaC06G0164900ZY	BnaC08G0290200ZY	0.108063	0.290398	0.372122	wgd duplication
Zheyou73	BnaA07G0233400ZY	BnaC06G0312300ZY	0.0578286	0.154938	0.373236	wgd duplication
Zheyou73	BnaC07G0391500ZY	BnaC08G0116500ZY	0.0926921	0.248131	0.373561	wgd duplication
Zheyou73	BnaA03G0417900ZY	BnaC07G0351700ZY	0.023071	0.061679	0.37405	wgd duplication
Zheyou73	BnaA06G0350400ZY	BnaC07G0310100ZY	0.0169258	0.045242	0.374118	wgd duplication
Zheyou73	BnaA06G0337900ZY	BnaC09G0037000ZY	0.0743056	0.197593	0.376053	wgd duplication
Zheyou73	BnaA02G0373000ZY	BnaA09G0046100ZY	0.116371	0.309169	0.376399	wgd duplication
Zheyou73	BnaA06G0158000ZY	BnaC08G0251400ZY	0.0908291	0.241302	0.376413	wgd duplication
Zheyou73	BnaC03G0643200ZY	BnaC07G0415800ZY	0.112783	0.299593	0.376455	wgd duplication
Zheyou73	BnaA01G0291600ZY	BnaC07G0105600ZY	0.105834	0.280688	0.377052	wgd duplication
Zheyou73	BnaA02G0363300ZY	BnaC02G0305200ZY	0.0292981	0.0776585	0.377268	wgd duplication
Zheyou73	BnaA02G0123100ZY	BnaA03G0128000ZY	0.113039	0.299247	0.377743	wgd duplication
Zheyou73	BnaC05G0148400ZY	BnaC08G0419000ZY	0.139088	0.366701	0.379296	wgd duplication
Zheyou73	BnaA08G0101100ZY	BnaC01G0038100ZY	0.0853739	0.224866	0.379666	wgd duplication
Zheyou73	BnaA02G0405700ZY	BnaC09G0052500ZY	0.151979	0.398855	0.381038	wgd duplication
Zheyou73	BnaC04G0098000ZY	BnaC04G0512100ZY	0.0692299	0.181464	0.381507	wgd duplication
Zheyou73	BnaA05G0082000ZY	BnaC04G0098000ZY	0.0192892	0.0505167	0.381839	wgd duplication
Zheyou73	BnaA02G0405700ZY	BnaC02G0358100ZY	0.10859	0.284355	0.381882	wgd duplication
Zheyou73	BnaC02G0342100ZY	BnaC07G0325200ZY	0.100197	0.261829	0.382682	wgd duplication
Zheyou73	BnaA09G0387400ZY	BnaC05G0218000ZY	0.0139151	0.0363096	0.383234	wgd duplication
Zheyou73	BnaA02G0234400ZY	BnaA07G0293000ZY	0.107866	0.280283	0.384846	wgd duplication
Zheyou73	BnaA02G0045000ZY	BnaC09G0589500ZY	0.0775999	0.201434	0.385237	wgd duplication
Zheyou73	BnaA06G0124700ZY	BnaA09G0559500ZY	0.144644	0.375449	0.385256	wgd duplication
Zheyou73	BnaC05G0148400ZY	BnaC08G0206600ZY	0.111386	0.288436	0.386174	wgd duplication
Zheyou73	BnaC06G0290900ZY	BnaC06G0316800ZY	0.104208	0.269378	0.386848	wgd duplication
Zheyou73	BnaA03G0156800ZY	BnaC03G0080900ZY	0.0192342	0.0496079	0.387724	wgd duplication
Zheyou73	BnaA10G0100800ZY	BnaC09G0334400ZY	0.00686106	0.0176271	0.389233	wgd duplication
Zheyou73	BnaA09G0059900ZY	BnaC02G0342100ZY	0.112098	0.287747	0.389571	wgd duplication
Zheyou73	BnaC03G0105200ZY	BnaC03G0209000ZY	0.131281	0.336581	0.390043	wgd duplication
Zheyou73	BnaA01G0353500ZY	BnaC01G0367400ZY	0.018405	0.0471664	0.390215	wgd duplication
Zheyou73	BnaA03G0547700ZY	BnaC07G0484400ZY	0.0283761	0.0725577	0.391083	wgd duplication
Zheyou73	BnaA01G0149300ZY	BnaC01G0119000ZY	0.0773788	0.197435	0.39192	wgd duplication
Zheyou73	BnaA02G0409000ZY	BnaC02G0362400ZY	0.0601097	0.153344	0.391992	wgd duplication
Zheyou73	BnaC03G0309400ZY	BnaC05G0511000ZY	0.0774312	0.197013	0.393025	wgd duplication
Zheyou73	BnaA05G0004700ZY	BnaC03G0193200ZY	0.127915	0.325146	0.393408	wgd duplication
Zheyou73	BnaA08G0101100ZY	BnaC07G0391500ZY	0.0935581	0.236895	0.394935	wgd duplication
Zheyou73	BnaA03G0248700ZY	BnaA05G0004700ZY	0.123448	0.312563	0.394953	wgd duplication
Zheyou73	BnaA07G0289300ZY	BnaC06G0382500ZY	0.0200351	0.0506969	0.395193	wgd duplication
Zheyou73	BnaA07G0293000ZY	BnaC02G0109400ZY	0.107989	0.272449	0.396363	wgd duplication
Zheyou73	BnaC01G0149300ZY	BnaC07G0451700ZY	0.082964	0.20916	0.396654	wgd duplication
Zheyou73	BnaA03G0197700ZY	BnaC04G0512100ZY	0.0935582	0.233748	0.400252	wgd duplication
Zheyou73	BnaA08G0000300ZY	BnaC03G0331900ZY	0.535449	1.33621	0.400722	wgd duplication
Zheyou73	BnaA07G0199100ZY	BnaC02G0107800ZY	0.16083	0.401139	0.400935	wgd duplication
Zheyou73	BnaC08G0321300ZY	BnaC08G0207800ZY	0.106858	0.265913	0.401852	transposed duplication
Zheyou73	BnaA08G0248700ZY	BnaC05G0148400ZY	0.112844	0.280776	0.4019	wgd duplication
Zheyou73	BnaA02G0234400ZY	BnaC06G0259100ZY	0.123813	0.308	0.401989	wgd duplication
Zheyou73	BnaA10G0241100ZY	BnaC03G0033600ZY	0.104502	0.259692	0.402408	wgd duplication
Zheyou73	BnaA03G0002100ZY	BnaC09G0436800ZY	0.12348	0.306378	0.403031	wgd duplication
Zheyou73	BnaA09G0046100ZY	BnaC07G0296500ZY	0.0921652	0.228263	0.403768	wgd duplication
Zheyou73	BnaA02G0428000ZY	BnaC03G0442700ZY	0.0665478	0.164805	0.403798	wgd duplication
Zheyou73	BnaA06G0108200ZY	BnaC08G0428700ZY	0.137663	0.340095	0.404777	wgd duplication
Zheyou73	BnaA08G0251300ZY	BnaC08G0202700ZY	0.0305855	0.0754066	0.405608	wgd duplication
Zheyou73	BnaA03G0514100ZY	BnaC01G0149300ZY	0.0802129	0.197383	0.406381	wgd duplication
Zheyou73	BnaC02G0386500ZY	BnaC03G0442700ZY	0.0642235	0.157998	0.406483	wgd duplication
Zheyou73	BnaC02G0109400ZY	BnaC06G0259100ZY	0.124331	0.305869	0.406484	wgd duplication
Zheyou73	BnaA02G0064000ZY	BnaA10G0179100ZY	0.0972625	0.238522	0.407772	wgd duplication
Zheyou73	BnaA02G0152900ZY	BnaC09G0321200ZY	0.135124	0.329343	0.410284	wgd duplication
Zheyou73	BnaA06G0126000ZY	BnaC05G0149600ZY	0.0297653	0.0724951	0.410584	wgd duplication
Zheyou73	BnaA02G0428000ZY	BnaA06G0301800ZY	0.0733302	0.178347	0.411166	wgd duplication
Zheyou73	BnaA09G0329600ZY	BnaC06G0089500ZY	0.0103548	0.0251824	0.411194	wgd duplication
Zheyou73	BnaA03G0389900ZY	BnaC03G0389000ZY	0.0102227	0.0247901	0.412368	wgd duplication
Zheyou73	BnaA02G0078300ZY	BnaA10G0170200ZY	0.107723	0.261133	0.412521	wgd duplication
Zheyou73	BnaA02G0071300ZY	BnaA10G0170200ZY	0.107723	0.261133	0.412521	wgd duplication
Zheyou73	BnaA06G0301800ZY	BnaC02G0386500ZY	0.0710703	0.172188	0.412747	wgd duplication
Zheyou73	BnaA09G0043000ZY	BnaC09G0018200ZY	0.0158224	0.038302	0.413095	wgd duplication
Zheyou73	BnaA07G0218000ZY	BnaA07G0256200ZY	0.0995611	0.240622	0.413766	wgd duplication
Zheyou73	BnaC02G0107800ZY	BnaC06G0260600ZY	0.171282	0.410214	0.417543	wgd duplication
Zheyou73	BnaA06G0337900ZY	BnaC02G0342100ZY	0.100656	0.239737	0.41986	wgd duplication
Zheyou73	BnaC01G0356400ZY	BnaC05G0465800ZY	0.117867	0.280292	0.420517	wgd duplication
Zheyou73	BnaA10G0170200ZY	BnaC09G0436800ZY	0.015119	0.0356554	0.42403	wgd duplication
Zheyou73	BnaA01G0345800ZY	BnaC05G0465800ZY	0.119277	0.280671	0.424972	wgd duplication
Zheyou73	BnaA03G0471100ZY	BnaC07G0409600ZY	0.0438609	0.102969	0.425961	wgd duplication
Zheyou73	BnaC02G0323000ZY	BnaA02G0368000ZY	0.0402234	0.0941604	0.427179	transposed duplication
Zheyou73	BnaC03G0193200ZY	BnaC04G0005800ZY	0.121609	0.283192	0.429424	wgd duplication
Zheyou73	BnaA02G0232900ZY	BnaA07G0199100ZY	0.16325	0.37856	0.431239	wgd duplication
Zheyou73	BnaA08G0248700ZY	BnaC08G0206600ZY	0.010299	0.0238674	0.431509	wgd duplication
Zheyou73	BnaA03G0002100ZY	BnaA10G0170200ZY	0.12025	0.276297	0.43522	wgd duplication
Zheyou73	BnaA08G0223000ZY	BnaC08G0243400ZY	0.0156415	0.0359098	0.435577	wgd duplication
Zheyou73	BnaA03G0248700ZY	BnaC04G0005800ZY	0.118817	0.272483	0.436053	wgd duplication
Zheyou73	BnaC05G0130900ZY	BnaC08G0428700ZY	0.13572	0.310857	0.436598	wgd duplication
Zheyou73	BnaC03G0393800ZY	BnaC07G0089000ZY	0.0725712	0.165915	0.437401	wgd duplication
Zheyou73	BnaC02G0317700ZY	BnaC07G0296500ZY	0.0957132	0.2185	0.438048	wgd duplication
Zheyou73	BnaC03G0043900ZY	BnaC09G0502500ZY	0.085769	0.195448	0.438833	wgd duplication
Zheyou73	BnaA01G0353500ZY	BnaA03G0345800ZY	0.0729794	0.166194	0.439123	wgd duplication
Zheyou73	BnaA07G0256200ZY	BnaC06G0290900ZY	0.0993646	0.22571	0.440231	wgd duplication
Zheyou73	BnaA02G0064000ZY	BnaC09G0447300ZY	0.0937845	0.211584	0.44325	wgd duplication
Zheyou73	BnaA03G0158200ZY	BnaC03G0081900ZY	0.0169478	0.0380177	0.445787	wgd duplication
Zheyou73	BnaA03G0058600ZY	BnaC09G0502500ZY	0.0867718	0.194563	0.445982	wgd duplication
Zheyou73	BnaA06G0363200ZY	BnaC02G0317700ZY	0.0982494	0.219962	0.446665	wgd duplication
Zheyou73	BnaA06G0350400ZY	BnaA09G0051500ZY	0.101009	0.225218	0.448492	wgd duplication
Zheyou73	BnaA03G0393400ZY	BnaA07G0023500ZY	0.0822847	0.182913	0.449858	wgd duplication
Zheyou73	BnaA07G0023500ZY	BnaC03G0393800ZY	0.0855876	0.189541	0.451553	wgd duplication
Zheyou73	BnaA10G0204500ZY	BnaC09G0479600ZY	0.032491	0.0712078	0.456285	wgd duplication
Zheyou73	BnaA05G0114500ZY	BnaC03G0105200ZY	0.133848	0.292413	0.457737	wgd duplication
Zheyou73	BnaA03G0002100ZY	BnaA03G0096300ZY	0.0141085	0.0308016	0.458044	wgd duplication
Zheyou73	BnaA03G0172700ZY	BnaC03G0099900ZY	0.0170733	0.0372407	0.458456	wgd duplication
Zheyou73	BnaA02G0114000ZY	BnaC09G0388200ZY	0.0800229	0.17377	0.460511	wgd duplication
Zheyou73	BnaA02G0103000ZY	BnaC09G0388200ZY	0.0800229	0.17377	0.460511	wgd duplication
Zheyou73	BnaA07G0131100ZY	BnaA09G0442600ZY	0.0968611	0.210295	0.460597	wgd duplication
Zheyou73	BnaC02G0107800ZY	BnaC06G0385600ZY	0.141823	0.304551	0.465677	wgd duplication
Zheyou73	BnaA03G0096300ZY	BnaC09G0436800ZY	0.133358	0.286349	0.465717	wgd duplication
Zheyou73	BnaA02G0373000ZY	BnaC07G0296500ZY	0.10019	0.214724	0.466601	wgd duplication
Zheyou73	BnaA05G0114500ZY	BnaC04G0470500ZY	0.151173	0.323352	0.467519	wgd duplication
Zheyou73	BnaA03G0271600ZY	BnaC03G0235000ZY	0.0310316	0.0661245	0.46929	wgd duplication
Zheyou73	BnaA02G0071300ZY	BnaA03G0002100ZY	0.148941	0.316791	0.470155	wgd duplication
Zheyou73	BnaA07G0291700ZY	BnaC06G0385300ZY	0.0225724	0.0479036	0.471205	wgd duplication
Zheyou73	BnaA09G0078300ZY	BnaC09G0058500ZY	0.00565152	0.0119057	0.474688	wgd duplication
Zheyou73	BnaA02G0232900ZY	BnaC06G0385600ZY	0.142368	0.299677	0.475072	wgd duplication
Zheyou73	BnaA01G0086100ZY	BnaC01G0038100ZY	0.00939927	0.0197849	0.475074	wgd duplication
Zheyou73	BnaA07G0023500ZY	BnaC07G0089000ZY	0.0450121	0.0946051	0.475789	wgd duplication
Zheyou73	BnaA04G0038700ZY	BnaC04G0360300ZY	0.0335515	0.0702399	0.477669	wgd duplication
Zheyou73	BnaA02G0232900ZY	BnaA07G0291800ZY	0.146766	0.307247	0.477683	wgd duplication
Zheyou73	BnaA01G0353500ZY	BnaC03G0331900ZY	0.111826	0.233777	0.478343	wgd duplication
Zheyou73	BnaA02G0078300ZY	BnaC09G0436800ZY	0.116447	0.237281	0.490755	wgd duplication
Zheyou73	BnaA02G0071300ZY	BnaC09G0436800ZY	0.116447	0.237281	0.490755	wgd duplication
Zheyou73	BnaA09G0133400ZY	BnaC09G0128300ZY	0.0515003	0.104219	0.494155	wgd duplication
Zheyou73	BnaC03G0209000ZY	BnaC04G0470500ZY	0.149359	0.300593	0.496882	wgd duplication
Zheyou73	BnaA05G0413700ZY	BnaC05G0511000ZY	0.015561	0.0309841	0.502225	wgd duplication
Zheyou73	BnaA03G0096300ZY	BnaA10G0170200ZY	0.130167	0.257715	0.505082	wgd duplication
Zheyou73	BnaA06G0108200ZY	BnaC05G0130900ZY	0.0177221	0.0345363	0.513143	wgd duplication
Zheyou73	BnaA01G0012200ZY	Bnascaffold2414G0012600ZY	0.0226199	0.0440492	0.513515	wgd duplication
Zheyou73	BnaA06G0350400ZY	BnaC02G0327800ZY	0.171755	0.33121	0.518569	wgd duplication
Zheyou73	BnaC03G0105200ZY	BnaC04G0470500ZY	0.115023	0.220614	0.521375	wgd duplication
Zheyou73	BnaA04G0125800ZY	BnaA05G0114500ZY	0.164401	0.312869	0.525463	wgd duplication
Zheyou73	BnaA06G0124700ZY	BnaC05G0148400ZY	0.0527605	0.0990516	0.532657	wgd duplication
Zheyou73	BnaA03G0459700ZY	BnaC07G0398500ZY	0.0358394	0.0669618	0.535221	wgd duplication
Zheyou73	BnaA03G0393400ZY	BnaC03G0393800ZY	0.020816	0.03865	0.538578	wgd duplication
Zheyou73	BnaA09G0051500ZY	BnaC07G0310100ZY	0.103369	0.191032	0.54111	wgd duplication
Zheyou73	BnaA03G0393400ZY	BnaC07G0089000ZY	0.0729264	0.134756	0.541174	wgd duplication
Zheyou73	BnaA07G0222000ZY	BnaC06G0297300ZY	0.0106092	0.019486	0.544451	wgd duplication
Zheyou73	BnaA04G0125800ZY	BnaC04G0470500ZY	0.0455069	0.0835729	0.544518	wgd duplication
Zheyou73	BnaA09G0051500ZY	BnaC02G0327800ZY	0.161293	0.291922	0.55252	wgd duplication
Zheyou73	BnaA04G0125800ZY	BnaC03G0209000ZY	0.178413	0.318102	0.560869	wgd duplication
Zheyou73	BnaA02G0071300ZY	BnaA03G0096300ZY	0.160196	0.285357	0.561389	wgd duplication
Zheyou73	BnaA04G0118300ZY	BnaC04G0461800ZY	0.00675149	0.0120215	0.561616	wgd duplication
Zheyou73	BnaA07G0034000ZY	BnaC07G0105600ZY	0.0111815	0.019781	0.565267	wgd duplication
Zheyou73	BnaC01G0367400ZY	BnaC03G0331900ZY	0.125356	0.217517	0.576306	wgd duplication
Zheyou73	BnaC02G0327800ZY	BnaC07G0310100ZY	0.180831	0.313463	0.57688	wgd duplication
Zheyou73	BnaA03G0345800ZY	BnaC01G0367400ZY	0.0865678	0.14818	0.584205	wgd duplication
Zheyou73	BnaA02G0227100ZY	BnaC02G0102200ZY	0.0171635	0.0293729	0.584331	wgd duplication
Zheyou73	BnaA03G0248700ZY	BnaC03G0193200ZY	0.0294117	0.0502846	0.584905	wgd duplication
Zheyou73	BnaA08G0101100ZY	BnaC08G0116500ZY	0.0178133	0.0303751	0.586445	wgd duplication
Zheyou73	BnaA06G0126100ZY	BnaC05G0150000ZY	0.0143221	0.0243522	0.588124	wgd duplication
Zheyou73	BnaA09G0442600ZY	BnaC06G0164900ZY	0.119163	0.196366	0.606841	wgd duplication
Zheyou73	BnaA08G0116700ZY	BnaC03G0635000ZY	0.0625104	0.102018	0.612739	wgd duplication
Zheyou73	BnaC08G0321400ZY	BnaC08G0417800ZY	0.0248055	0.0402247	0.616673	transposed duplication
Zheyou73	BnaA03G0058600ZY	BnaC03G0043900ZY	0.051898	0.0841508	0.616726	wgd duplication
Zheyou73	BnaA01G0044300ZY	BnaA03G0547700ZY	0.23842	0.383003	0.622502	wgd duplication
Zheyou73	BnaA07G0232100ZY	BnaC06G0311400ZY	0.0132108	0.0206446	0.639913	wgd duplication
Zheyou73	BnaA05G0006800ZY	BnaC04G0008100ZY	0.015475	0.024087	0.64246	wgd duplication
Zheyou73	BnaA05G0371000ZY	BnaC05G0465800ZY	0.0524861	0.0810938	0.647227	wgd duplication
Zheyou73	BnaA06G0363200ZY	BnaC07G0296500ZY	0.0285697	0.0440339	0.648811	wgd duplication
Zheyou73	BnaA01G0044300ZY	BnaC07G0484400ZY	0.236073	0.362728	0.650828	wgd duplication
Zheyou73	BnaA09G0558900ZY	BnaC08G0417800ZY	0.00343274	0.00526621	0.651843	wgd duplication
Zheyou73	BnaA06G0301800ZY	BnaC03G0442700ZY	0.0114859	0.017617	0.651977	wgd duplication
Zheyou73	BnaA03G0547700ZY	BnaA08G0136300ZY	0.245735	0.374934	0.655408	wgd duplication
Zheyou73	BnaA04G0125800ZY	BnaC03G0105200ZY	0.142966	0.215526	0.663332	wgd duplication
Zheyou73	BnaA08G0136300ZY	BnaC07G0484400ZY	0.241841	0.363854	0.664665	wgd duplication
Zheyou73	BnaA02G0230400ZY	BnaC02G0106000ZY	0.0276249	0.0410422	0.673085	wgd duplication
Zheyou73	BnaA03G0302600ZY	BnaC03G0277200ZY	0.0210301	0.0309638	0.679183	wgd duplication
Zheyou73	BnaA03G0547700ZY	BnaC03G0662900ZY	0.244858	0.354139	0.691419	wgd duplication
Zheyou73	BnaC03G0662900ZY	BnaC07G0484400ZY	0.244021	0.341488	0.714583	wgd duplication
Zheyou73	BnaA03G0453000ZY	BnaC07G0391500ZY	0.0442719	0.0618248	0.716087	wgd duplication
Zheyou73	BnaA08G0074200ZY	BnaC08G0076000ZY	0.0135109	0.0188203	0.717889	wgd duplication
Zheyou73	BnaA02G0195000ZY	BnaC02G0036300ZY	0.0147254	0.0189059	0.778877	wgd duplication
Zheyou73	BnaA02G0428000ZY	BnaC02G0386500ZY	0.0104697	0.0131687	0.79504	wgd duplication
Zheyou73	BnaA07G0102200ZY	BnaC04G0184300ZY	0.0603095	0.0750456	0.803638	wgd duplication
Zheyou73	BnaA02G0394100ZY	BnaC02G0342100ZY	0.0224009	0.027208	0.823318	wgd duplication
Zheyou73	BnaA02G0109300ZY	BnaA02G0117800ZY	0.0054771	0.00663984	0.824885	wgd duplication
Zheyou73	BnaA07G0179800ZY	BnaC06G0233600ZY	0.0092387	0.0110887	0.833163	wgd duplication
Zheyou73	BnaA03G0547700ZY	Bnascaffold2414G0047900ZY	0.251101	0.292252	0.859193	wgd duplication
Zheyou73	BnaA06G0270400ZY	BnaC03G0479800ZY	0.017786	0.020533	0.866219	wgd duplication
Zheyou73	BnaA06G0151600ZY	BnaC08G0257700ZY	0.0429696	0.0483539	0.888648	wgd duplication
Zheyou73	BnaA03G0197700ZY	BnaC03G0131000ZY	0.0172855	0.0192492	0.897985	wgd duplication
Zheyou73	BnaA02G0168300ZY	BnaC02G0285400ZY	0.0186448	0.0204692	0.910872	wgd duplication
Zheyou73	BnaA08G0122700ZY	BnaC03G0643200ZY	0.0186156	0.0199251	0.93428	wgd duplication
Zheyou73	BnaA06G0272100ZY	BnaC03G0478400ZY	0.0174373	0.0174459	0.999506	wgd duplication
Zheyou73	BnaC02G0048700ZY	BnaA02G0078300ZY	0.0319862	0.0289416	1.1052	transposed duplication
Zheyou73	BnaC02G0048700ZY	BnaA02G0071300ZY	0.0319862	0.0289416	1.1052	transposed duplication
Zheyou73	BnaA07G0131100ZY	BnaC06G0164900ZY	0.0336196	0.0260182	1.29215	wgd duplication
Zheyou73	BnaA01G0283700ZY	BnaC01G0264400ZY	0.00831998	0.00505544	1.64575	wgd duplication
Zheyou73	BnaA02G0373000ZY	BnaC02G0317700ZY	0.0281355	0.0141725	1.98522	wgd duplication
Xiaoyun	xiaoyun.chrA09G57420	xiaoyun.chrC08G40850	4.85747e-06	0.00485747	0.001	wgd duplication
Xiaoyun	xiaoyun.chrA09G50980	xiaoyun.chrC08G34760	0.00588571	0.090449	0.0650722	wgd duplication
Xiaoyun	xiaoyun.chrA05G08080	xiaoyun.chrC04G08950	0.0103851	0.144356	0.0719408	wgd duplication
Xiaoyun	xiaoyun.chrA03G19600	xiaoyun.chrC04G08950	0.0360246	0.462587	0.0778764	wgd duplication
Xiaoyun	xiaoyun.chrA02G21390	xiaoyun.chrC08G20210	0.248937	3.17143	0.0784937	wgd duplication
Xiaoyun	xiaoyun.chrC03G21190	xiaoyun.chrC04G08950	0.0381898	0.479633	0.0796229	wgd duplication
Xiaoyun	xiaoyun.chrA03G59560	xiaoyun.chrC07G48490	0.00993934	0.120206	0.0826862	wgd duplication
Xiaoyun	xiaoyun.chrA07G41830	xiaoyun.chrC06G39830	0.00775363	0.0932998	0.0831045	wgd duplication
Xiaoyun	xiaoyun.chrA05G08080	xiaoyun.chrC03G21190	0.0449246	0.537698	0.0835498	wgd duplication
Xiaoyun	xiaoyun.chrA01G01640	xiaoyun.chrC01G01710	0.00730383	0.0854844	0.0854405	wgd duplication
Xiaoyun	xiaoyun.chrA03G19600	xiaoyun.chrA05G08080	0.0423506	0.490077	0.0864161	wgd duplication
Xiaoyun	xiaoyun.chrA04G12790	xiaoyun.chrC07G27420	0.31473	3.56947	0.0881725	wgd duplication
Xiaoyun	xiaoyun.chrA09G24210	xiaoyun.chrC09G25760	0.00370968	0.0416059	0.0891622	wgd duplication
Xiaoyun	xiaoyun.chrA02G12330	xiaoyun.chrC02G14200	0.0078438	0.0873956	0.0897505	wgd duplication
Xiaoyun	xiaoyun.chrA05G36410	xiaoyun.chrC05G44320	0.00770583	0.0824435	0.093468	wgd duplication
Xiaoyun	xiaoyun.chrA01G10370	xiaoyun.chrC01G11040	0.0092672	0.0988692	0.0937319	wgd duplication
Xiaoyun	xiaoyun.chrA08G32510	xiaoyun.chrC08G15730	0.0154907	0.164546	0.094142	wgd duplication
Xiaoyun	xiaoyun.chrA06G44870	xiaoyun.chrC07G50980	0.00524671	0.05519	0.0950663	wgd duplication
Xiaoyun	xiaoyun.chrA02G12330	xiaoyun.chrC09G35550	0.0318238	0.331831	0.0959037	wgd duplication
Xiaoyun	xiaoyun.chrA10G25060	xiaoyun.chrC02G05650	0.0354073	0.366574	0.0965897	wgd duplication
Xiaoyun	xiaoyun.chrC02G05650	xiaoyun.chrC09G46750	0.0328794	0.333204	0.0986765	wgd duplication
Xiaoyun	xiaoyun.chrA06G25750	xiaoyun.chrC06G28200	0.339081	3.41979	0.0991526	transposed duplication
Xiaoyun	xiaoyun.chrA01G46010	xiaoyun.chrA01G46130	0.00374244	0.0370598	0.100984	wgd duplication
Xiaoyun	xiaoyun.chrC01G01710	xiaoyun.chrC04G38670	0.130245	1.25943	0.103416	wgd duplication
Xiaoyun	xiaoyun.chrC02G11600	xiaoyun.chrC03G11890	0.0330012	0.318987	0.103456	wgd duplication
Xiaoyun	xiaoyun.chrA03G19600	xiaoyun.chrC03G21190	0.0121854	0.113992	0.106897	wgd duplication
[truncated: 9,714 more rows]

## Sheet: Table S4
Supplementary Table 4. Classification of orthologous groups.
Class	OGG name	Genome Count	Gene Count	ID
softcore	Bna.MYB-SC-140	15	86	A04G012670,A04G012680,A04G012780,chrA04g001165,chrA04g001166,chrA04g001175,A04p010570.1_BnaEXP,A04p010580.1_BnaEXP,A04p010680.1_BnaEXP,BnaA04G0037500ZY,BnaA04G0037600ZY,BnaA04G0038700ZY,BnaA04G0066000NO,BnaA04G0066100NO,BnaA04G0067200NO,BnaA04G0071000TA,BnaA04G0071100TA,BnaA04G0072100TA,BnaA04G0110500WE,BnaA04G0110600WE,BnaA04G0111500WE,BnaA04G0117700ZS,BnaA04G0117800ZS,BnaA04G0118700ZS,BnaA04g10…
core	Bna.MYB-C-001	18	68	A01G010300,chrA01g000982,A01p009650.1_BnaEXP,A08G012410,chrA08g001226,A08p009770.1_BnaEXP,BnaA01G0017700WE,BnaA01G0027500TA,BnaA01G0030400QU,BnaA01G0065400NO,BnaA01G0093500GG,BnaA01G0095600ZY,BnaA01G0096900SL,BnaA01G0097700ZS,BnaA01g09580D,BnaA05G0085900WE,BnaA08G0082100NO,BnaA08G0100600TA,BnaA08G0103100GG,BnaA08G0104400QU,BnaA08G0104400SL,BnaA08G0106200ZY,BnaA08G0111700ZS,BnaAnng36230D,BnaC01G00…
softcore	Bna.MYB-SC-141	17	66	A02G042630,chrA02g004956,A02p039110.1_BnaEXP,A06G029390,chrA06g003260,A06p022850.1_BnaEXP,BnaA02G0379200GG,BnaA02G0390600WE,BnaA02G0390700WE,BnaA02G0391100NO,BnaA02G0400500ZS,BnaA02G0414400ZY,BnaA02g33410D,BnaA06G0250500TA,BnaA06G0266600GG,BnaA06G0267100QU,BnaA06G0271200WE,BnaA06G0272100ZY,BnaA06G0279300NO,BnaA06g21900D,BnaA09g06090D,BnaC02G0367900ZY,BnaC02G0424800TA,BnaC02G0446300TA,BnaC02G04830…
core	Bna.MYB-C-002	18	62	chrA02g001740,A02p012300.1_BnaEXP,A10G012540,chrA10g001330,A10p010790.1_BnaEXP,BnaA02G0088400TA,BnaA02G0120200GG,BnaA02G0124600ZS,BnaA02G0125100WE,BnaA02G0127500SL,BnaA02G0142900ZY,BnaA02g35490D,BnaA10G0088000SL,BnaA10G0100800ZY,BnaA10G0112400QU,BnaA10G0114900TA,BnaA10G0115900GG,BnaA10G0117100WE,BnaA10g10250D,BnaC02G0074900TA,BnaC02G0076900SL,BnaC02G0105600QU,BnaC02G0106200NO,BnaC02G0138100GG,Bna…
softcore	Bna.MYB-SC-142	17	55	A02p010180.1_BnaEXP,chrA10g001653,A10p014020.1_BnaEXP,BnaA02G0099900GG,BnaA02G0102700ZS,BnaA02G0104100NO,BnaA02G0109300ZY,BnaA02G0117800ZY,BnaA05G0270800TA,BnaA10G0118800SL,BnaA10G0143600QU,BnaA10G0147100GG,BnaA10G0149300WE,BnaA10G0152800ZS,BnaA10g12770D,BnaAnng32620D,BnaC02G0078800NO,BnaC02G0079600NO,BnaC02G0109000GG,BnaC02G0117900WE,BnaC03G0002700SL,BnaC03G0077100TA,BnaC03G0115000ZS,BnaC03g1159…
core	Bna.MYB-C-003	18	39	A04G016740,chrA04g001559,A04p014160.1_BnaEXP,BnaA04G0068800SL,BnaA04G0070100ZY,BnaA04G0099800NO,BnaA04G0105400TA,BnaA04G0106100GG,BnaA04G0144700WE,BnaA04G0147600QU,BnaA04G0152800ZS,BnaA04g13540D,BnaC04G0387700GG,BnaC04G0392700QU,BnaC04G0398700ZY,BnaC04G0406400TA,BnaC04G0413700SL,BnaC04G0416100NO,BnaC04G0434700WE,BnaC04G0445200ZS,BnaC04g35730D,chrA04G17730.1,chrC04G38750.1,BnapA04G01193770.1,BnapC…
core	Bna.MYB-C-004	18	38	A03G006530,chrA03g001874,chrA03g001876,A03p018050.1_BnaEXP,BnaA03G0104200SL,BnaA03G0137000GG,BnaA03G0162900TA,BnaA03G0172300QU,BnaA03G0179900NO,BnaA03G0180300ZS,BnaA03G0194800WE,BnaA03G0201800ZY,BnaA03g17330D,BnaC03G0092700SL,BnaC03G0135600ZY,BnaC03G0136400NO,BnaC03G0149500WE,BnaC03G0169500TA,BnaC03G0199700QU,BnaC03G0206100GG,BnaC03G0211100ZS,BnaC03g20830D,chrA03G19750.1,chrC03G21050.1,BnapA03G00…
core	Bna.MYB-C-005	18	38	A06G040480,chrA06g003591,A06p033190.1_BnaEXP,BnaA06G0351200TA,BnaA06G0362100GG,BnaA06G0365500QU,BnaA06G0366600SL,BnaA06G0371500GG,BnaA06G0373400ZY,BnaA06G0380300NO,BnaA06G0380800ZS,BnaA06G0412100WE,BnaA06g31880D,BnaC07G0271700SL,BnaC07G0283800ZY,BnaC07G0288900QU,BnaC07G0292600NO,BnaC07G0296800GG,BnaC07G0298600TA,BnaC07G0302600WE,BnaC07G0309800ZS,BnaC07g24710D,chrA06G38330.1,chrC07G27100.1,BnapA06…
softcore	Bna.MYB-SC-143	16	38	A09G059950,BnaA09G0511500TA,BnaA09G0558900ZY,BnaA09G0572200GG,BnaA09G0612500ZS,BnaC08G0307100GG,BnaC08G0316700WE,BnaC08G0321400ZY,BnaC08G0326000NO,BnaC08G0339300TA,BnaC08G0361200QU,BnaC08G0411100NO,BnaC08G0416000WE,BnaC08G0417800ZY,BnaC08G0438700TA,chrA09G57390.1,chrC08G31620.1,chrC08G41210.1,BnapA09G00256660.1,BnapC08G00807780.1,C08G034530,C08G044980,chrC08g003529,C08p032120.1_BnaEXP,C08p042160.…
core	Bna.MYB-C-006	18	38	A09G060300,chrA09g005629,BnaA09G0514900TA,BnaA09G0548300NO,BnaA09G0562100ZY,BnaA09G0575500GG,BnaA09G0583300WE,BnaA09G0591800QU,BnaA09G0615900ZS,BnaA09g44780D,BnaC08G0408500GG,BnaC08G0415400NO,BnaC08G0420000WE,BnaC08G0421800ZY,BnaC08G0434100TA,BnaC08G0439600SL,BnaC08G0442500TA,BnaC08G0463600QU,BnaC08G0471400ZS,BnaC08G0472100QU,BnaC08g37480D,chrA09G57730.1,chrC08G41620.1,BnapA09G00257150.1,BnapC08G…
core	Bna.MYB-C-007	18	37	A01G039830,chrA01g003591,A01p033900.1_BnaEXP,BnaA01G0273600WE,BnaA01G0279700TA,BnaA01G0288600QU,BnaA01G0307100NO,BnaA01G0323100SL,BnaA01G0338100GG,BnaA01G0348200ZY,BnaA01G0359600ZS,BnaC01G0328700NO,BnaC01G0330200QU,BnaC01G0360600ZY,BnaC01G0361400TA,BnaC01G0378000WE,BnaC01G0416400GG,BnaC01G0429400SL,BnaC01G0448800ZS,BnaC01g37570D,BnaCnng01000D,chrA01G39180.1,chrC01G40090.1,BnapC01G00687670.1,Bnasc…
core	Bna.MYB-C-008	18	37	A06G029250,chrA06g003248,A06p022750.1_BnaEXP,BnaA06G0249000TA,BnaA06G0263700SL,BnaA06G0265000GG,BnaA06G0265500QU,BnaA06G0269900WE,BnaA06G0270400ZY,BnaA06G0276600ZS,BnaA06G0278000NO,BnaA06g21780D,BnaC03G0421600SL,BnaC03G0466900NO,BnaC03G0479800ZY,BnaC03G0480700WE,BnaC03G0504700TA,BnaC03G0542700QU,BnaC03G0549900GG,BnaC03G0555400ZS,BnaC03g51750D,chrA06G26610.1,chrC03G53460.1,BnapA06G00534640.1,BnapC…
softcore	Bna.MYB-SC-144	17	37	A07G037150,chrA07g003531,A07p032900.1_BnaEXP,BnaA07G0291800ZY,BnaA07G0328100SL,BnaA07G0337300TA,BnaA07G0342000WE,BnaA07G0354300GG,BnaA07g31550D,BnaC06G0379900TA,BnaC06G0380100TA,BnaC06G0385600ZY,BnaC06G0394600SL,BnaC06G0395900QU,BnaC06G0396000QU,BnaC06G0407800ZS,BnaC06G0407900ZS,BnaC06G0425600WE,BnaC06G0425700WE,BnaC06g35350D,chrA07G32390.1,chrC06G42090.1,BnapA07G01124680.1,BnapC06G00752640.1,C06…
core	Bna.MYB-C-009	18	37	A05G040050,chrA05g003540,BnaA05G0356900GG,BnaA05G0368800QU,BnaA05G0381400NO,BnaA05G0392700SL,BnaA05G0407800TA,BnaA05G0426000ZY,BnaA05G0465300ZS,BnaA05g30870D,BnaC05G0465500QU,BnaC05G0483200SL,BnaC05G0489400TA,BnaC05G0506600NO,BnaC05G0511400WE,BnaC05G0515100GG,BnaC05G0524700ZY,BnaC05G0525300ZS,BnaC05g45330D,chrC05G47800.1,BnapA05G00947850.1,BnapC05G00623320.1,Bnascaffold273G0000100SL,Bnascaffold30…
core	Bna.MYB-C-010	18	36	A02G017390,chrA02g002154,A02p016120.1_BnaEXP,BnaA02G0125200TA,BnaA02G0155900GG,BnaA02G0160300NO,BnaA02G0160600QU,BnaA02G0160600ZS,BnaA02G0160900WE,BnaA02G0162900SL,BnaA02G0185000ZY,BnaA02g35530D,BnaC02G0121400SL,BnaC02G0126500TA,BnaC02G0157000NO,BnaC02G0158900QU,BnaC02G0189400GG,BnaC02G0197800WE,BnaC02G0205500ZS,BnaC02G0264000ZY,BnaCnng28030D,chrA02G09220.1,chrC02G17790.1,BnapA02G01044250.1,BnapC…
core	Bna.MYB-C-011	18	36	A02G022420,chrA02g002667,A02p020870.1_BnaEXP,BnaA02G0173300TA,BnaA02G0201600GG,BnaA02G0206800QU,BnaA02G0209000NO,BnaA02G0209000WE,BnaA02G0210300SL,BnaA02G0211300ZS,BnaA02G0232900ZY,BnaAnng19460D,BnaC02G0107800ZY,BnaC02G0191200SL,BnaC02G0201300TA,BnaC02G0232200QU,BnaC02G0248400GG,BnaC02G0272600WE,BnaC02G0282200ZS,BnaC02g22880D,chrA02G14420.1,chrC02G24270.1,BnapC02G00383070.1,C02G029170,chrC02g0016…
core	Bna.MYB-C-012	18	36	chrA02g004359,A02p033590.1_BnaEXP,BnaA02G0306200TA,BnaA02G0327700GG,BnaA02G0333600QU,BnaA02G0338100NO,BnaA02G0341000SL,BnaA02G0344000WE,BnaA02G0346400ZS,BnaA02G0363300ZY,BnaA02g29060D,BnaC02G0305200ZY,BnaC02G0347700SL,BnaC02G0367400TA,BnaC02G0417800NO,BnaC02G0426900GG,BnaC02G0438200QU,BnaC02G0450100WE,BnaC02G0458400ZS,BnaC02G0466000ZS,BnaC02g37090D,chrA02G30290.1,chrC02G40220.1,BnapA02G01071380.1…
core	Bna.MYB-C-013	18	36	A02G037360,chrA02g004399,A02p033170.1_BnaEXP,BnaA02G0310000TA,BnaA02G0331600GG,BnaA02G0337700QU,BnaA02G0344900SL,BnaA02G0347700WE,BnaA02G0350200ZS,BnaA02G0367000ZY,BnaA02g29490D,BnaC02G0310500ZY,BnaC02G0352800SL,BnaC02G0372400TA,BnaC02G0422700NO,BnaC02G0432600GG,BnaC02G0443500QU,BnaC02G0455700WE,BnaC02G0472600ZS,BnaC02g37590D,chrA02G30770.1,chrC02G40730.1,BnapA02G01072010.1,BnapC02G00411150.1,C02…
core	Bna.MYB-C-014	18	36	A03G013720,chrA03g002654,A03p024910.1_BnaEXP,BnaA03G0172900SL,BnaA03G0202300GG,BnaA03G0239600QU,BnaA03G0244500TA,BnaA03G0247100NO,BnaA03G0250900ZS,BnaA03G0261700WE,BnaA03G0271600ZY,BnaA03g24010D,BnaC03G0175800SL,BnaC03G0219000NO,BnaC03G0233200WE,BnaC03G0235000ZY,BnaC03G0258500TA,BnaC03G0285300QU,BnaC03G0293800GG,BnaC03G0298100ZS,BnaC03g28550D,chrA03G27180.1,chrC03G29210.1,BnapC03G00036250.1,C03G0…
core	Bna.MYB-C-015	18	36	A03G020260,chrA03g003296,A03p031110.2_BnaEXP,BnaA03G0233700SL,BnaA03G0262800GG,BnaA03G0306200TA,BnaA03G0308000NO,BnaA03G0312000ZS,BnaA03G0322600WE,BnaA03G0326900ZY,BnaA03g30340D,BnaC03G0250500SL,BnaC03G0292400NO,BnaC03G0306500WE,BnaC03G0309400ZY,BnaC03G0331900TA,BnaC03G0359300QU,BnaC03G0366400GG,BnaC03G0373800ZS,BnaCnng68780D,chrA03G33920.1,chrC03G36640.1,BnapA03G00988460.1,BnapC03G00045870.1,Bna…
core	Bna.MYB-C-016	18	36	A03G027380,chrA03g004019,A03p037700.1_BnaEXP,BnaA03G0294500SL,BnaA03G0324800GG,BnaA03G0363100QU,BnaA03G0366900TA,BnaA03G0371600NO,BnaA03G0375700ZS,BnaA03G0386800WE,BnaA03G0389900ZY,BnaA03g37010D,BnaA07G0054900GG,BnaC03G0330200SL,BnaC03G0374300NO,BnaC03G0389000ZY,BnaC03G0389400WE,BnaC03G0389700TA,BnaC03G0447100QU,BnaC03G0457100GG,BnaC03G0459500ZS,chrA03G41010.1,chrC03G44650.1,BnapA03G00996320.1,Bn…
core	Bna.MYB-C-017	18	36	A03G035100,chrA03g004830,BnaA03G0364500SL,BnaA03G0396200GG,BnaA03G0431300QU,BnaA03G0436500TA,BnaA03G0442800NO,BnaA03G0449900ZS,BnaA03G0456900WE,BnaA03G0459700ZY,BnaA03g58380D,BnaC06G0180300WE,BnaC07G0384200SL,BnaC07G0398500ZY,BnaC07G0403400QU,BnaC07G0403900NO,BnaC07G0411300GG,BnaC07G0413300TA,BnaC07G0425500ZS,BnaC07g50190D,chrA03G49250.1,chrC07G38520.1,BnapA03G01004990.1,BnapC07G00482220.1,C07G04…
core	Bna.MYB-C-018	18	36	A05G000480,chrA05g000064,A05p000540.1_BnaEXP,BnaA05G0002000SL,BnaA05G0004700ZY,BnaA05G0004800QU,BnaA05G0004800ZS,BnaA05g00510D,BnaC04G0004300QU,BnaC04G0004300SL,BnaC04G0004400NO,BnaC04G0004400SL,BnaC04G0004500WE,BnaC04G0005200TA,BnaC04G0005300GG,BnaC04G0005700ZS,BnaC04G0005800ZY,BnaC04g52010D,chrA05G00480.1,chrC04G00540.1,BnapA05G00898570.1,BnapC04G00104180.1,Bnascaffold1556G0004800WE,Bnascaffold…
core	Bna.MYB-C-019	18	36	A05G036610,chrA05g003233,A05p030470.1_BnaEXP,BnaA05G0324700GG,BnaA05G0335500QU,BnaA05G0348000NO,BnaA05G0363700SL,BnaA05G0375200TA,BnaA05G0382300WE,BnaA05G0390300ZY,BnaA05G0433800ZS,BnaA05g27620D,BnaC05G0427400QU,BnaC05G0446500SL,BnaC05G0451800TA,BnaC05G0468300NO,BnaC05G0473600WE,BnaC05G0476800GG,BnaC05G0488100ZS,BnaC05G0489400ZY,BnaCnng31260D,chrA05G37260.1,chrC05G44230.1,BnapA05G00944040.1,BnapC…
core	Bna.MYB-C-020	18	36	A10G011630,chrA10g001238,A10p009900.1_BnaEXP,BnaA01G0082800QU,BnaA10G0044000NO,BnaA10G0078700SL,BnaA10G0092200ZY,BnaA10G0103800QU,BnaA10G0106000TA,BnaA10G0107100GG,BnaA10G0108200WE,BnaA10G0111500ZS,BnaAnng23930D,BnaC09G0196900SL,BnaC09G0319100NO,BnaC09G0321200ZY,BnaC09G0328300GG,BnaC09G0351300WE,BnaC09G0368400TA,BnaC09G0375800ZS,BnaC09g31560D,chrA10G14220.1,chrC09G33130.1,BnapA10G01225870.1,BnapC…
core	Bna.MYB-C-021	18	36	A02G044260,chrA02g005058,BnaA02G0393600GG,BnaA02G0405700NO,BnaA02G0405900WE,BnaA02G0406500SL,BnaA02G0414800ZS,BnaA02G0428000ZY,BnaAnng05010D,BnaC02G0386500ZY,BnaC02G0429800SL,BnaC02G0439500TA,BnaC02G0465200TA,BnaC02G0502100NO,BnaC02G0507500GG,BnaC02G0513300QU,BnaC02G0532700WE,BnaC02G0539300QU,BnaC02G0550800ZS,BnaC02g43910D,chrC02G47610.1,BnapA02G01080010.1,BnapC02G00421560.1,chrC02g004468,chrC02g…
core	Bna.MYB-C-022	18	36	A07G022660,chrA07g002086,A07p019390.1_BnaEXP,BnaA07G0159700ZY,BnaA07G0170700QU,BnaA07G0197800SL,BnaA07G0204600WE,BnaA07G0205700NO,BnaA07G0205700TA,BnaA07G0211900ZS,BnaA07G0213800GG,BnaA07g18670D,BnaC06G0195100SL,BnaC06G0204800TA,BnaC06G0207200ZY,BnaC06G0209000GG,BnaC06G0209800QU,BnaC06G0211300NO,BnaC06G0223400ZS,BnaC06G0249600WE,BnaC06g42760D,chrC06G18860.1,chrC06G27250.1,BnapA07G01109640.1,BnapC…
core	Bna.MYB-C-023	18	35	A01G001600,chrA01g000159,A01p001530.1_BnaEXP,BnaA01G0015100SL,BnaA01G0015200GG,BnaA01G0015600ZY,BnaA01G0016100ZS,BnaA01g00670D,BnaC01G0008700SL,BnaC01G0016900GG,BnaC01G0018900ZS,BnaC01g01660D,chrA01G01550.1,chrC01G01860.1,BnapA01G00832040.1,BnapC01G00630260.1,Bnascaffold1716G0001700WE,Bnascaffold1809G0014800TA,Bnascaffold2359G0017400TA,Bnascaffold2414G0016600ZY,Bnascaffold2421G0015200NO,Bnascaffo…
core	Bna.MYB-C-024	18	35	A01G018890,A01G023730,chrA01g001619,A01p017420.1_BnaEXP,BnaA01G0094800WE,BnaA01G0100800TA,BnaA01G0123000QU,BnaA01G0142800NO,BnaA01G0170200GG,BnaA01G0173000ZY,BnaA01G0174800ZS,BnaA01g16900D,BnaC01G0117700NO,BnaC01G0135900QU,BnaC01G0149300ZY,BnaC01G0149400TA,BnaC01G0168900WE,BnaC01G0199100SL,BnaC01G0206400GG,BnaC01G0314800SL,BnaC01g20650D,chrA01G19260.1,chrC01G21100.1,BnapC01G00655940.1,C01G023550,…
core	Bna.MYB-C-025	18	35	A01G032850,chrA01g002962,A01p026450.1_BnaEXP,BnaA01G0210600WE,BnaA01G0213100TA,BnaA01G0224400QU,BnaA01G0243200NO,BnaA01G0259200SL,BnaA01G0278600GG,BnaA01G0291600ZY,BnaA01G0293200ZS,BnaA01g23930D,BnaC01G0244000NO,BnaC01G0260300QU,BnaC01G0276900ZY,BnaC01G0287200TA,BnaC01G0296300WE,BnaC01G0333800GG,BnaC01G0348500SL,BnaC01G0362000ZS,BnaC01g31020D,chrA01G31840.1,chrC01G32300.1,BnapA01G00881600.1,BnapC…
core	Bna.MYB-C-026	18	35	A03G000820,chrA03g001268,A03p012760.1_BnaEXP,BnaA03G0049500SL,BnaA03G0081200GG,BnaA03G0108900TA,BnaA03G0120300QU,BnaA03G0123300ZS,BnaA03G0125700NO,BnaA03G0138600WE,BnaA03G0146500ZY,BnaA03g11630D,BnaC03G0028100SL,BnaC03G0067900ZY,BnaC03G0070100NO,BnaC03G0084000WE,BnaC03G0103400TA,BnaC03G0134200QU,BnaC03G0140000GG,BnaC03G0142900ZS,BnaC03g71630D,chrA03G13620.1,chrC03G14710.1,BnapA03G00966370.1,BnapC…
core	Bna.MYB-C-027	18	35	A03G017170,chrA03g003024,A03p028260.1_BnaEXP,BnaA03G0205100SL,BnaA03G0234300GG,BnaA03G0271300QU,BnaA03G0277200TA,BnaA03G0280300NO,BnaA03G0283300ZS,BnaA03G0293600WE,BnaA03G0302600ZY,BnaA03g27440D,BnaC03G0218800SL,BnaC03G0260600NO,BnaC03G0274000WE,BnaC03G0277200ZY,BnaC03G0300500TA,BnaC03G0326900QU,BnaC03G0334800GG,BnaC03G0340900ZS,BnaC03g32460D,chrA03G30930.1,chrC03G33410.1,BnapA03G00985240.1,C03G0…
softcore	Bna.MYB-SC-145	17	35	A03G036170,chrA03g004931,A03p045610.1_BnaEXP,BnaA03G0375000SL,BnaA03G0407100GG,BnaA03G0441900QU,BnaA03G0446500TA,BnaA03G0460800ZS,BnaA03G0467400WE,BnaA03G0471100ZY,BnaA03g44700D,BnaC07G0381400WE,BnaC07G0394800SL,BnaC07G0409600ZY,BnaC07G0413600QU,BnaC07G0422300GG,BnaC07G0424200TA,BnaC07g36700D,chrA03G50510.1,chrC07G39620.1,BnapA03G01006280.1,BnapC07G00483590.1,Bnascaffold10G0000100TA,Bnascaffold22…
core	Bna.MYB-C-028	18	35	A04G022310,chrA04g002119,A04p019480.1_BnaEXP,BnaA04G0116400SL,BnaA04G0118300ZY,BnaA04G0147800NO,BnaA04G0155000TA,BnaA04G0155600GG,BnaA04G0191800WE,BnaA04G0198200QU,BnaA04G0202800ZS,BnaA04g28770D,BnaC04G0448700GG,BnaC04G0451900QU,BnaC04G0461800ZY,BnaC04G0467000NO,BnaC04G0473700TA,BnaC04G0496400WE,BnaC04G0508800ZS,BnaC04g41990D,chrA04G23590.1,chrC04G45110.1,BnapA04G01200040.1,BnapC04G00173820.1,C04…
softcore	Bna.MYB-SC-146	17	35	A05G008590,chrA05g000795,A05p007530.1_BnaEXP,BnaA05G0066100WE,BnaA05G0066400GG,BnaA05G0067300TA,BnaA05G0071300SL,BnaA05G0073200QU,BnaA05G0076200ZY,BnaA05G0077400ZS,BnaA05g06890D,BnaC04G0088200TA,BnaC04G0088800SL,BnaC04G0090000ZS,BnaC04G0090200QU,BnaC04G0090600GG,BnaC04G0091200WE,BnaC04G0091200ZY,BnaC04g07760D,chrA05G08290.1,chrC04G08800.1,BnapA05G00906900.1,BnapC04G00115090.1,C04G009680,chrC04g00…
core	Bna.MYB-C-029	18	35	A05G013080,chrA05g001226,A05p011810.1_BnaEXP,BnaA05G0053000NO,BnaA05G0105500GG,BnaA05G0111600SL,BnaA05G0113100QU,BnaA05G0114500ZY,BnaA05G0116900WE,BnaA05G0117400ZS,BnaA05g10900D,BnaC03G0209000ZY,BnaC04G0121900TA,BnaC04G0141700SL,BnaC04G0142600QU,BnaC04G0143800GG,BnaC04G0144400NO,BnaC04G0146400WE,BnaC04G0146400ZS,BnaC04g12330D,chrA05G12870.1,chrC04G13930.1,BnapA05G00911970.1,BnapC04G00122550.1,C04…
core	Bna.MYB-C-030	18	35	A06G006480,chrA06g000582,A06p005950.1_BnaEXP,BnaA06G0053900ZY,BnaA06G0055400GG,BnaA06G0056100NO,BnaA06G0056200WE,BnaA06G0056900TA,BnaA06G0057600ZS,BnaA06G0058300SL,BnaA06g05440D,BnaC05G0037600QU,BnaC05G0067000ZY,BnaC05G0067200NO,BnaC05G0068300GG,BnaC05G0068600TA,BnaC05G0070900WE,BnaC05G0072600ZS,BnaC05G0097400SL,BnaCnng19930D,chrA06G06310.1,chrC05G06860.1,BnapA06G00503370.1,BnapC05G00563030.1,C05…
core	Bna.MYB-C-031	18	35	A06G036440,chrA06g003058,A06p029470.1_BnaEXP,BnaA06G0316000TA,BnaA06G0330700SL,BnaA06G0331300QU,BnaA06G0331500GG,BnaA06G0337900ZY,BnaA06G0344100ZS,BnaA06G0344700NO,BnaA06G0375000WE,BnaA06g28210D,BnaC07G0312900SL,BnaC07G0325200ZY,BnaC07G0334500NO,BnaC07G0337800GG,BnaC07G0339600TA,BnaC07G0344300WE,BnaC07G0351100ZS,BnaC07g28680D,chrA06G34140.1,chrC07G31150.1,BnapA06G00542910.1,BnapC07G00473280.1,C07…
core	Bna.MYB-C-032	18	35	A06G039840,chrA06g002823,chrA06g003528,A06p032530.1_BnaEXP,BnaA06G0346000TA,BnaA06G0360000QU,BnaA06G0365800GG,BnaA06G0367700ZY,BnaA06G0374800NO,BnaA06G0405400WE,BnaA06g31220D,BnaA06g31230D,BnaC07G0279000SL,BnaC07G0290600ZY,BnaC07G0295900QU,BnaC07G0300000NO,BnaC07G0303300GG,BnaC07G0304900TA,BnaC07G0309100WE,BnaC07G0316500ZS,BnaC07g25380D,chrA06G37650.1,chrC07G27770.1,BnapC07G00468970.1,Bnascaffold…
core	Bna.MYB-C-033	18	35	A06G047780,chrA06g004324,A06p040450.1_BnaEXP,BnaA06G0417700TA,BnaA06G0432700QU,BnaA06G0436800SL,BnaA06G0439800GG,BnaA06G0442700ZY,BnaA06G0449800NO,BnaA06G0451000ZS,BnaA06G0478800WE,BnaA06g37380D,BnaC07G0490400WE,BnaC07G0504600SL,BnaC07G0518700ZY,BnaC07G0523000NO,BnaC07G0531300GG,BnaC07G0533900TA,BnaC07G0548300ZS,BnaC07g47650D,chrA06G46400.1,chrC07G50510.1,BnapA06G00555050.1,BnapC07G00496390.1,C07…
core	Bna.MYB-C-034	18	35	A07G008580,chrA07g000805,A07p004830.1_BnaEXP,BnaA07G0034000ZY,BnaA07G0042300QU,BnaA07G0071000SL,BnaA07G0076200TA,BnaA07G0076300WE,BnaA07G0078000NO,BnaA07G0079700ZS,BnaA07g06740D,BnaC07G0105600ZY,BnaC07G0106400WE,BnaC07G0112500NO,BnaC07G0113200GG,BnaC07G0113600SL,BnaC07G0114000QU,BnaC07G0115100TA,BnaC07G0123100ZS,BnaC07g08320D,chrA07G09130.1,chrC07G09900.1,BnapA07G01092800.1,BnapC07G00441880.1,C07…
softcore	Bna.MYB-SC-147	17	35	A07G036850,chrA07g003501,A07p032610.1_BnaEXP,BnaA07G0289300ZY,BnaA07G0334900TA,BnaA07G0339400WE,BnaA07G0351900GG,BnaA07g31220D,BnaC06G0377300TA,BnaC06G0382500ZY,BnaC06G0382600ZY,BnaC06G0383800NO,BnaC06G0392000SL,BnaC06G0392100SL,BnaC06G0393300QU,BnaC06G0397500NO,BnaC06G0404100ZS,BnaC06G0404200ZS,BnaC06G0422500WE,BnaC06g34910D,chrA07G32090.1,chrC06G41810.1,C06G042950,chrC06g004105,C06p036700.1_Bna…
core	Bna.MYB-C-035	18	35	A08G020280,A08p016850.1_BnaEXP,BnaA08G0156200NO,BnaA08G0167800WE,BnaA08G0171700TA,BnaA08G0176200SL,BnaA08G0180000ZY,BnaA08G0180300QU,BnaA08G0181700GG,BnaA08G0186000ZS,BnaA08g15610D,BnaC02G0305700QU,BnaC03G0548200SL,BnaC03G0597900WE,BnaC03G0599800NO,BnaC03G0603400ZY,BnaC03G0649500TA,BnaC03G0677900GG,BnaC03G0689100ZS,BnaC03g61550D,chrA08G21190.1,chrC03G64870.1,BnapA08G01156740.1,BnapC03G00087940.1,…
core	Bna.MYB-C-036	18	35	A09G034930,chrA09g003080,A09p021860.1_BnaEXP,BnaA09G0280000TA,BnaA09G0309700NO,BnaA09G0329600ZY,BnaA09G0344300GG,BnaA09G0350700WE,BnaA09G0356200QU,BnaA09G0375900ZS,BnaA09G0380900SL,BnaAnng02150D,BnaC06G0085600WE,BnaC06G0087900TA,BnaC06G0088400GG,BnaC06G0089500ZY,BnaC06G0090200QU,BnaC06G0091400NO,BnaC06G0099100ZS,BnaC06g08330D,chrA09G31030.1,chrC06G08190.1,BnapA09G00226850.1,BnapC06G00711460.1,C06…
core	Bna.MYB-C-037	18	35	A09G049580,chrA09g004590,chrA09g004591,A09p038040.1_BnaEXP,BnaA09G0414900TA,BnaA09G0445700NO,BnaA09G0462200ZY,BnaA09G0476100GG,BnaA09G0484000WE,BnaA09G0491600QU,BnaA09G0514500ZS,BnaA09G0515300SL,BnaA09g35310D,BnaC08G0297300GG,BnaC08G0307500WE,BnaC08G0312100ZY,BnaC08G0316800NO,BnaC08G0326700SL,BnaC08G0329900TA,BnaC08G0352400QU,BnaC08G0356600ZS,BnaC08g26660D,chrA09G46990.1,chrC08G30730.1,BnapA09G00…
core	Bna.MYB-C-038	18	35	A09G053940,chrA09g005028,A09p041810.1_BnaEXP,BnaA09G0454200TA,BnaA09G0483500NO,BnaA09G0501100ZY,BnaA09G0515600GG,BnaA09G0522700WE,BnaA09G0554300SL,BnaA09G0555100ZS,BnaA09g39030D,BnaC08G0340800GG,BnaC08G0350600WE,BnaC08G0354900ZY,BnaC08G0359700NO,BnaC08G0369600SL,BnaC08G0373800TA,BnaC08G0395300QU,BnaC08G0401900ZS,BnaC08g31190D,chrA09G51250.1,chrC08G35070.1,BnapA09G00250370.1,BnapC08G00811900.1,C08…
core	Bna.MYB-C-039	18	35	A07G022970,chrA07g002118,A07p019660.1_BnaEXP,BnaA07G0162700ZY,BnaA07G0173700QU,BnaA07G0200800SL,BnaA07G0207500WE,BnaA07G0208800NO,BnaA07G0208800TA,BnaA07G0214900ZS,BnaA07G0216800GG,BnaA07g38030D,BnaC06G0200300SL,BnaC06G0211000TA,BnaC06G0212500ZY,BnaC06G0214300GG,BnaC06G0215700NO,BnaC06G0229100ZS,BnaC06G0255400WE,BnaCnng13680D,chrC06G19400.1,chrC06G27610.1,BnapA07G01110010.1,BnapC06G00730160.1,C06…
core	Bna.MYB-C-040	18	34	A01G032020,chrA01g002868,A01p025760.1_BnaEXP,BnaA01G0203000WE,BnaA01G0205400TA,BnaA01G0217300QU,BnaA01G0251600SL,BnaA01G0271100GG,BnaA01G0283700ZY,BnaA01G0285200ZS,BnaAnng17460D,BnaC01G0231500NO,BnaC01G0249400QU,BnaC01G0264400ZY,BnaC01G0276500TA,BnaC01G0284600WE,BnaC01G0322900GG,BnaC01G0335400SL,BnaC01G0348700ZS,BnaCnng44540D,chrA01G30890.1,chrC01G31210.1,BnapA01G00880560.1,BnapC01G00675610.1,C01…
core	Bna.MYB-C-041	18	34	A01G040460,chrA01g003598,A01p034460.1_BnaEXP,BnaA01G0278800WE,BnaA01G0284800TA,BnaA01G0293700QU,BnaA01G0312000NO,BnaA01G0328000SL,BnaA01G0349300GG,BnaA01G0353500ZY,BnaA01G0364600ZS,BnaA01g30300D,BnaC01G0334400NO,BnaC01G0336700QU,BnaC01G0367300TA,BnaC01G0367400ZY,BnaC01G0384700WE,BnaC01G0422800GG,BnaC01G0436000SL,BnaC01G0455300ZS,BnaC01g38230D,chrA01G39840.1,chrC01G40740.1,BnapA01G00890920.1,chrC0…
core	Bna.MYB-C-042	18	34	A01G041400,BnaA01G0287300WE,BnaA01G0293500TA,BnaA01G0319900NO,BnaA01G0336600SL,BnaA01G0357700GG,BnaA01G0362200ZY,BnaA01G0373700ZS,BnaC01G0345500NO,BnaC01G0347300QU,BnaC01G0377500ZY,BnaC01G0377600TA,BnaC01G0395000WE,BnaC01G0433100GG,BnaC01G0445700SL,BnaC01G0466600ZS,BnaCnng49390D,chrA01G40880.1,chrC01G41940.1,BnapA01G00891960.1,BnapC01G00689710.1,chrC01g004613,chrC01g004614,chrC01g004708,C01p03475…
core	Bna.MYB-C-043	18	34	A02G021910,chrA02g002652,A02p020350.1_BnaEXP,BnaA02G0168100TA,BnaA02G0196700GG,BnaA02G0202200QU,BnaA02G0204100WE,BnaA02G0204400NO,BnaA02G0206500ZS,BnaA02G0227100ZY,BnaA02g16430D,BnaC02G0102200ZY,BnaC02G0185800SL,BnaC02G0194500TA,BnaC02G0226400QU,BnaC02G0243100GG,BnaC02G0265100WE,BnaC02G0276500ZS,BnaC02g22160D,chrA02G14010.1,chrC02G23760.1,BnapA02G01050110.1,BnapC02G00382110.1,C02G028460,chrC02g00…
softcore	Bna.MYB-SC-148	17	34	A02G022590,A02p021010.1_BnaEXP,BnaA02G0174900TA,BnaA02G0202700GG,BnaA02G0208100QU,BnaA02G0210300NO,BnaA02G0210300WE,BnaA02G0211300SL,BnaA02G0212400ZS,BnaA02G0234400ZY,BnaC02G0109400ZY,BnaC02G0192600SL,BnaC02G0202800TA,BnaC02G0233700QU,BnaC02G0234600NO,BnaC02G0249600GG,BnaC02G0274100WE,BnaC02G0283700ZS,chrA02G14530.1,chrC02G24430.1,BnapA02G01051020.1,BnapC02G00383310.1,Bnascaffold3163G0000300WE,C0…
core	Bna.MYB-C-044	18	34	A03G003410,chrA03g001569,A03p015330.1_BnaEXP,BnaA03G0075400SL,BnaA03G0107700GG,BnaA03G0133700TA,BnaA03G0150400ZS,BnaA03G0151400NO,BnaA03G0165800WE,BnaA03G0172700ZY,BnaA03g14350D,BnaC03G0058800SL,BnaC03G0099900ZY,BnaC03G0114300WE,BnaC03G0135100TA,BnaC03G0165900QU,BnaC03G0171900GG,BnaC03G0176400ZS,BnaC03g17390D,chrA03G16610.1,chrC03G17650.1,BnapA03G00969510.1,BnapC03G00020990.1,C03G017410,chrC03g00…
core	Bna.MYB-C-045	18	34	A03G045190,chrA03g005917,A03p053870.1_BnaEXP,BnaA03G0458500SL,BnaA03G0489600GG,BnaA03G0522800NO,BnaA03G0528900QU,BnaA03G0538700TA,BnaA03G0547300ZS,BnaA03G0553000WE,BnaA03G0558300ZY,BnaA03g53110D,BnaC07G0465200WE,BnaC07G0494300ZY,BnaC07G0498600QU,BnaC07G0499600NO,BnaC07G0505800GG,BnaC07G0508800TA,BnaC07g45320D,chrA03G60050.1,chrC07G48070.1,BnapA03G01017570.1,BnapC07G00493520.1,C07G055390,chrC07g00…
softcore	Bna.MYB-SC-149	17	34	A05G000700,A05p000360.1_BnaEXP,BnaA05G0000800TA,BnaA05G0001500TA,BnaA05G0003900SL,BnaA05G0006500QU,BnaA05G0006600ZS,BnaA05G0006800ZY,BnaC04G0006700QU,BnaC04G0006800SL,BnaC04G0007000NO,BnaC04G0007000WE,BnaC04G0007800GG,BnaC04G0007900ZS,BnaC04G0008000TA,BnaC04G0008100ZY,chrA05G00670.1,chrC04G00770.1,BnapA05G00898840.1,Bnascaffold1556G0006800WE,Bnascaffold302G0006700GG,Bnascaffold764G0003000NO,chrC0…
core	Bna.MYB-C-046	18	34	A05G009210,chrA05g000870,A05p008120.1_BnaEXP,BnaA05G0019000NO,BnaA05G0072000WE,BnaA05G0072400GG,BnaA05G0072800TA,BnaA05G0077300SL,BnaA05G0082000ZY,BnaA05G0083300ZS,BnaA05g07510D,BnaC04G0094900SL,BnaC04G0095000TA,BnaC04G0096600QU,BnaC04G0096900NO,BnaC04G0097300GG,BnaC04G0097800WE,BnaC04G0098000ZY,BnaC04g08340D,chrA05G08960.1,chrC04G09480.1,BnapA05G00907600.1,BnapC04G00115950.1,C04G010520,chrC04g00…
core	Bna.MYB-C-047	18	34	A06G010380,A06p009480.1_BnaEXP,BnaA06G0090100GG,BnaA06G0090600ZY,BnaA06G0091100QU,BnaA06G0091600TA,BnaA06G0091800WE,BnaA06G0092200NO,BnaA06G0094800SL,BnaA06g09160D,BnaC05G0077100QU,BnaC05G0107600NO,BnaC05G0108300GG,BnaC05G0108700ZY,BnaC05G0110300TA,BnaC05G0111000WE,BnaC05G0114500ZS,BnaC05G0136600SL,BnaC05g10580D,chrA06G10080.1,chrC05G10910.1,BnapA06G00507750.1,BnapC05G00568050.1,C05G011550,chrC05…
softcore	Bna.MYB-SC-150	17	34	chrA06g001918,A06p020310.1_BnaEXP,BnaA06G0176200GG,BnaA06G0176200ZY,BnaA06G0177000QU,BnaA06G0178000TA,BnaA06G0178500NO,BnaA06G0178600WE,BnaA06G0182800SL,BnaA06G0183200ZS,BnaA06g18160D,BnaC03G0473300SL,BnaC03G0517300NO,BnaC03G0522300WE,BnaC03G0526100ZY,BnaC03G0552400TA,BnaC03G0592200QU,BnaC03G0598500GG,BnaC03G0607300ZS,BnaC03g55550D,BnaC03g55560D,chrA06G19800.1,chrC03G57590.1,BnapA06G00519300.1,Bn…
core	Bna.MYB-C-048	18	34	A07G014860,A07p012480.1_BnaEXP,BnaA07G0091400ZY,BnaA07G0100900QU,BnaA07G0110600GG,BnaA07G0127600SL,BnaA07G0133100TA,BnaA07G0135300WE,BnaA07G0136800NO,BnaA07G0141400ZS,BnaA07g11930D,BnaC04G0469200SL,BnaC07G0183800ZY,BnaC07G0186300QU,BnaC07G0194800GG,BnaC07G0196200TA,BnaC07G0200300NO,BnaC07G0202800WE,BnaC07G0205300ZS,BnaC07g16030D,chrA07G15720.1,chrC07G17200.1,BnapA07G01100870.1,BnapC07G00454050.1,…
core	Bna.MYB-C-049	18	34	A07G037320,chrA07g003542,A07p033030.1_BnaEXP,BnaA07G0293000ZY,BnaA07G0303900QU,BnaA07G0338500TA,BnaA07G0355500GG,BnaA07G0358000GG,BnaA07g31680D,BnaC06G0381400TA,BnaC06G0387100ZY,BnaC06G0388900NO,BnaC06G0396400SL,BnaC06G0397500QU,BnaC06G0400700NO,BnaC06G0409400ZS,BnaC06G0426900WE,BnaC06g35510D,chrA07G32570.1,chrC06G42220.1,BnapA07G01124820.1,BnapC06G00752850.1,Bnascaffold1712G0000200WE,C06G043490,…
softcore	Bna.MYB-SC-151	17	34	A08G000040,A08p000070.1_BnaEXP,BnaA08G0000300QU,BnaA08G0000300ZY,BnaA08G0000600SL,BnaA08G0000600WE,BnaA08G0000600ZS,BnaA08g00060D,BnaC03G0679100SL,BnaC03G0712300WE,BnaC03G0722700ZY,BnaC03G0769300TA,BnaC03G0774100QU,BnaC03G0817300ZS,BnaC03g71080D,chrA08G00060.1,chrC03G75780.1,Bnascaffold1402G0000100NO,Bnascaffold3568G0000400SL,Bnascaffold480G0000400GG,C03G080400,C03p069020.1_BnaEXP,GH06029896,GH06…
core	Bna.MYB-C-050	18	34	A09G005860,A09p004700.1_BnaEXP,chrA10g003048,BnaA09G0053000WE,BnaA09G0056300SL,BnaA09G0059900ZY,BnaA09G0060200ZS,BnaA09G0067200SL,BnaAnng26800D,BnaC09G0020300NO,BnaC09G0030500GG,BnaC09G0037000ZY,BnaC09G0048600ZS,BnaC09G0052800WE,BnaC09G0053800TA,BnaC09G0053900QU,BnaC09g03530D,chrA09G05480.1,chrC09G05560.1,BnapA09G00191800.1,BnapC09G00272790.1,Bnascaffold1640G0000100SL,Bnascaffold2145G0000100SL,C0…
core	Bna.MYB-C-051	18	34	A09G043960,chrA09g004060,A09p032900.1_BnaEXP,BnaA09G0361400TA,BnaA09G0409200ZY,BnaA09G0424100GG,BnaA09G0430200WE,BnaA09G0436300QU,BnaA09G0459900ZS,BnaA09G0461300SL,BnaA09g30490D,BnaC05G0154200QU,BnaC05G0187900ZY,BnaC05G0189300GG,BnaC05G0190000WE,BnaC05G0191400NO,BnaC05G0192000TA,BnaC05G0215300SL,BnaC05g17910D,chrA09G40830.1,chrC05G18600.1,BnapA09G00238440.1,BnapC05G00578420.1,C05G020750,chrC05g00…
core	Bna.MYB-C-052	18	34	A10G022150,chrA10g002272,A10p019800.1_BnaEXP,BnaA10G0174000SL,BnaA10G0188200ZY,BnaA10G0202500QU,BnaA10G0204300TA,BnaA10G0205900WE,BnaA10G0209700ZS,BnaA10g18810D,BnaC09G0341700SL,BnaC09G0449600NO,BnaC09G0457300GG,BnaC09G0459200ZY,BnaC09G0475200QU,BnaC09G0482800WE,BnaC09G0491200TA,BnaC09G0510400ZS,BnaC09g42570D,chrA10G25130.1,chrC09G46590.1,BnapA10G01237270.1,BnapC09G00336600.1,C09G050410,chrC09g00…
softcore	Bna.MYB-SC-152	17	34	A02G040320,chrA02g004707,A02p036830.1_BnaEXP,BnaA02G0334700TA,BnaA02G0351600TA,BnaA02G0359400GG,BnaA02G0364200QU,BnaA02G0374300WE,BnaA02G0378200ZS,BnaA02G0384800SL,BnaA02G0394100ZY,BnaC02G0342100ZY,BnaC02G0385200SL,BnaC02G0399400TA,BnaC02G0454400NO,BnaC02G0466600GG,BnaC02G0488900WE,BnaC02G0506000ZS,chrC02G43550.1,BnapA02G01075590.1,BnapC02G00416010.1,Bnascaffold2287G0000300TA,C02G052320,chrC02g00…
softcore	Bna.MYB-SC-153	17	33	A01G009390,chrA01g000883,A01p008810.1_BnaEXP,BnaA01G0009200WE,BnaA01G0019100TA,BnaA01G0021900QU,BnaA01G0056700NO,BnaA01G0084400GG,BnaA01G0086100ZY,BnaA01G0087400SL,BnaA01G0088600ZS,BnaA01g08670D,BnaAnng13560D,BnaC01G0005500NO,BnaC01G0024500QU,BnaC01G0037200TA,BnaC01G0038100ZY,BnaC01G0080200WE,BnaC01G0097900GG,BnaC01G0107500ZS,chrA01G09490.1,chrC01G10240.1,C01G011470,chrC01g000926,C01p009520.1_Bna…
core	Bna.MYB-C-053	18	33	A01G043980,A01p036150.1_BnaEXP,BnaA01G0347900NO,BnaA01G0355200SL,BnaA01G0373900GG,BnaA01G0374900GG,BnaA01G0390700ZS,BnaA01g32800D,BnaC01G0362500NO,BnaC01G0375900QU,BnaC01G0393900QU,BnaC01G0404300ZY,BnaC01G0408400TA,BnaC01G0424400WE,BnaC01G0432500WE,BnaC01G0456900GG,BnaC01G0470100SL,BnaC01G0487800ZS,BnaC05g22860D,chrA01G43440.1,BnapA01G00894760.1,BnapC01G00693320.1,Bnascaffold2584G0001000TA,C01G04…
softcore	Bna.MYB-SC-154	17	33	A01G046820,BnaA01G0317100TA,BnaA01G0327100WE,BnaA01G0328200QU,BnaA01G0380000NO,BnaA01G0382500SL,BnaA01G0418000ZS,BnaA01g33290D,BnaC01G0371400NO,BnaC01G0403100QU,BnaC01G0414400ZY,BnaC01G0415400ZY,BnaC01G0416200TA,BnaC01G0443100WE,BnaC01G0467000GG,BnaC01G0479700SL,BnaC01G0497100ZS,BnaCnng29120D,chrA01G46110.1,chrC01G43870.1,BnapA01G00897620.1,BnapC01G00696440.1,Bnascaffold1687G0000700GG,C01G042150,…
softcore	Bna.MYB-SC-155	17	33	A02G012440,chrA02g001540,chrA02g001541,A02p011490.1_BnaEXP,BnaA02G0081300TA,BnaA02G0112000GG,BnaA02G0115300QU,BnaA02G0116700NO,BnaA02G0116700ZS,BnaA02G0117200SL,BnaA02G0117400WE,BnaA02G0120700SL,BnaA02G0130700ZY,BnaA02G0134300ZY,BnaC02G0064700TA,BnaC02G0094100QU,BnaC02G0095700NO,BnaC02G0126900GG,BnaC02G0134600WE,BnaC02G0143300ZS,chrA02G04200.1,chrC02G12470.1,BnapA02G01038340.1,BnapC02G00363480.1,…
core	Bna.MYB-C-054	18	33	A02G015620,chrA02g001978,A02p014360.1_BnaEXP,BnaA02G0108400TA,BnaA02G0139800GG,BnaA02G0143600NO,BnaA02G0144200ZS,BnaA02G0146900SL,BnaA02G0168300ZY,BnaA02g10750D,BnaC02G0100100SL,BnaC02G0105000TA,BnaC02G0136900NO,BnaC02G0138900QU,BnaC02G0167800GG,BnaC02G0173900WE,BnaC02G0285400ZY,BnaC02g44890D,chrA02G07380.1,chrC02G15860.1,BnapA02G01042050.1,BnapC02G00369130.1,C02G019310,chrC02g000561,C02p021820.1…
softcore	Bna.MYB-SC-156	17	33	A03G020690,chrA03g003335,A03p031510.1_BnaEXP,BnaA03G0237500SL,BnaA03G0266900GG,BnaA03G0303900QU,BnaA03G0310300TA,BnaA03G0312200NO,BnaA03G0326600WE,BnaA03G0331500ZY,BnaA03g30840D,BnaC03G0254800SL,BnaC03G0297000NO,BnaC03G0311000WE,BnaC03G0313800ZY,BnaC03G0336300TA,BnaC03G0363800QU,BnaC03G0370600GG,BnaC03g36160D,chrA03G34400.1,chrC03G37070.1,BnapC03G00046350.1,C03G038240,chrC03g004016,C03p037710.1_B…
core	Bna.MYB-C-055	18	33	A03G039020,chrA03g005217,A03p048130.1_BnaEXP,BnaA03G0402000SL,BnaA03G0433700GG,BnaA03G0470400QU,BnaA03G0472900TA,BnaA03G0487400ZS,BnaA03G0492900WE,BnaA03G0499100ZY,BnaA03g47510D,BnaC07G0408800WE,BnaC07G0422900SL,BnaC07G0437100ZY,BnaC07G0442500QU,BnaC07G0444100NO,BnaC07G0450300GG,BnaC07G0451400TA,BnaC07G0465900ZS,BnaC07g39760D,chrA03G53730.1,chrC07G42390.1,BnapA03G01009880.1,BnapC07G00487120.1,C07…
core	Bna.MYB-C-056	18	33	A04G011600,chrA04g001084,BnaA04G0026500SL,BnaA04G0030000ZY,BnaA04G0058000GG,BnaA04G0058200NO,BnaA04G0062700TA,BnaA04G0099400QU,BnaA04G0103000WE,BnaA04G0109500ZS,BnaC04G0307900QU,BnaC04G0339700GG,BnaC04G0348400ZY,BnaC04G0349600NO,BnaC04G0356600TA,BnaC04G0364600SL,BnaC04G0384000WE,BnaC04G0392300ZS,BnaC04g31750D,chrA04G12680.1,chrC04G33720.1,BnapA04G01187410.1,BnapC04G00159270.1,C04G041590,chrC04g00…
core	Bna.MYB-C-057	18	33	A05G038820,chrA05g003417,A05p032730.1_BnaEXP,BnaA05G0345000GG,BnaA05G0356600QU,BnaA05G0368800NO,BnaA05G0394100SL,BnaA05G0395800TA,BnaA05G0413700ZY,BnaA05G0452900ZS,BnaA05g29680D,BnaC05G0451600QU,BnaC05G0469200SL,BnaC05G0476200TA,BnaC05G0492600NO,BnaC05G0497900WE,BnaC05G0501600GG,BnaC05G0511000ZY,BnaC05G0511100ZS,BnaC05g44010D,chrA05G39440.1,chrC05G46560.1,BnapA05G00946520.1,BnapC05G00621830.1,C05…
core	Bna.MYB-C-058	18	33	A06G032520,A06p025830.1_BnaEXP,BnaA06G0280000TA,BnaA06G0294000SL,BnaA06G0294900GG,BnaA06G0295600QU,BnaA06G0301800ZY,BnaA06G0307000ZS,BnaA06G0309500NO,BnaA06G0339900WE,BnaA06g24760D,BnaC03G0428900NO,BnaC03G0442700ZY,BnaC03G0444200WE,BnaC03G0467400TA,BnaC03G0504500QU,BnaC03G0511600GG,BnaCnng13370D,chrA06G30100.1,chrC03G49800.1,BnapA06G00538430.1,BnapC03G00063830.1,C03G052560,chrC03g005470,C03p05123…
core	Bna.MYB-C-059	18	33	A07G029020,chrA07g002717,A07p025140.1_BnaEXP,BnaA07G0218000ZY,BnaA07G0228600QU,BnaA07G0254800SL,BnaA07G0263500TA,BnaA07G0264600NO,BnaA07G0266100WE,BnaA07G0267900GG,BnaA07G0271100ZS,BnaA07g24240D,BnaC06G0288200TA,BnaC06G0290900ZY,BnaC06G0291700SL,BnaC06G0293700QU,BnaC06G0294700GG,BnaC06G0295000NO,BnaC06G0306800ZS,BnaC06G0329300WE,BnaC06g43380D,chrA07G22610.1,chrC06G33640.1,BnapA07G01116300.1,Bnasc…
core	Bna.MYB-C-060	18	33	A09G014990,chrA09g001480,A09p012900.1_BnaEXP,BnaA09G0082800NO,BnaA09G0130400TA,BnaA09G0136800WE,BnaA09G0139100QU,BnaA09G0144300GG,BnaA09G0144400ZY,BnaA09G0147200ZS,BnaA09G0193300SL,BnaA09g11780D,BnaC09G0124800NO,BnaC09G0136700GG,BnaC09G0140400ZY,BnaC09G0157800TA,BnaC09G0158900QU,BnaC09G0163600WE,BnaC09g12530D,chrA09G14950.1,chrC09G15820.1,BnapA09G00201770.1,BnapC09G00286440.1,C09G013040,chrC09g00…
softcore	Bna.MYB-SC-157	17	33	A09G060970,chrA09g005704,A09p048550.1_BnaEXP,BnaA09G0520400TA,BnaA09G0554800NO,BnaA09G0568500ZY,BnaA09G0589800WE,BnaA09G0597900QU,BnaA09G0622100SL,BnaA09G0622200ZS,BnaA09g56310D,BnaC08G0427300WE,BnaC08G0428700ZY,BnaC08G0447000SL,BnaC08G0449600TA,BnaC08G0478600QU,BnaC08G0478700ZS,BnaC08g38370D,chrA09G58480.1,chrC08G42330.1,BnapA09G00258030.1,BnapC08G00820580.1,C08G046300,chrC08g004706,C08p043300.1…
core	Bna.MYB-C-061	18	33	A10G020200,chrA10g002083,A10p018020.1_BnaEXP,BnaA10G0134800NO,BnaA10G0156500SL,BnaA10G0170200ZY,BnaA10G0184300QU,BnaA10G0186000TA,BnaA10G0186100GG,BnaA10G0188000WE,BnaA10G0192000ZS,BnaA10g16980D,BnaC09G0426800NO,BnaC09G0435700GG,BnaC09G0436800ZY,BnaC09G0453700QU,BnaC09G0461900WE,BnaC09G0469300TA,BnaC09g40110D,chrA10G23130.1,chrC09G44490.1,BnapA10G01235350.1,BnapC09G00333910.1,chrC09g005159,C09p03…
core	Bna.MYB-C-062	18	33	A10G023960,chrA10g002453,A10p021520.1_BnaEXP,BnaA10G0170200NO,BnaA10G0190400SL,BnaA10G0204500ZY,BnaA10G0218700QU,BnaA10G0220600TA,BnaA10G0220800GG,BnaA10G0222300WE,BnaA10G0226500ZS,BnaA10g30020D,BnaC09G0360900SL,BnaC09G0477700GG,BnaC09G0479600ZY,BnaC09G0496200QU,BnaC09G0503900WE,BnaC09G0512600TA,BnaC09G0531900ZS,chrA10G26960.1,chrC09G48650.1,BnapA10G01238970.1,BnapC09G00338950.1,C09G052720,chrC09…
softcore	Bna.MYB-SC-158	17	33	A02G039290,A02p035850.1_BnaEXP,BnaA02G0326000TA,BnaA02G0349300GG,BnaA02G0355000QU,BnaA02G0360100NO,BnaA02G0361800SL,BnaA02G0365300WE,BnaA02G0368600ZS,BnaA02G0384400ZY,BnaA02g30960D,BnaC02G0330500ZY,BnaC02G0372200SL,BnaC02G0387500TA,BnaC02G0443000NO,BnaC02G0453600GG,BnaC02G0459200QU,BnaC02G0475900WE,BnaC02G0494200ZS,BnaC02g39260D,chrC02G42250.1,BnapA02G01074380.1,BnapC02G00414080.1,C02G050930,C06p…
core	Bna.MYB-C-063	18	32	A02G037450,chrA02g004410,A02p033060.1_BnaEXP,BnaA02G0310800TA,BnaA02G0332600GG,BnaA02G0338600QU,BnaA02G0342800NO,BnaA02G0346100SL,BnaA02G0348700WE,BnaA02G0351300ZS,BnaA02G0368000ZY,BnaA02g29620D,BnaC02G0323000ZY,BnaC02G0364400SL,BnaC02G0380600TA,BnaC02G0435300NO,BnaC02G0445900GG,BnaC02G0452200QU,BnaC02G0468100WE,BnaC02G0486400ZS,BnaCnng49790D,chrA02G30850.1,BnapA02G01072100.1,BnapC02G00413010.1,C…
core	Bna.MYB-C-064	18	32	chrA03g000678,A03p005810.1_BnaEXP,BnaA03G0045600TA,BnaA03G0060900NO,BnaA03G0061200NO,BnaA03G0076600WE,BnaA03G0078600ZY,BnaA03g04840D,BnaC03G0010600WE,BnaC03G0030200TA,BnaC03G0059000QU,BnaC03G0065200GG,BnaC03G0067200ZS,BnaC03g06410D,chrA03G06310.1,chrC03G06740.1,BnapA03G00958610.1,BnapC03G00007990.1,Bnascaffold1836G0044500SL,Bnascaffold2463G0007700NO,C03G006220,chrC03g000638,C03p008210.2_BnaEXP,GH…
softcore	Bna.MYB-SC-159	17	32	A03G019430,chrA03g003214,A03p030300.1_BnaEXP,BnaA03G0225500SL,BnaA03G0254900GG,BnaA03G0291700QU,BnaA03G0298200TA,BnaA03G0300100NO,BnaA03G0303900ZS,BnaA03G0314600WE,BnaC03G0240900SL,BnaC03G0283600NO,BnaC03G0297200WE,BnaC03G0299500ZY,BnaC03G0322900TA,BnaC03G0350000QU,BnaC03G0357300GG,BnaC03G0364200ZS,chrA03G33020.1,chrC03G35750.1,BnapA03G00987560.1,BnapC03G00044770.1,C03G036780,chrC03g003862,GH0601…
softcore	Bna.MYB-SC-160	17	32	A03G030860,chrA03g004395,A03p040980.1_BnaEXP,BnaA03G0357600GG,BnaA03G0394900QU,BnaA03G0399200TA,BnaA03G0404400NO,BnaA03G0408700ZS,BnaA03G0422000ZY,BnaA03g40190D,BnaC02G0014200NO,BnaC07G0355800ZY,BnaC07G0361100QU,BnaC07G0368700GG,BnaC07G0369700TA,BnaC07G0375100WE,BnaC07G0381200ZS,BnaCnng43220D,chrA03G44860.1,chrC07G34370.1,BnapA03G01000260.1,BnapC07G00477020.1,C07G040930,chrC07g003962,C07p024540.1…
core	Bna.MYB-C-065	18	32	A04G031950,chrA04g003184,A04p027750.1_BnaEXP,BnaA04G0196700ZY,BnaA04G0209100SL,BnaA04G0246300GG,BnaA04G0286900QU,BnaA04G0297200ZS,BnaC04G0553700GG,BnaC04G0572000NO,BnaC04G0573100ZY,BnaC04G0574700TA,BnaC04G0597500SL,BnaC04G0599200WE,BnaC04G0614300ZS,BnaC04g51450D,chrA04G33960.1,chrC04G55590.1,BnapA04G01210740.1,BnapC04G00186250.1,C04G066450,chrC04g006495,chrC04g006497,C04p052140.1_BnaEXP,GH0601764…
core	Bna.MYB-C-066	18	32	A05G035560,chrA05g003114,A05p029390.1_BnaEXP,BnaA05G0315000GG,BnaA05G0339100NO,BnaA05G0365300TA,BnaA05G0380400ZY,BnaA05G0423500ZS,BnaA05g26450D,BnaC05G0409500QU,BnaC05G0434300SL,BnaC05G0439500TA,BnaC05G0451800WE,BnaC05G0456500NO,BnaC05G0464800GG,BnaC05G0475500ZS,BnaC05G0477000ZY,BnaC05g40470D,BnaC05g40480D,chrA05G36150.1,chrC05G42990.1,BnapA05G00942910.1,BnapC05G00617730.1,C05G046540,chrC05g00491…
core	Bna.MYB-C-067	18	32	A05G043810,BnaA05G0437300TA,BnaA05g33770D,BnaC02G0548200QU,BnaC03G0555200NO,BnaC05G0504900QU,BnaC05G0511400SL,BnaC05G0521200TA,BnaC05G0539100NO,BnaC05G0545800WE,BnaC05G0546200WE,BnaC05G0546300GG,BnaC05G0548700GG,BnaC05G0552600ZY,BnaC05G0559400ZS,BnaC05g48910D,chrA05G40790.1,chrC05G51750.1,BnapA05G00951870.1,BnapC05G00627850.1,Bnascaffold3139G0000100WE,Bnascaffold571G0000400WE,C05G055830,chrC05g00…
softcore	Bna.MYB-SC-161	17	32	A06G037640,chrA06g003186,BnaA06G0327100TA,BnaA06G0341700QU,BnaA06G0341700SL,BnaA06G0342500GG,BnaA06G0348600ZY,BnaA06G0355400ZS,BnaA06G0355500NO,BnaA06G0386200WE,BnaC07G0299700SL,BnaC07G0311800ZY,BnaC07G0316600QU,BnaC07G0321000NO,BnaC07G0324100GG,BnaC07G0326700TA,BnaC07G0330800WE,BnaC07G0337400ZS,chrA06G35440.1,chrC07G29880.1,BnapA06G00544190.1,BnapC07G00471510.1,C07G035940,chrC07g003489,C07p02044…
core	Bna.MYB-C-068	18	32	A07G029510,chrA07g002773,A07p025600.1_BnaEXP,BnaA07G0222000ZY,BnaA07G0259100SL,BnaA07G0268000TA,BnaA07G0270600WE,BnaA07G0272200GG,BnaA07G0275800ZS,BnaAnng32120D,BnaC06G0294300TA,BnaC06G0297300ZY,BnaC06G0298200SL,BnaC06G0300300QU,BnaC06G0300800GG,BnaC06G0302700NO,BnaC06G0335700WE,BnaCnng63810D,chrA07G23160.1,chrC06G34150.1,BnapA07G01116800.1,BnapC06G00741110.1,C06p028090.1_BnaEXP,GH06028696,GH0607…
core	Bna.MYB-C-069	18	32	A07G030600,chrA07g002901,A07p026690.1_BnaEXP,BnaA07G0232100ZY,BnaA07G0278400TA,BnaA07G0278800NO,BnaA07G0282300GG,BnaA07G0285700ZS,BnaA07g25720D,BnaC06G0308300TA,BnaC06G0311400ZY,BnaC06G0311600SL,BnaC06G0315100GG,BnaC06G0316800NO,BnaC06G0323500QU,BnaC06G0327500ZS,BnaC06G0349600WE,BnaCnng17910D,chrA07G24550.1,chrC06G35340.1,BnapA07G01117950.1,C06G034650,chrC06g003346,C06p029450.1_BnaEXP,GH06028807,…
core	Bna.MYB-C-070	18	32	A09G007840,chrA09g000866,A09p006450.2_BnaEXP,BnaA09G0064200TA,BnaA09G0070300WE,BnaA09G0070700QU,BnaA09G0078300ZY,BnaA09G0078800ZS,BnaA09G0078900GG,BnaA09G0094500SL,BnaC09G0041000NO,BnaC09G0051400GG,BnaC09G0058500ZY,BnaC09G0070500ZS,BnaC09G0074900TA,BnaC09G0075200QU,BnaC09G0079900WE,BnaC09g05650D,chrA09G07490.1,chrC09G07700.1,BnapA09G00193860.1,C09G004410,chrC09g000655,C09p007220.1_BnaEXP,GH060349…
softcore	Bna.MYB-SC-162	16	32	A10G021100,chrA10g002175,A10p018930.1_BnaEXP,BnaA10G0143500NO,BnaA10G0179100ZY,BnaA10G0194900GG,BnaA10G0195400TA,BnaA10G0200700ZS,BnaA10g17890D,BnaC09G0331100SL,BnaC09G0437700NO,BnaC09G0446300GG,BnaC09G0447300ZY,BnaC09G0479600TA,BnaC09G0498300ZS,BnaC09g41280D,chrA10G24140.1,chrC09G45520.1,BnapA10G01236240.1,BnapC09G00335280.1,C09G049210,chrC09g005282,C09p039470.1_BnaEXP,GH06042456,GH06093396,ZY82…
softcore	Bna.MYB-SC-163	17	31	A01G003430,chrA01g000325,A01p003160.1_BnaEXP,BnaA01G0010600NO,BnaA01G0031700SL,BnaA01G0032400ZY,BnaA01G0033400ZS,BnaA01g02240D,BnaC01G0027200SL,BnaC01G0035200GG,BnaC01G0038400ZS,BnaC01g03510D,chrA01G03260.1,chrC01G03710.1,BnapA01G00833910.1,BnapC01G00632500.1,Bnascaffold1004G0000100NO,Bnascaffold1809G0031600TA,Bnascaffold2359G0035900TA,Bnascaffold2414G0034800ZY,Bnascaffold520G0032800QU,C01G003970…
core	Bna.MYB-C-071	18	31	A02G011520,chrA02g001442,A02p010710.1_BnaEXP,BnaA02G0073400TA,BnaA02G0104900GG,BnaA02G0107300QU,BnaA02G0108000ZS,BnaA02G0108800NO,BnaA02G0109400SL,BnaA02G0109400WE,BnaA02G0123100ZY,BnaC02G0061700TA,BnaC02G0064500SL,BnaC02G0085000QU,BnaC02G0087000NO,BnaC02G0116900GG,BnaC02G0124800WE,BnaC02G0132000ZS,BnaC02g10450D,BnaCnng69750D,chrA02G03400.1,chrC02G11710.1,BnapC02G00362180.1,GH06004825,GH06052369,…
core	Bna.MYB-C-072	18	31	chrA03g001156,A03p011350.1_BnaEXP,BnaA03G0037100SL,BnaA03G0096600TA,BnaA03G0126300WE,BnaA03G0133900ZY,BnaA03g10180D,BnaC03G0014100SL,BnaC03G0053100ZY,BnaC03G0055600NO,BnaC03G0069300WE,BnaC03G0089200TA,BnaC03G0119600QU,BnaC03G0124900GG,BnaC03G0128000ZS,BnaC03g12860D,chrA03G12130.1,chrC03G13230.1,BnapA03G00964880.1,BnapC03G00015110.1,C03G012390,chrC03g001303,C03p014200.1_BnaEXP,GH06009514,GH0605389…
softcore	Bna.MYB-SC-164	16	31	A03G027470,chrA03g004033,BnaA03G0295400SL,BnaA03G0325700GG,BnaA03G0364000QU,BnaA03G0367800TA,BnaA03G0376600ZS,BnaA03G0387600WE,BnaA03G0390900ZY,BnaC03G0331500SL,BnaC03G0376200NO,BnaC03G0390800WE,BnaC03G0390900ZY,BnaC03G0391200TA,BnaC03G0448900QU,BnaC03G0458300GG,BnaC03G0461400ZS,chrA03G41110.1,chrC03G44770.1,C03G046810,chrC03g004885,C03p045190.1_BnaEXP,GH06012336,GH06057312,ZY821013206,ZY82105815…
core	Bna.MYB-C-073	18	31	A03G029860,A03p040060.1_BnaEXP,BnaA03G0317500SL,BnaA03G0348700GG,BnaA03G0386100QU,BnaA03G0390000TA,BnaA03G0395600NO,BnaA03G0399200ZS,BnaA03G0413400ZY,BnaA03g39240D,BnaC03G0408900NO,BnaC03G0423400ZY,BnaC03G0424900WE,BnaC03G0425600TA,BnaC03G0484500QU,BnaC03G0492400GG,BnaCnng76050D,chrA03G43760.1,chrC03G47960.1,BnapA03G00999170.1,C03G050630,chrC03g005252,C03p049300.1_BnaEXP,GH06012579,GH06057639,ZY8…
softcore	Bna.MYB-SC-165	17	31	A06G012290,A06p011200.1_BnaEXP,BnaA06G0108200ZY,BnaA06G0109200QU,BnaA06G0109800WE,BnaA06G0110900NO,BnaA06G0110900TA,BnaA06G0111600ZS,BnaA06G0112500SL,BnaA06g11110D,BnaC05G0098600QU,BnaC05G0129400NO,BnaC05G0130900ZY,BnaC05G0131100GG,BnaC05G0132400TA,BnaC05G0133200WE,BnaC05G0137500ZS,BnaC05G0158100SL,BnaCnng29520D,chrA06G11870.1,chrC05G12990.1,BnapC05G00570900.1,C05G013920,chrC05g001329,C05p012970.…
softcore	Bna.MYB-SC-166	17	31	A06G042790,chrA06g003812,A06p035450.1_BnaEXP,BnaA06G0385900QU,BnaA06G0394400ZY,BnaA06G0401300ZS,BnaA06G0402200NO,BnaA06g33990D,BnaC02G0011100NO,BnaC07G0242200SL,BnaC07G0255000ZY,BnaC07G0257500QU,BnaC07G0267300GG,BnaC07G0274400WE,BnaC07G0280300ZS,BnaC07g21960D,chrA06G40880.1,chrC07G24300.1,BnapA06G00549560.1,BnapC07G00464400.1,C07G029960,C07p015120.1_BnaEXP,GH06025311,GH06081296,Scaffold4g000058,Z…
core	Bna.MYB-C-074	18	31	A07G011350,chrA07g001117,BnaA07G0059400ZY,BnaA07G0068200QU,BnaA07G0096000SL,BnaA07G0101000TA,BnaA07G0102200WE,BnaA07G0105000NO,BnaA07G0105500ZS,BnaC07G0101500WE,BnaC07G0139200ZY,BnaC07G0146100QU,BnaC07G0147200SL,BnaC07G0148300GG,BnaC07G0151000TA,BnaC07G0154900NO,BnaC07G0158200ZS,BnaC07g10840D,chrA07G12020.1,chrC07G12960.1,BnapA07G01096600.1,BnapC07G00447460.1,C07G016850,chrC07g001647,C07p005100.1…
core	Bna.MYB-C-075	18	31	A09G004310,chrA09g000722,A09p003580.1_BnaEXP,BnaA09G0032000TA,BnaA09G0037900QU,BnaA09G0038300WE,BnaA09G0044500SL,BnaA09G0045600ZS,BnaA09G0046100ZY,BnaA09G0047000GG,BnaA09g02730D,BnaC09G0005400NO,BnaC09G0014000GG,BnaC09G0020900ZY,BnaC09G0031300ZS,BnaC09G0036700WE,BnaC09G0037300QU,BnaC09G0037300TA,BnaC09g02180D,chrA09G03910.1,chrC09G03960.1,BnapA09G00190070.1,BnapC09G00270530.1,C09G000560,chrC09g00…
softcore	Bna.MYB-SC-167	17	31	A07G024950,chrA07g002303,A07p021440.1_BnaEXP,BnaA07G0179800ZY,BnaA07G0190900QU,BnaA07G0217500SL,BnaA07G0224200WE,BnaA07G0225700TA,BnaA07G0226900NO,BnaA07G0232100ZS,BnaA07g20440D,BnaC06G0221400SL,BnaC06G0232600TA,BnaC06G0232800TA,BnaC06G0233600ZY,BnaC06G0235500GG,BnaC06G0237500QU,BnaC06G0238000NO,BnaC06G0250900ZS,BnaC06G0277500WE,BnaC06g19980D,chrC06G21460.1,chrC06G29510.1,C06G027100,GH06028229,GH…
softcore	Bna.MYB-SC-168	17	30	chrA01g000120,A01p001170.1_BnaEXP,BnaA01G0011200SL,BnaA01G0011800GG,BnaA01G0012200ZY,BnaA01G0012300ZS,BnaC01G0004400SL,BnaC01G0012600GG,BnaC01g01250D,chrA01G01170.1,chrC01G01470.1,BnapA01G00831660.1,BnapC01G00629790.1,Bnascaffold1716G0006000WE,Bnascaffold2359G0013100TA,Bnascaffold2414G0012600ZY,Bnascaffold2787G0062700QU,Bnascaffold286G0011300WE,Bnascaffold520G0011100QU,C01G001490,chrC01g000144,C0…
core	Bna.MYB-C-076	18	30	A01G040510,chrA01g003604,A01p034510.1_BnaEXP,BnaA01G0279300WE,BnaA01G0285400TA,BnaA01G0294300QU,BnaA01G0312500NO,BnaA01G0328500SL,BnaA01G0349900GG,BnaA01G0365200ZS,BnaA01g30350D,BnaC01G0334900NO,BnaC01G0337200QU,BnaC01G0367800TA,BnaC01G0367900ZY,BnaC01G0385200WE,BnaC01G0423300GG,BnaC01G0436400SL,BnaC01G0455800ZS,chrA01G39910.1,chrC01G40790.1,BnapA01G00890980.1,BnapC01G00688450.1,C01p033780.1_BnaE…
softcore	Bna.MYB-SC-169	17	30	A02G022230,chrA02g002506,A02p020660.1_BnaEXP,BnaA02G0171200TA,BnaA02G0205300QU,BnaA02G0207200WE,BnaA02G0230400ZY,BnaA02g16690D,BnaC02G0106000ZY,BnaC02G0189500SL,BnaC02G0199600TA,BnaC02G0230300QU,BnaC02G0231900NO,BnaC02G0246700GG,BnaC02G0270100WE,BnaC02G0280400ZS,BnaC02g22630D,chrA02G14280.1,chrC02G24160.1,C02G028930,chrC02g001606,C02p027090.1_BnaEXP,GH06005951,GH06049345,ZY821007018,ZY821050006,r…
core	Bna.MYB-C-077	18	30	chrA03g000791,A03p007180.1_BnaEXP,BnaA03G0030600GG,BnaA03G0057200TA,BnaA03G0071300ZS,BnaA03G0072400NO,BnaA03G0087700WE,BnaA03G0091600ZY,BnaA03g06190D,BnaC03G0007800NO,BnaC03G0024100WE,BnaC03G0043600TA,BnaC03G0073100QU,BnaC03G0077700GG,BnaC03g07960D,chrA03G07630.1,chrC03G08180.1,BnapC03G00009410.1,Bnascaffold1836G0031600SL,C03G007640,chrC03g000807,C03p009540.1_BnaEXP,GH06009075,GH06053370,ZY821009…
softcore	Bna.MYB-SC-170	17	30	A07G026960,A07p023310.1_BnaEXP,BnaA07G0199100ZY,BnaA07G0244500TA,BnaA07G0250800GG,BnaA07g22240D,BnaC06G0229300SL,BnaC06G0248500SL,BnaC06G0259500TA,BnaC06G0260600ZY,BnaC06G0264300GG,BnaC06G0264300NO,BnaC06G0278200ZS,BnaC06G0300200WE,BnaC06g23040D,chrA07G19920.1,chrC06G31470.1,BnapA07G01113910.1,BnapC06G00736550.1,C06G030030,chrC06g002846,C06p024950.1_BnaEXP,GH06028436,GH06076220,ZY821028937,ZY8210…
softcore	Bna.MYB-SC-171	16	30	A07G040910,chrA07g003924,chrA07g003925,A07p036580.1_BnaEXP,BnaA07G0326900ZY,BnaA07G0361600SL,BnaA07G0371200TA,BnaA07G0380900ZS,BnaA07g34700D,BnaC06G0419200TA,BnaC06G0423400ZY,BnaC06G0432800SL,BnaC06G0440900NO,BnaC06G0447900ZS,BnaC06G0463500WE,BnaC06G0473900WE,BnaC06g39570D,chrA07G36370.1,BnapA07G01128810.1,BnapC06G00757260.1,C06G047490,chrC06g004559,C06p040700.1_BnaEXP,GH06077921,GH06077950,ZY821…
core	Bna.MYB-C-078	18	30	A08G015510,BnaA08G0112200NO,BnaA08G0124000WE,BnaA08G0129900TA,BnaA08G0134900GG,BnaA08G0136300ZY,BnaA08G0137000QU,BnaA08G0141500ZS,BnaC03G0620700SL,BnaC03G0652400WE,BnaC03G0658000NO,BnaC03G0662900ZY,BnaC03G0706700TA,BnaC03G0717700QU,BnaC03G0737900GG,BnaC03G0754500ZS,BnaC03g66570D,chrA08G16330.1,chrC03G70130.1,BnapA08G01151050.1,BnapC03G00095650.1,C03G073500,chrC03g007982,C03p063630.1_BnaEXP,GH0606…
core	Bna.MYB-C-079	18	30	A09G001270,chrA09g000149,chrA09g000216,A09p000480.1_BnaEXP,BnaA09G0007400TA,BnaA09G0011000SL,BnaA09G0013000WE,BnaA09G0015800GG,BnaA09G0017700NO,BnaA09G0019900ZY,BnaA09G0021000ZS,BnaA09g52130D,BnaC09G0004300ZS,BnaC09G0010200WE,BnaC09G0010700TA,BnaC09G0011500QU,BnaCnng01390D,chrA09G01250.1,chrC09G01260.1,BnapC09G00266980.1,Bnascaffold966G0012300SL,C09p001090.1_BnaEXP,GH06033789,GH06033877,ZY8210343…
softcore	Bna.MYB-SC-172	17	30	A09G003720,chrA09g000515,A09p002640.1_BnaEXP,BnaA09G0026500TA,BnaA09G0033100WE,BnaA09G0037300NO,BnaA09G0039000SL,BnaA09G0040300ZS,BnaA09G0040300ZY,BnaA09G0041800GG,BnaA09g02150D,BnaC09G0008400GG,BnaC09G0015400ZY,BnaC09G0025700ZS,BnaC09G0031000WE,BnaC09G0031500TA,chrA09G03330.1,chrC09G03350.1,BnapA09G00189410.1,BnapC09G00269770.1,chrC09g000188,C09p003180.1_BnaEXP,GH06033538,GH06034099,ZY821034340,…
softcore	Bna.MYB-SC-173	17	30	A09G004010,chrA09g000546,A09p002950.1_BnaEXP,BnaA09G0029200TA,BnaA09G0035200QU,BnaA09G0035700WE,BnaA09G0041800SL,BnaA09G0042900ZS,BnaA09G0043000ZY,BnaA09G0044400GG,BnaC09G0011200GG,BnaC09G0018200ZY,BnaC09G0028400ZS,BnaC09G0034000WE,BnaC09G0034400TA,BnaC09G0034600QU,BnaC09g01940D,chrA09G03640.1,chrC09G03650.1,BnapA09G00189730.1,BnapC09G00270160.1,C09G000260,chrC09g000221,C09p003490.1_BnaEXP,GH0603…
softcore	Bna.MYB-SC-174	17	30	A09G024510,chrA09g002612,A09p024900.1_BnaEXP,BnaA09G0166600NO,BnaA09G0210500TA,BnaA09G0218800QU,BnaA09G0219600WE,BnaA09G0224100ZY,BnaA09G0232400ZS,BnaA09G0273900SL,BnaC05G0318600ZY,BnaC09G0237000GG,BnaC09G0251300WE,BnaC09G0258500QU,BnaC09G0271300TA,chrA09G24370.1,chrC09G24650.1,BnapA09G00212580.1,BnapC09G00303140.1,Bnascaffold0027G0000600ZS,C09G025490,chrC09g002755,C09p025690.1_BnaEXP,GH06092157,…
softcore	Bna.MYB-SC-175	16	30	A10G025830,A10p023310.1_BnaEXP,BnaA10G0236000QU,BnaA10G0237200TA,BnaA10G0237800GG,BnaA10g21970D,BnaC09G0500300GG,BnaC09G0502500ZY,BnaC09G0518400QU,BnaC09G0527600WE,BnaC09G0534800TA,BnaC09G0555000ZS,BnaC09g46360D,chrA10G28800.1,chrC09G50990.1,BnapC09G00341350.1,Bnascaffold1554G0000400QU,Bnascaffold2444G0000500QU,C09G055090,chrC09g005899,C09p051360.1_BnaEXP,GH06042904,GH06094024,Scaffold765g000001,…
softcore	Bna.MYB-SC-176	16	30	A02G041780,chrA02g004868,A02p038170.1_BnaEXP,BnaA02G0346900TA,BnaA02G0371300GG,BnaA02G0382100NO,BnaA02G0385700WE,BnaA02G0391300ZS,BnaA02G0405700ZY,BnaAnng06630D,BnaC02G0415200TA,BnaC02G0472300NO,BnaC02G0480900GG,BnaC02G0503900WE,BnaC02G0523100ZS,BnaC02g41860D,chrC02G45060.1,BnapC02G00418260.1,Bnascaffold1292G0000100WE,Bnascaffold2040G0000300WE,chrC02g004145,C02p038740.1_BnaEXP,GH06007895,GH060519…
core	Bna.MYB-C-080	18	30	A06G040360,chrA06g003581,A06p033080.1_BnaEXP,BnaA06G0350300TA,BnaA06G0370400GG,BnaA06G0379300NO,BnaA06g31780D,BnaC07G0272900SL,BnaC07G0285000ZY,BnaC07G0290300QU,BnaC07G0293900NO,BnaC07G0297800GG,BnaC07G0299900TA,BnaC07G0303900WE,BnaC07G0310800ZS,BnaCnng52970D,chrC07G27210.1,BnapC07G00468230.1,Bnascaffold1555G0000500TA,C07G033060,chrC07g003248,C07p017870.1_BnaEXP,GH06025071,GH06081591,Scaffold6783…
core	Bna.MYB-C-081	18	30	A08G031810,chrA08g003097,A08p028300.1_BnaEXP,BnaA08G0266500NO,BnaA08G0286100SL,BnaA08G0297800ZS,BnaA08g26750D,BnaC08G0136200GG,BnaC08G0139200WE,BnaC08G0147400QU,BnaC08G0149600ZY,BnaC08G0157700NO,BnaC08G0167700SL,BnaC08G0169300TA,BnaC08G0189000ZS,BnaCnng06440D,chrC08G15430.1,BnapA08G01169840.1,BnapC08G00786230.1,C08G016520,chrC08g001831,C08p015500.1_BnaEXP,GH06033081,GH06086091,ZY821033592,ZY82108…
core	Bna.MYB-C-082	18	30	A09G009210,chrA09g001021,A09p007660.1_BnaEXP,BnaA09G0078600TA,BnaA09G0083600WE,BnaA09G0084300QU,BnaA09G0091100ZY,BnaA09G0091600GG,BnaA09G0092700ZS,BnaA09G0122300SL,BnaA09g07190D,BnaC09G0059000NO,BnaC09G0069900GG,BnaC09G0076500ZY,BnaC09G0089800ZS,BnaC09G0092600QU,BnaC09G0092700TA,BnaC09G0097800WE,BnaC09g50990D,chrC09G09390.1,BnapA09G00195490.1,BnapC09G00277570.1,C09G006400,chrC09g000850,C09p008860…
softcore	Bna.MYB-SC-177	15	29	chrA01g003556,A01p033650.1_BnaEXP,BnaA01G0270800WE,BnaA01G0340300GG,BnaA01G0345800ZY,BnaA01G0357100ZS,BnaA01g29790D,BnaC01G0356400ZY,BnaC01G0357500TA,BnaC01G0374500WE,BnaC01G0412100GG,BnaC01G0443900ZS,BnaC01g37360D,BnaC03G0431800QU,chrA01G38910.1,chrC01G39680.1,BnapA01G00889890.1,Bnascaffold336G0000100ZY,chrC01g004441,C01p032240.1_BnaEXP,GH06000093,GH06003592,GH06048007,ZY821003554,ZY821097395,rn…
core	Bna.MYB-C-083	18	29	A03p046120.1_BnaEXP,BnaA03G0381700SL,BnaA03G0448100QU,BnaA03G0452600TA,BnaA03G0459200NO,BnaA03G0467300ZS,BnaC07G0387900WE,BnaC07G0401200SL,BnaC07G0415800ZY,BnaC07G0420300QU,BnaC07G0421100NO,BnaC07G0429200GG,BnaC07G0430300TA,BnaC07G0443100ZS,BnaC07g37430D,chrA03G51320.1,chrC07G40260.1,BnapA03G01007330.1,BnapC07G00484630.1,C07G047250,chrC07g004620,C07p030210.1_BnaEXP,GH06083030,ZY821014139,ZY821083…
softcore	Bna.MYB-SC-178	17	29	A06G014340,chrA06g001304,A06p013050.1_BnaEXP,BnaA06G0126000ZY,BnaA06G0126900QU,BnaA06G0127100WE,BnaA06G0127300TA,BnaA06G0127800NO,BnaA06G0129300ZS,BnaA06G0130200SL,BnaA06g12860D,BnaC05G0149600ZY,BnaC05G0149700ZY,BnaC05G0150700GG,BnaC05G0151400NO,BnaC05G0151400WE,BnaC05G0152900TA,BnaC05G0153000TA,chrA06G13780.1,chrC05G14770.1,BnapA06G00512020.1,Bnascaffold2365G0000100TA,C05p014820.1_BnaEXP,C05p014…
softcore	Bna.MYB-SC-179	16	29	A09G065160,chrA09g006084,A09p052540.1_BnaEXP,BnaA09G0593600NO,BnaA09G0594100TA,BnaA09G0618700GG,BnaA09G0628500WE,BnaA09g48440D,BnaC08G0458000GG,BnaC08G0465600NO,BnaC08G0469600WE,BnaC08G0471400ZY,BnaC08G0519800QU,BnaC08g42690D,chrA09G62910.1,chrC08G46460.1,BnapA09G00262570.1,BnapC08G00825490.1,C08G050940,chrC08g005170,C08p047600.1_BnaEXP,GH06039197,GH06089422,ZY821040518,ZY821090176,rna-XM_0138607…
softcore	Bna.MYB-SC-180	17	29	A10G022560,chrA10g002305,A10p020150.1_BnaEXP,BnaA10G0177400SL,BnaA10G0207700GG,BnaA10G0207700TA,BnaA10G0213300ZS,BnaA10g19100D,BnaC09G0345600SL,BnaC09G0454600NO,BnaC09G0461600GG,BnaC09G0463400ZY,BnaC09G0479100QU,BnaC09G0487100WE,BnaC09G0495700TA,BnaC09g42790D,chrA10G25510.1,chrC09G47010.1,C09G050930,chrC09g005469,C09p041060.1_BnaEXP,GH06042593,GH06093564,ZY821043148,ZY821094738,rna-XM_013812253.3…
softcore	Bna.MYB-SC-181	17	29	A02G042140,chrA02g004902,A02p038540.1_BnaEXP,BnaA02G0368800SL,BnaA02G0374400GG,BnaA02G0380600QU,BnaA02G0385400NO,BnaA02G0394700ZS,BnaA02G0409000ZY,BnaC02G0362400ZY,BnaC02G0406800SL,BnaC02G0419400TA,BnaC02G0477100NO,BnaC02G0484800GG,BnaC02G0507800WE,BnaC02G0527500ZS,chrC02G45410.1,BnapA02G01077670.1,BnapC02G00418720.1,Bnascaffold1261G0000100TA,Bnascaffold1380G0000100TA,chrC02g004187,C02p039150.1_B…
core	Bna.MYB-C-084	18	29	A06G017460,A06p015770.1_BnaEXP,BnaA06G0150900GG,BnaA06G0151600ZY,BnaA06G0152100QU,BnaA06G0152500TA,BnaA06G0152800WE,BnaA06G0153000NO,BnaA06G0156600ZS,BnaA06g15640D,BnaC08G0242200GG,BnaC08G0251300WE,BnaC08G0253700QU,BnaC08G0257700ZY,BnaC08G0262000NO,BnaC08G0272700SL,BnaC08G0274500TA,BnaC08g48600D,chrC08G25460.1,BnapC08G00799700.1,C08G027730,chrC08g002801,C08p025690.1_BnaEXP,GH06023173,GH06087169,Z…
core	Bna.MYB-C-085	18	28	A01G023020,chrA01g002444,BnaA01G0134400WE,BnaA01G0181100NO,BnaA01G0186000SL,BnaC01G0164000NO,BnaC01G0178800QU,BnaC01G0188000ZY,BnaC01G0202300TA,BnaC01G0214400WE,BnaC01G0243200SL,BnaC01G0251400GG,BnaC01G0271000ZS,BnaC01g26440D,chrA01G23590.1,chrC01G25210.1,BnapA01G00856590.1,C01G027930,chrC01g002529,C01p022160.1_BnaEXP,GH06001374,GH06046305,ZY821002212,ZY821081271,rna-XM_013889976.2,rna-XM_0487459…
core	Bna.MYB-C-086	18	28	A05G034430,chrA05g003016,A05p028810.1_BnaEXP,BnaA05G0314300QU,BnaA05G0328800NO,BnaA05G0347300TA,BnaA05G0362200WE,BnaA05G0371000ZY,BnaA05G0412600ZS,BnaA05g25530D,BnaC05G0398800QU,BnaC05G0440100WE,BnaC05G0445200NO,BnaC05G0454100GG,BnaC05G0464600ZS,BnaC05G0465800ZY,BnaC06G0270800SL,BnaCnng28540D,chrA05G34990.1,chrC05G41910.1,BnapA05G00941540.1,C05G045270,C05p038020.1_BnaEXP,GH06020915,ZY821021595,rn…
softcore	Bna.MYB-SC-182	17	28	A05G043500,chrA05g003924,BnaA01G0308800TA,BnaA01G0381300GG,BnaA05g34070D,BnaC05G0508100QU,BnaC05G0524500NO,BnaC05G0524500TA,BnaC05G0542800NO,BnaC05G0551200WE,BnaC05G0552100GG,BnaC05G0557800ZY,BnaC05g48630D,chrA05G40450.1,chrC05G51410.1,BnapA05G00951530.1,BnapC05G00627490.1,Bnascaffold277G0000600SL,C05G055510,C05p046940.1_BnaEXP,GH06021514,GH06073043,R21835_chrA05p000120.1_BnaEXP,ZY821022007,rna-X…
core	Bna.MYB-C-087	18	28	A06G040080,chrA06g002854,chrA06g003557,A06p032750.1_BnaEXP,BnaA06G0348200TA,BnaA06G0362600SL,BnaA06G0370000ZY,BnaA06G0377000NO,BnaA06G0377200ZS,BnaA06g31470D,BnaC07G0288100ZY,BnaC07G0293300QU,BnaC07G0300600GG,BnaC07G0302500TA,BnaC07G0306700WE,BnaC07G0314000ZS,chrA06G37910.1,chrC07G27480.1,BnapC07G00468670.1,Bnascaffold3770G0000300GG,C07G033470,GH06025039,GH06081626,ZY821025559,ZY821082441,rna-XM_…
core	Bna.MYB-C-088	18	28	A07G026820,A07p023190.1_BnaEXP,BnaA07G0209000QU,BnaA07G0244700NO,BnaA07G0250000GG,BnaA07G0250700ZS,BnaA07g22130D,BnaC06G0247000SL,BnaC06G0258000TA,BnaC06G0259100ZY,BnaC06G0262600NO,BnaC06G0262900GG,BnaC06G0263100QU,BnaC06G0276600ZS,BnaC06G0298400WE,BnaC06g22860D,chrA07G19800.1,chrC06G31330.1,BnapA07G01113780.1,BnapC06G00736350.1,C06G029900,chrC06g002835,GH06028419,GH06076205,ZY821077215,rna-XM_02…
softcore	Bna.MYB-SC-183	17	28	A10G022810,chrA10g002331,A10p020390.1_BnaEXP,BnaA10G0159100NO,BnaA10G0209800TA,BnaA10g19370D,BnaC09G0349200SL,BnaC09G0458300NO,BnaC09G0465400GG,BnaC09G0467200ZY,BnaC09G0483100QU,BnaC09G0491100WE,BnaC09G0499600TA,BnaC09G0519000ZS,BnaC09g54480D,chrA10G25780.1,chrC09G47350.1,C09G051350,chrC09g005511,C09p041420.1_BnaEXP,GH06042620,GH06093601,ZY821043174,ZY821094781,rna-XM_013810527.3,rna-XM_022693035…
core	Bna.MYB-C-089	18	28	A05G042780,chrA05g003835,A05p035060.1_BnaEXP,BnaA05G0377200GG,BnaA05G0400700NO,BnaA05G0423500SL,BnaA05G0437700WE,BnaA05G0443100ZY,BnaA05G0498400ZS,BnaA05g32240D,BnaC05G0477300QU,BnaC05G0496800QU,BnaC05G0507600TA,BnaC05G0532900WE,BnaC05G0534700GG,BnaCnng06080D,chrC05G50690.1,BnapA05G00950820.1,BnapC05G00626770.1,Bnascaffold0026G0057600ZS,C05G054830,C05p046820.1_BnaEXP,GH06073135,Scaffold7978g00000…
core	Bna.MYB-C-090	18	27	A04G012500,chrA04g001148,A04p010380.1_BnaEXP,BnaA04G0035900ZY,BnaA04G0064300GG,BnaA04G0065000NO,BnaA04G0069500TA,BnaA04G0106400QU,BnaA04G0109100WE,BnaA04g10190D,BnaC04G0349300QU,BnaC04G0357000ZY,BnaC04G0373200SL,BnaC04G0402700ZS,BnaC05G0433700SL,chrA04G13440.1,chrC04G34480.1,BnapC04G00160210.1,C04p032090.1_BnaEXP,GH06015753,GH06065014,ZY821016655,ZY821065952,rna-XM_013864917.2,rna-XM_013891346.3,…
softcore	Bna.MYB-SC-184	16	27	A06G014350,chrA06g001305,A06p013060.1_BnaEXP,BnaA06G0125400GG,BnaA06G0126100ZY,BnaA06G0127000QU,BnaA06G0127200WE,BnaA06G0127400TA,BnaA06G0127900NO,BnaA06G0129400ZS,BnaA06g12870D,BnaC05G0115600QU,BnaC05G0150000ZY,BnaC05G0151000GG,BnaC05G0151600NO,BnaC05G0151600WE,BnaC05G0153200TA,chrA06G13790.1,chrC05G14790.1,C05G016170,C05p014850.1_BnaEXP,GH06022881,ZY821023443,rna-XM_013786389.3,rna-XM_048758242…
softcore	Bna.MYB-SC-185	16	27	A08G027230,chrA08g002663,A08p023790.1_BnaEXP,BnaA08G0239600TA,BnaA08G0243600SL,BnaA08G0255600ZS,BnaC08G0193700GG,BnaC08G0203900WE,BnaC08G0207800ZY,BnaC08G0224500SL,BnaC08G0226200TA,BnaC08G0248000ZS,BnaC08g18260D,chrA08G28550.1,chrC08G20970.1,BnapA08G01165070.1,C08G022620,C08p020990.1_BnaEXP,GH06032624,GH06086689,Scaffold3g000083,ZY821033126,ZY821087390,rna-XM_013799759.3,rna-XM_013825370.3,chrA08…
softcore	Bna.MYB-SC-186	15	27	A08G027330,chrA08g002671,A08p023890.1_BnaEXP,BnaA08G0233900WE,BnaA08G0240500TA,BnaA08G0248700ZY,BnaA08g22580D,BnaC08G0192300GG,BnaC08G0202500QU,BnaC08G0202600WE,BnaC08G0206600ZY,BnaC08G0225000TA,BnaC08g18090D,chrA08G28670.1,chrC08G20880.1,BnapA08G01165170.1,C08G022460,C08p020870.1_BnaEXP,GH06032635,GH06086674,Scaffold3g000098,ZY821033137,ZY821087379,rna-XM_013801808.3,rna-XM_013871637.3,chrA08G28…
dispensable	Bna.MYB-D-261	14	27	A08G031350,chrA08g003051,A08p027880.1_BnaEXP,BnaA08G0262600NO,BnaA08G0285100ZY,BnaA08G0304800GG,BnaA08g26320D,BnaC08G0141700GG,BnaC08G0144800WE,BnaC08G0155000ZY,BnaCnng06970D,chrA08G32610.1,chrC08G15970.1,BnapA08G01169390.1,BnapC08G00786880.1,C08G017100,chrC08g001876,C08p015990.1_BnaEXP,GH06033036,GH06086143,ZY821033546,ZY821086887,rna-XM_013784840.3,rna-XM_013799883.3,rna-XM_048752629.1,chrA08G3…
core	Bna.MYB-C-091	18	27	A02G010290,chrA02g001040,A02p009510.1_BnaEXP,BnaA02G0069300TA,BnaA02G0096400ZS,BnaA02G0098100WE,BnaA02G0098200NO,BnaA02G0098500SL,BnaA02G0103000ZY,BnaA02G0114000ZY,BnaA02g06100D,BnaC02G0047000TA,BnaC02G0070000QU,BnaC02G0101100GG,BnaC02G0115900ZS,chrC02G10400.1,BnapA02G01036010.1,BnapC02G00360070.1,C02G012220,chrC02g000089,C02p010710.1_BnaEXP,GH06004697,GH06094954,ZY821006032,rna-XM_013850270.3,ch…
softcore	Bna.MYB-SC-187	17	26	A01G046140,BnaA01G0320800WE,BnaA01G0322200QU,BnaA01G0373300NO,BnaA01G0411600ZS,BnaAnng15260D,BnaC01G0409400QU,BnaC01G0421800ZY,BnaC01G0425700TA,BnaC01G0449100WE,BnaC01G0477700GG,BnaC01G0484100SL,BnaC01G0503800ZS,chrA01G45440.1,Bnascaffold2628G0000600TA,Bnascaffold3232G0000300GG,C01G042870,GH06003339,GH06003370,R211065p000170.1_BnaEXP,R211219p000150.1_BnaEXP,Scaffold90g000019,ZY821004191,rna-XM_01…
softcore	Bna.MYB-SC-188	17	26	A02G038010,chrA02g004466,A02p034600.1_BnaEXP,BnaA02G0315800TA,BnaA02G0338000GG,BnaA02G0343800QU,BnaA02G0348200NO,BnaA02G0351500SL,BnaA02G0357000ZS,BnaA02G0358200WE,BnaA02G0373000ZY,BnaAnng07760D,BnaC02G0317700ZY,BnaC02G0359700SL,BnaC02G0430200NO,BnaC02G0440700GG,BnaC02G0462900WE,BnaC02G0480200ZS,chrA02G31400.1,BnapA02G01072910.1,GH06007524,GH06051533,ZY821008593,ZY821052246,chrA02G38250.1,chrC02G…
softcore	Bna.MYB-SC-189	17	26	chrA03g000454,chrA03g000483,A03p003970.1_BnaEXP,BnaA03G0039700ZS,BnaA03G0052100WE,BnaA03G0058600ZY,BnaA03g02860D,BnaC03G0000600TA,BnaC03G0037900QU,BnaC03G0043900ZY,BnaC03G0046800ZS,BnaC03g04220D,chrA03G04230.1,chrC03G04570.1,BnapA03G00956360.1,BnapC03G00005050.1,Bnascaffold2463G0028900NO,Bnascaffold2862G0037000SL,C03G004220,C03p006140.1_BnaEXP,GH06052725,ZY821053897,rna-XM_013826461.3,rna-XM_0487…
softcore	Bna.MYB-SC-190	15	26	A04G026090,chrA04g002494,chrA04g002510,A04p022930.1_BnaEXP,BnaA04G0182000NO,BnaA04G0188400GG,BnaA04G0190300TA,BnaA04G0225000WE,BnaA04G0236700ZS,BnaC04G0491700GG,BnaC04G0494400QU,BnaC04G0509000NO,BnaC04G0512100ZY,BnaC04G0514200TA,BnaC04G0537300WE,BnaC04G0552100ZS,chrA04G27390.1,C04G059590,C04p045920.1_BnaEXP,GH06017110,GH06066570,ZY821068240,rna-XM_013835399.3,rna-XM_048755084.1,chrA04G26470.1,chr…
softcore	Bna.MYB-SC-191	16	26	A07G037140,A07p032890.1_BnaEXP,BnaA07G0291700ZY,BnaA07G0328000SL,BnaA07G0337200TA,BnaA07G0354200GG,BnaA07g31540D,BnaC06G0385300ZY,BnaC06G0394400SL,BnaC06G0395700QU,BnaC06G0407500ZS,BnaC06G0425500WE,BnaC06g35340D,chrA07G32370.1,chrC06G42080.1,BnapA07G01124670.1,C06G043310,C06p036970.1_BnaEXP,GH06029481,GH06077534,ZY821029959,ZY821078544,rna-NM_001316175.1,rna-XM_013794273.3,chrA07G37910.1,chrC06G3…
core	Bna.MYB-C-092	18	26	A09G013800,chrA09g001597,BnaA09G0119700TA,BnaA09G0133400ZY,BnaA09G0133600GG,BnaA09G0135900ZS,BnaA09G0176900SL,BnaA09G0181800SL,BnaC09G0112000NO,BnaC09G0128300ZY,BnaC09G0145600TA,BnaC09G0146200QU,BnaC09G0151400WE,BnaC09g11720D,chrA09G13750.1,chrC09G14600.1,BnapA09G00200530.1,chrC09g001400,C09p013720.1_BnaEXP,GH06035035,GH06035038,ZY821090680,rna-XM_013817900.3,rna-XM_013834175.3,chrA09G13860.1,chr…
softcore	Bna.MYB-SC-192	15	26	A01p004350.1_BnaEXP,BnaA01G0044000SL,BnaA01G0044200GG,BnaA01G0044300ZY,BnaA01G0045100ZS,BnaA01g03490D,BnaC01G0030100WE,BnaC01G0039700SL,BnaC01G0047700GG,BnaC01G0051400ZS,BnaC01g04760D,chrC01G05050.1,BnapA01G00835230.1,BnapC01G00633990.1,Bnascaffold1809G0043600TA,Bnascaffold2359G0048800TA,Bnascaffold2414G0047900ZY,Bnascaffold2421G0044800NO,Bnascaffold2787G0026900QU,Bnascaffold286G0044000WE,Bnascaf…
softcore	Bna.MYB-SC-193	17	26	A02G005690,chrA02g000681,A02p005250.1_BnaEXP,BnaA02G0030100TA,BnaA02G0051900GG,BnaA02G0051900SL,BnaA02G0053500QU,BnaA02G0055400ZS,BnaA02G0055500NO,BnaA02G0055600WE,BnaA02g02300D,BnaC02G0016700QU,BnaC02G0049800GG,BnaC02G0058500WE,BnaC02G0064900ZS,BnaC02g05740D,chrC02G05790.1,BnapA02G01031020.1,BnapC02G00353680.1,C02G006550,C02p005860.1_BnaEXP,GH06004287,ZY821004926,rna-XM_013806926.3,chrA02G05430.…
softcore	Bna.MYB-SC-194	17	25	A02G013990,chrA02g001754,chrA02g001755,chrA02g001801,chrA02g003828,A02p012850.1_BnaEXP,BnaA02G0093400TA,BnaA02G0125800GG,BnaA02G0129100QU,BnaA02G0130200NO,BnaA02G0130400ZS,BnaA02G0130600WE,BnaA02G0132800SL,BnaA02G0148100ZY,BnaA02G0152900ZY,BnaA02g09340D,BnaC02G0083100SL,chrA02G05640.1,chrC02G13870.1,BnapA02G01040020.1,chrC02g000264,GH06005132,GH06097361,ZY821004755,chrA02G12910.1
softcore	Bna.MYB-SC-195	17	25	A06G014150,chrA06g001291,BnaA06G0124700ZY,BnaA06G0126000WE,BnaA06G0126200TA,BnaC05G0114100QU,BnaC05G0143100GG,BnaC05G0148400ZY,BnaC05G0150400WE,BnaC05G0151800TA,BnaC05G0156000ZS,BnaC05G0175900SL,BnaC05g14250D,chrA06G13650.1,chrC05G14660.1,BnapC05G00573160.1,C05G015370,chrC05g001499,C05p014710.1_BnaEXP,GH06022863,GH06068875,ZY821069809,rna-XM_013867827.3,chrA06G14070.1,chrC05G14670.1
softcore	Bna.MYB-SC-196	16	25	A07G016140,A07p013670.1_BnaEXP,BnaA07G0102200ZY,BnaA07G0139000SL,BnaA07G0146000WE,BnaA07G0147700NO,BnaA07G0152700ZS,BnaA07G0159300GG,BnaA07g12970D,BnaC04G0183300TA,BnaC04G0184300ZY,BnaC04G0197500SL,BnaC04G0201000NO,BnaC04G0201300QU,BnaC04G0209800ZS,BnaC04g17160D,chrA07G16800.1,chrC04G18720.1,BnapA07G01102250.1,C04G022410,chrC04g002238,C04p019440.1_BnaEXP,GH06062995,chrA07G16800.1,chrC04G18660.1
softcore	Bna.MYB-SC-197	16	25	chrA09g000551,A09p002990.1_BnaEXP,BnaA09G0029600TA,BnaA09G0035700QU,BnaA09G0036100WE,BnaA09G0040300NO,BnaA09G0042200SL,BnaA09G0042400SL,BnaA09G0043400ZS,BnaA09G0044700GG,BnaA09g02470D,BnaC09G0011600GG,BnaCnng49340D,chrA09G03680.1,chrC09G03720.1,BnapC09G00270230.1,Bnascaffold2276G0000100ZS,C09G000310,chrC09g000228,C09p003540.2_BnaEXP,GH06034064,Scaffold1470g000001,ZY821034805,chrA09G03920.1,chrC09…
core	Bna.MYB-C-093	18	25	chrA08g001411,BnaA08G0110200WE,BnaA08G0116000TA,BnaA08G0119500SL,BnaA08G0122700ZY,BnaA08G0123300QU,BnaA08g10420D,BnaC03G0587500SL,BnaC03G0631700WE,BnaC03G0639000NO,BnaC03G0643200ZY,BnaC03G0687300TA,BnaC03G0698200QU,BnaC03G0717600GG,BnaC03G0731300ZS,chrC03G68420.1,BnapC03G00093160.1,Bnascaffold1157G0000100SL,C03G071400,chrC03g007774,C03p061690.1_BnaEXP,GH06059999,ZY821060852,rna-XM_013845572.3,chr…
softcore	Bna.MYB-SC-198	17	24	A09G004910,chrA09g000783,A09p003850.2_BnaEXP,BnaA09G0038000TA,BnaA09G0044000QU,BnaA09G0044000WE,BnaA09G0050700SL,BnaA09G0051500ZY,BnaA09G0051900ZS,BnaA09G0052600GG,BnaA09g03290D,BnaC09G0020400GG,BnaC09G0038300ZS,BnaC09G0043000WE,BnaC09g02660D,chrA09G04530.1,chrC09G04590.1,BnapA09G00190760.1,C09G001330,GH06034300,ZY821034886,rna-XM_013803650.3,chrA09G04770.1,chrC09G04380.1
dispensable	Bna.MYB-D-262	14	24	A10G020930,chrA10g002160,A10p018760.1_BnaEXP,BnaA10G0177400ZY,BnaA10g17700D,BnaC09G0435500NO,BnaC09G0444100GG,BnaC09G0445200ZY,BnaC09G0477800TA,BnaC09g41070D,chrA10G23940.1,chrC09G45320.1,BnapA10G01236070.1,C09G048950,chrC09g005258,C09p039230.1_BnaEXP,GH06042439,GH06093371,ZY821042993,ZY821094541,rna-XM_013810502.3,rna-XM_048769097.1,chrA10G23490.1,chrC09G45050.1
core	Bna.MYB-C-094	18	23	BnaA01G0124400SL,BnaC01G0052900NO,BnaC01G0071500QU,BnaC01G0083000ZY,BnaC01G0084000TA,BnaC01G0127300WE,BnaC01G0135800SL,BnaC01G0143600GG,BnaC01G0155900ZS,BnaC01g14080D,chrA01G13610.1,chrC01G14670.1,BnapA01G00844950.1,BnapC01G00647410.1,C01G016350,chrC01g001354,C01p013840.1_BnaEXP,GH06045190,ZY821045716,rna-XM_013884979.3,rna-XM_048740818.1,chrA01G13500.1,chrC01G14350.1
softcore	Bna.MYB-SC-199	17	23	A03G040410,BnaA03G0491600NO,BnaA03G0508300WE,BnaA03G0514100ZY,BnaC07G0423900WE,BnaC07G0438600SL,BnaC07G0451700ZY,BnaC07G0456900QU,BnaC07G0464600GG,BnaC07G0465900TA,BnaC07G0480700ZS,BnaCnng58140D,chrA03G55300.1,chrC07G43870.1,C07G051040,chrC07g004925,C07p033460.1_BnaEXP,GH06083407,ZY821084186,rna-XM_013817877.3,rna-XM_013850510.3,chrA03G54500.1,chrC07G44350.1
dispensable	Bna.MYB-D-263	14	23	A10G028020,chrA10g002827,BnaA10G0227200SL,BnaA10G0241100ZY,BnaA10G0264000ZS,BnaC09G0404500SL,BnaC09G0523800GG,BnaC09G0525600ZY,BnaC09G0542000QU,BnaC09G0551100WE,BnaC09G0558000TA,BnaC09G0578500ZS,chrA10G31020.1,chrC09G53330.1,Bnascaffold4706G0000100ZY,C09G057510,chrC09g006141,GH06043092,GH06094270,ZY821043668,ZY821095395,rna-XM_048742546.1,chrA10G30510.1
softcore	Bna.MYB-SC-200	16	23	A02G003440,chrA02g000433,A02p003120.1_BnaEXP,BnaA02G0009300TA,BnaA02G0032000ZY,BnaA02g00440D,BnaC02G0024700GG,BnaC02G0033900WE,BnaC02g00420D,BnaC08G0276800QU,chrC02G03550.1,BnapA02G01028560.1,Bnascaffold1876G0020900NO,C02G003960,C02p003580.1_BnaEXP,GH06004063,ZY821005420,ZY821096639,rna-XM_013856925.3,rna-XM_048747689.1,rna-XM_048770284.1,chrA02G03420.1,chrC02G03430.1
softcore	Bna.MYB-SC-201	16	23	A02G005970,chrA02g000711,A02p005550.1_BnaEXP,BnaA02G0032900TA,BnaA02G0054700GG,BnaA02G0058300NO,BnaA02g02580D,BnaC02G0020700NO,BnaC02G0052800GG,BnaC02G0061600WE,BnaC02G0068100ZS,BnaC02g05990D,chrC02G06140.1,BnapA02G01031330.1,BnapC02G00354080.1,Bnascaffold246G0000100SL,C02G006850,C02p006150.1_BnaEXP,GH06004318,ZY821004957,rna-XM_013806902.3,chrA02G05760.1,chrC02G05980.1
core	Bna.MYB-C-095	18	23	A02G007360,chrA02g000844,A02p006810.1_BnaEXP,BnaA02G0045600TA,BnaA02G0067100GG,BnaA02G0068800QU,BnaA02G0070800NO,BnaA02G0071200WE,BnaA02G0071300ZY,BnaA02G0071700ZS,BnaA02G0072600SL,BnaA02G0078300ZY,BnaA02g03700D,BnaC02G0234600ZS,chrC02G07560.1,BnapA02G01032800.1,GH06004384,Scaffold483g000004,ZY821005568,ZY821005682,rna-XM_013873356.3,rna-XM_048749296.1,chrA02G07140.1
core	Bna.MYB-C-096	18	23	A02G041790,A02p038180.1_BnaEXP,BnaA02G0372000SL,BnaA02G0377200QU,BnaA02G0382200NO,BnaAnng06640D,BnaC02G0358100ZY,BnaC02G0403600SL,BnaC02G0415400TA,BnaC02G0472500NO,BnaC02G0481100GG,BnaC02G0489000QU,BnaC02G0504100WE,BnaC02G0523300ZS,BnaCnng49840D,chrC02G45100.1,BnapC02G00418280.1,chrC02g004148,C02p038750.1_BnaEXP,GH06051973,ZY821052687,rna-XM_048748399.1,chrC02G46470.1
softcore	Bna.MYB-SC-202	17	22	A01G042670,BnaA01G0306200TA,BnaA01G0312600QU,BnaA01G0333600NO,BnaA01G0348300SL,BnaA01G0369600GG,BnaC01G0393000ZY,BnaC01G0395000ZY,BnaC01G0428100WE,BnaC01G0448300GG,chrA01G42190.1,chrC01G43420.1,BnapA01G00893450.1,Bnascaffold0025G0021400ZS,Bnascaffold0026G0021300ZS,Bnascaffold2366G0000200ZS,chrC01g004947,GH06002975,R175_chrAC01p000360.1_BnaEXP,ZY821048625,rna-XM_013868588.3,chrA01G41020.1
softcore	Bna.MYB-SC-203	17	22	chrA03g000597,A03p005010.1_BnaEXP,BnaA03G0009900GG,BnaA03G0037100TA,BnaA03G0037800TA,BnaA03G0048400QU,BnaA03G0050300ZS,BnaA03G0052800NO,BnaA03G0068800WE,BnaA03g04050D,BnaC03G0002300WE,BnaC03G0021600TA,BnaC09G0589500ZY,chrA03G05430.1,BnapA03G00957790.1,Bnascaffold2862G0047200SL,Bnascaffold482G0000300TA,GH06008477,GH06008572,ZY821009782,rna-XM_048762301.1,chrA03G05450.1
softcore	Bna.MYB-SC-204	16	22	A03G022280,chrA03g003497,A03p032990.1_BnaEXP,BnaA03G0249900SL,BnaA03G0280400GG,BnaA03G0323500TA,BnaA03G0325700NO,BnaA03G0330000ZS,BnaA03G0341100WE,BnaA03G0345800ZY,BnaC03G0272600SL,BnaC03G0316300NO,BnaC03G0329100WE,BnaC03G0331900ZY,BnaC03g37840D,chrA03G35930.1,C03p039430.1_BnaEXP,GH06011832,ZY821012711,rna-XM_013796520.3,chrA03G35760.1,chrC03G39330.1
softcore	Bna.MYB-SC-205	17	21	A09G007320,chrA09g000817,A09p005990.1_BnaEXP,BnaA09G0059500TA,BnaA09G0065500WE,BnaA09G0065900QU,BnaA09G0072800ZY,BnaA09G0073800ZS,BnaA09G0074300GG,BnaA09G0079900SL,BnaA09g05480D,chrA09G06990.1,BnapA09G00193310.1,Bnascaffold146G0000200SL,Bnascaffold1753G0000100SL,Bnascaffold3134G0000100SL,Bnascaffold3511G0000200SL,GH06034997,ZY821035220,rna-XM_013803728.3,chrA09G07180.1
core	Bna.MYB-C-097	18	21	BnaC03G0529900SL,BnaC03G0579000WE,BnaC03G0581200NO,BnaC03G0583900ZY,BnaC03G0610100TA,BnaC03G0651300QU,BnaC03G0658200GG,BnaC03G0669700ZS,BnaC03g60080D,BnaCnng23360D,chrC03G63220.1,BnapC03G00085450.1,C03G065930,chrC03g007134,C03p056160.1_BnaEXP,GH06059430,ZY821060280,rna-XM_013797367.3,rna-XM_048750314.1,rna-XM_048770762.1,chrC03G63780.1
core	Bna.MYB-C-098	18	21	BnaC07G0285000SL,BnaC07G0296500ZY,BnaC07G0302300QU,BnaC07G0306000NO,BnaC07G0309100GG,BnaC07G0310800TA,BnaC07G0315500WE,BnaC07G0322500ZS,BnaC07g25960D,chrC07G28370.1,BnapA06G00545880.1,BnapC07G00469680.1,Bnascaffold2424G0000100TA,C07G034410,chrC07g003335,C07p019090.1_BnaEXP,GH06081719,ZY821082529,rna-XM_048762172.1,rna-XM_048773317.1,chrC07G28540.1
core	Bna.MYB-C-099	18	20	A03G001190,chrA03g001309,A03p013040.1_BnaEXP,BnaA03G0052400SL,BnaA03G0084400GG,BnaA03G0111700TA,BnaA03G0123500QU,BnaA03G0126500ZS,BnaA03G0128600NO,BnaA03G0141600WE,BnaA03G0149500ZY,BnaA03g11930D,BnaC09g13310D,chrA03G13980.1,BnapA03G00966710.1,BnapC03G00017360.1,GH06009689,ZY821010544,rna-XM_013884896.3,chrA03G13810.1
core	Bna.MYB-C-100	18	20	A02G004580,chrA02g000577,A02p004140.1_BnaEXP,BnaA02G0019900TA,BnaA02G0041300GG,BnaA02G0041900SL,BnaA02G0043300QU,BnaA02G0045000ZY,BnaA02G0045100NO,BnaA02G0045300ZS,BnaA02G0045700WE,BnaA02g01290D,chrC02G04670.1,BnapA02G01029880.1,GH06004177,ZY821004385,ZY821005537,ZY821005564,rna-XM_022698759.2,chrA02G04400.1
core	Bna.MYB-C-101	18	19	A02G034780,chrA02g004125,A02p031510.1_BnaEXP,BnaA02G0284500TA,BnaA02G0306300GG,BnaA02G0317400NO,BnaA02G0320800SL,BnaA02G0323300WE,BnaA02G0325000ZS,BnaA02g26580D,BnaA09G0486800QU,BnaA10G0070600ZY,chrA02G28000.1,BnapA02G01068600.1,GH06007201,ZY821008277,rna-XM_013836896.3,rna-XM_048771429.1,chrA02G35080.1
core	Bna.MYB-C-102	18	19	A03G001810,chrA03g001405,A03p013850.1_BnaEXP,BnaA03G0060900SL,BnaA03G0093200GG,BnaA03G0119400TA,BnaA03G0131700QU,BnaA03G0135900NO,BnaA03G0135900ZS,BnaA03G0149900WE,BnaA03G0158200ZY,BnaA03g12690D,BnaC03g15570D,chrA03G15030.1,BnapA03G00967810.1,GH06009789,ZY821010645,rna-XM_013826431.3,chrA03G14840.1
core	Bna.MYB-C-103	18	19	A03G030400,chrA03g004354,A03p040580.1_BnaEXP,BnaA03G0322500SL,BnaA03G0353500GG,BnaA03G0390900QU,BnaA03G0394900TA,BnaA03G0400400NO,BnaA03G0404300ZS,BnaA03G0414600WE,BnaA03G0417900ZY,BnaA03g39790D,BnaC07G0360600NO,chrA03G44370.1,BnapA03G00999800.1,GH06012621,ZY821013499,rna-XM_013814898.3,chrA03G44050.1
core	Bna.MYB-C-104	18	19	A04G001140,chrA04g000112,A04p001070.1_BnaEXP,BnaA04G0003600QU,BnaA04G0010700WE,BnaA04G0011300ZS,BnaA04g00800D,chrA04G01190.1,BnapC04G00142650.1,Bnascaffold2199G0034400NO,Bnascaffold2759G0010800TA,Bnascaffold2800G0065700SL,Bnascaffold4467G0010000ZY,Bnascaffold4547G0036400GG,GH06014684,ZY821015592,rna-XM_013886486.3,chrA04G01230.1,chrC04G23230.1
core	Bna.MYB-C-105	18	19	A04G023190,chrA04g002206,A04p020260.1_BnaEXP,BnaA04G0122500SL,BnaA04G0125800ZY,BnaA04G0154800NO,BnaA04G0162100TA,BnaA04G0162400GG,BnaA04G0199000WE,BnaA04G0204200QU,BnaA04G0209400ZS,BnaA04g18810D,chrA04G24460.1,BnapA04G01200830.1,BnapC04G00174900.1,GH06016814,ZY821017703,rna-XM_048778401.1,chrA04G23350.1
core	Bna.MYB-C-106	18	19	A06G040490,chrA06g003592,A06p033200.1_BnaEXP,BnaA06G0351300TA,BnaA06G0362200GG,BnaA06G0365600QU,BnaA06G0366800SL,BnaA06G0371600GG,BnaA06G0373600ZY,BnaA06G0380400NO,BnaA06G0380900ZS,BnaA06G0412200WE,BnaA06g31890D,chrA06G38340.1,BnapA06G00547080.1,GH06025083,ZY821025602,rna-XM_022688288.2,chrA06G37160.1
core	Bna.MYB-C-107	18	19	BnaA07G0292400NO,BnaC06G0327200TA,BnaC06G0329400ZY,BnaC06G0329700SL,BnaC06G0332900NO,BnaC06G0333800GG,BnaC06G0341500QU,BnaC06G0347100ZS,BnaC06G0367800WE,BnaC06g29460D,chrA07G26540.1,BnapC06G00745530.1,C06G036650,chrC06g003554,C06p031260.1_BnaEXP,GH06076930,ZY821077933,rna-XM_013845838.3,chrC06G30090.1
core	Bna.MYB-C-108	18	19	BnaA07G0305500NO,BnaC06G0316800ZY,BnaC06G0339700TA,BnaC06G0342600SL,BnaC06G0342800NO,BnaC06G0347000GG,BnaC06G0354600QU,BnaC06G0360600ZS,BnaC06G0381200WE,BnaC06g30790D,chrA07G27770.1,BnapC06G00747150.1,C06G035260,chrC06g003405,C06p032530.1_BnaEXP,GH06077070,ZY821078074,rna-XM_013844387.3,chrC06G31360.1
core	Bna.MYB-C-109	18	19	A08G013480,chrA08g001351,chrA08g001352,A08p010710.1_BnaEXP,BnaA08G0091900NO,BnaA08G0104100WE,BnaA08G0110100TA,BnaA08G0113800SL,BnaA08G0114300GG,BnaA08G0116700ZY,BnaA08G0117100QU,BnaA08G0121500ZS,BnaA08g09740D,chrA08G14130.1,BnapA08G01148500.1,GH06031200,ZY821031714,rna-XM_022700088.2,chrA08G13900.1
core	Bna.MYB-C-110	18	19	A09G053400,chrA09g004974,A09p041340.1_BnaEXP,BnaA09G0449000TA,BnaA09G0477900NO,BnaA09G0495800ZY,BnaA09G0510300GG,BnaA09G0517800WE,BnaA09G0526200QU,BnaA09G0549500SL,BnaA09G0549900ZS,BnaA09g38510D,chrA09G50740.1,BnapA09G00249770.1,BnapC08G00811300.1,GH06038390,ZY821039356,rna-XM_013855460.3,chrA09G50410.1
core	Bna.MYB-C-111	18	19	A10G016780,chrA10g001741,A10p014860.1_BnaEXP,BnaA10G0104300NO,BnaA10G0126000SL,BnaA10G0140000ZY,BnaA10G0152100QU,BnaA10G0154200TA,BnaA10G0155000GG,BnaA10G0157400WE,BnaA10G0160500ZS,BnaA10G0190000TA,BnaA10g13590D,chrA10G19450.1,BnapA10G01231620.1,GH06042019,ZY821042576,rna-XM_048743040.1,chrA10G18960.1
core	Bna.MYB-C-112	18	19	BnaA01G0114700SL,BnaC01G0038700NO,BnaC01G0058700QU,BnaC01G0069900TA,BnaC01G0070600ZY,BnaC01G0113900WE,BnaC01G0122400SL,BnaC01G0130300GG,BnaC01G0141400ZS,BnaC01g41180D,chrC01G13400.1,BnapC01G00645640.1,C01G015000,chrC01g001229,C01p012620.1_BnaEXP,GH06045064,ZY821045583,rna-XM_022694627.2,chrC01G13090.1
softcore	Bna.MYB-SC-206	16	19	A02G006600,chrA02g000774,A02p006120.1_BnaEXP,BnaA02G0039100TA,BnaA02G0060600GG,BnaA02G0064000ZY,BnaA02G0064500NO,BnaA02G0065300ZS,BnaA02G0066500SL,BnaA02g03170D,chrC02G06820.1,BnapA02G01032020.1,GH06008263,GH06008298,ZY821004606,ZY821004629,rna-XM_013794379.3,rna-XM_048748845.1,chrA02G06430.1
core	Bna.MYB-C-113	18	19	BnaC03G0334400SL,BnaC03G0378800NO,BnaC03G0393500WE,BnaC03G0393800ZY,BnaC03G0394200TA,BnaC03G0451900QU,BnaC03G0461200GG,BnaC03G0464700ZS,BnaC03g43590D,chrC03G45050.1,BnapC03G00057290.1,C03G047260,chrC03g004924,C03p045450.1_BnaEXP,GH06057339,Scaffold4142g000001,ZY821058187,rna-XM_013855049.3,chrC03G45560.1
core	Bna.MYB-C-114	18	19	BnaC04G0068100TA,BnaC04G0068900SL,BnaC04G0069000QU,BnaC04G0069000ZS,BnaC04G0069100NO,BnaC04G0070000WE,BnaC04G0071000ZY,BnaC04G0071100GG,BnaC04g05500D,chrC04G06820.1,BnapC04G00112100.1,Bnascaffold3226G0000100SL,C04G007370,chrC04g000725,C04p006840.1_BnaEXP,GH06061579,ZY821062511,rna-XM_013892582.3,chrC04G06940.1
softcore	Bna.MYB-SC-207	15	19	A04p014210.1_BnaEXP,BnaA04G0148500QU,BnaC02G0046100GG,BnaC02G0054800WE,BnaC02G0061300ZS,BnaC02g05270D,BnaC04G0240900ZY,BnaC04G0258300NO,BnaC04G0270000ZS,BnaC08G0255700QU,chrC04G23380.1,BnapC02G00353260.1,BnapC04G00142680.1,C02G006210,C02p005550.1_BnaEXP,GH06063719,ZY821064667,rna-XM_048753906.1,chrC02G05330.1
core	Bna.MYB-C-115	18	19	BnaC05G0011400QU,BnaC05G0040100NO,BnaC05G0040300ZY,BnaC05G0040800SL,BnaC05G0041700GG,BnaC05G0042600TA,BnaC05G0044000WE,BnaC05G0044400ZS,BnaC05g04250D,chrC05G04210.1,BnapC05G00559960.1,C05G004360,chrC05g000439,C05p004130.1_BnaEXP,GH06067752,ZY821068698,rna-NM_001316042.1,chrC05G04220.1,xiaoyun.scaffold0166G00020.1
core	Bna.MYB-C-116	18	19	BnaA07g10350D,BnaC07G0156000WE,BnaC07G0158200ZY,BnaC07G0162200SL,BnaC07G0165500QU,BnaC07G0167800GG,BnaC07G0170500TA,BnaC07G0174300NO,BnaC07G0178800ZS,BnaC07g13600D,chrC07G14800.1,BnapC07G00450220.1,C02p015870.1_BnaEXP,C07G018890,chrC07g001905,GH06080215,ZY821081018,rna-XM_013851048.3,chrC07G15000.1
softcore	Bna.MYB-SC-208	17	19	BnaC07G0339200SL,BnaC07G0351700ZY,BnaC07G0356700QU,BnaC07G0364400GG,BnaC07G0365300TA,BnaC07G0370600WE,BnaC07G0376700ZS,BnaCnng21270D,chrC07G33930.1,BnapC07G00476530.1,C07G040490,chrC07g003928,C07p024150.1_BnaEXP,GH06082306,ZY821083119,rna-XM_022712382.2,rna-XM_048771838.1,rna-XM_048774672.1,chrC07G34210.1
core	Bna.MYB-C-117	18	19	BnaC07G0478100WE,BnaC07G0492700SL,BnaC07G0507000ZY,BnaC07G0510900QU,BnaC07G0511500NO,BnaC07G0519100GG,BnaC07G0521900TA,BnaC07G0537000ZS,BnaC07g46430D,chrC07G49330.1,BnapC07G00495000.1,C07G056790,chrC07g005506,C07p038680.1_BnaEXP,GH06083984,Scaffold7620g000001,ZY821084758,rna-XM_013849907.3,chrC07G49780.1
core	Bna.MYB-C-118	18	19	BnaC08G0273600GG,BnaC08G0283200WE,BnaC08G0290200ZY,BnaC08G0291700NO,BnaC08G0302400SL,BnaC08G0306800TA,BnaC08G0329000QU,BnaC08G0332900ZS,BnaC08g24310D,chrC08G28440.1,BnapC08G00803680.1,Bnascaffold2689G0000200ZY,C08G031080,chrC08g003157,C08p028600.1_BnaEXP,GH06087500,ZY821088211,rna-XM_022707908.2,chrC08G28040.1
softcore	Bna.MYB-SC-209	17	18	BnaA03G0083400ZY,BnaC03G0015400WE,BnaC03G0034900TA,BnaC03G0063700QU,BnaC03G0069900GG,BnaC03G0072100ZS,BnaC03g06900D,chrA03G06770.1,chrC03G07230.1,BnapC03G00008460.1,Bnascaffold1836G0040000SL,Bnascaffold2463G0002900NO,chrC03g000684,C03p008670.1_BnaEXP,GH06053271,ZY821054154,rna-XM_013884731.3,chrC03G07250.1
core	Bna.MYB-C-119	18	18	chrA03g001094,A03p010730.1_BnaEXP,BnaA03G0030800SL,BnaA03G0063100GG,BnaA03G0091100TA,BnaA03G0102300QU,BnaA03G0104500ZS,BnaA03G0107500NO,BnaA03G0120200WE,BnaA03G0128000ZY,BnaAnng17310D,chrA03G11490.1,BnapA03G00964160.1,C03G011690,GH06009475,ZY821010358,rna-XM_013884823.2,chrA03G11400.1
core	Bna.MYB-C-120	18	18	A03G006080,chrA03g001831,A03p017610.1_BnaEXP,BnaA03G0100300SL,BnaA03G0133000GG,BnaA03G0158900TA,BnaA03G0168300QU,BnaA03G0175300NO,BnaA03G0176500ZS,BnaA03G0190500WE,BnaA03G0197700ZY,BnaA03g16870D,chrA03G19290.1,BnapA03G00972460.1,GH06010190,ZY821011066,rna-XM_013885079.3,chrA03G19130.1
core	Bna.MYB-C-121	18	18	A03G027700,chrA03g004061,A03p037980.1_BnaEXP,BnaA03G0297700SL,BnaA03G0328000GG,BnaA03G0366500QU,BnaA03G0370200TA,BnaA03G0375300NO,BnaA03G0378900ZS,BnaA03G0390100WE,BnaA03G0393400ZY,BnaA03g37280D,chrA03G41370.1,BnapA03G00996680.1,GH06012360,ZY821013231,rna-XM_048776590.1,chrA03G41170.1
softcore	Bna.MYB-SC-210	17	18	A03G031510,chrA03g004451,A03p041500.1_BnaEXP,BnaA03G0330800SL,BnaA03G0362000GG,BnaA03G0399900QU,BnaA03G0404000TA,BnaA03G0409300NO,BnaA03G0414300ZS,BnaA03G0423600WE,BnaA03G0426300ZY,BnaA03g40690D,chrA03G45450.1,BnapA03G01000910.1,Bnascaffold0025G0032600ZS,GH06012715,ZY821013606,chrA03G45050.1
core	Bna.MYB-C-122	18	18	A03G044240,chrA03g005798,A03p052960.1_BnaEXP,BnaA03G0449000SL,BnaA03G0480300GG,BnaA03G0518400QU,BnaA03G0528700TA,BnaA03G0537100ZS,BnaA03G0542400WE,BnaA03G0547700ZY,BnaA03g52540D,BnaA10G0074200NO,chrA03G59080.1,BnapA03G01016250.1,GH06013979,ZY821014878,rna-XM_013813816.3,chrA03G58260.1
core	Bna.MYB-C-123	18	18	A03G046330,chrA03g006025,A03p055180.1_BnaEXP,BnaA03G0471500SL,BnaA03G0536600NO,BnaA03G0539800QU,BnaA03G0551200TA,BnaA03G0561500ZS,BnaA03G0566900WE,BnaA03G0571500ZY,BnaA03g53870D,BnaA07G0145100GG,chrA03G61640.1,BnapA03G01019410.1,GH06014246,ZY821015131,rna-XM_013891077.3,chrA03G61130.1
core	Bna.MYB-C-124	18	18	chrA01g002941,A05G034800,BnaA05G0308300GG,BnaA05G0317700QU,BnaA05G0331800NO,BnaA05G0346900SL,BnaA05G0350800TA,BnaA05G0365300WE,BnaA05G0374200ZY,BnaA05G0415900ZS,BnaA05g37010D,chrA05G35300.1,BnapA05G00941910.1,C05p038330.1_BnaEXP,GH06020950,ZY821021629,rna-XM_013784591.3,chrA05G34490.1
dispensable	Bna.MYB-D-264	14	18	chrA06g000537,A06p005460.1_BnaEXP,BnaA06G0050600GG,BnaA06G0052000TA,BnaA06G0053100SL,BnaC05G0060700NO,BnaC05G0062300GG,BnaC05G0065800ZS,chrA06G05780.1,BnapA06G00502880.1,BnapC05G00562290.1,C05G006420,GH06022059,GH06067972,ZY821022620,rna-XM_013791007.3,rna-XM_048757902.1,chrA06G05970.1
softcore	Bna.MYB-SC-211	17	18	chrA02g004332,A06G031990,A06p025250.1_BnaEXP,BnaA06G0275100TA,BnaA06G0288800SL,BnaA06G0289700GG,BnaA06G0290400QU,BnaA06G0296100WE,BnaA06G0296600ZY,BnaA06G0301700ZS,BnaA06G0304300NO,BnaA06g24160D,chrA06G29510.1,GH06024234,ZY821024747,rna-XM_013790309.3,rna-XM_048770613.1,chrA06G28450.1
core	Bna.MYB-C-125	18	18	A06G037840,chrA06g003318,A06p030710.1_BnaEXP,BnaA06G0328800TA,BnaA06G0343400QU,BnaA06G0343600SL,BnaA06G0344400GG,BnaA06G0350400ZY,BnaA06G0357300ZS,BnaA06G0357500NO,BnaA06G0388300WE,BnaA06g29540D,chrA06G35650.1,BnapA06G00544340.1,GH06024839,ZY821025346,rna-XM_048735234.1,chrA06G34490.1
softcore	Bna.MYB-SC-212	17	18	A08G008640,A08p006640.1_BnaEXP,BnaA08G0048100NO,BnaA08G0069600GG,BnaA08G0070400SL,BnaA08G0070600QU,BnaA08G0070800WE,BnaA08G0074200ZY,BnaA08G0076000TA,BnaA08G0077800ZS,BnaA08g29930D,BnaC08G0110000ZS,chrA08G09360.1,BnapA08G01142380.1,GH06030737,ZY821031267,rna-NM_001316181.1,chrA08G09180.1
core	Bna.MYB-C-126	18	18	A08G011870,chrA08g001172,A08p009380.2_BnaEXP,BnaA03G0496700TA,BnaA08G0076500NO,BnaA08G0098100GG,BnaA08G0099200QU,BnaA08G0099300WE,BnaA08G0099400SL,BnaA08G0101100ZY,BnaA08G0106500ZS,BnaA08g08440D,chrA08G12450.1,BnapA08G01146590.1,GH06031040,ZY821031555,rna-XM_013799304.3,chrA08G12280.1
core	Bna.MYB-C-127	18	18	A08G021660,chrA08g002170,A08p018130.1_BnaEXP,BnaA08G0168900NO,BnaA08G0180300WE,BnaA08G0185900TA,BnaA08G0189900SL,BnaA08G0193200ZY,BnaA08G0193500QU,BnaA08G0194500GG,BnaA08G0200500ZS,BnaA08g16990D,chrA08G22570.1,BnapA08G01158410.1,GH06032048,ZY821032545,rna-XM_013801290.3,chrA08G22420.1
core	Bna.MYB-C-128	18	18	A08G024630,A08p021180.1_BnaEXP,BnaA08G0199000NO,BnaA08G0209700WE,BnaA08G0214500TA,BnaA08G0218200SL,BnaA08G0222900QU,BnaA08G0223000ZY,BnaA08G0231200ZS,BnaA08G0241800GG,BnaA08g19860D,chrA08G25780.1,BnapA08G01162150.1,GH06032360,Scaffold59g000017,ZY821032850,rna-XM_048738002.1,chrA08G25550.1
core	Bna.MYB-C-129	17	18	A08G027590,chrA08g002700,A08p024150.2_BnaEXP,BnaA08G0227000NO,BnaA08G0236300WE,BnaA08G0243000TA,BnaA08G0247200SL,BnaA08G0250700QU,BnaA08G0251300ZY,BnaA08G0259100ZS,BnaA08G0270200GG,BnaA08g22850D,chrA08G28930.1,BnapA08G01165470.1,GH06032664,ZY821033164,rna-XM_013835988.3,chrA08G28670.1
core	Bna.MYB-C-130	18	18	A09G041300,chrA09g003794,A09p030490.1_BnaEXP,BnaA09G0339100TA,BnaA09G0367600NO,BnaA09G0387400ZY,BnaA09G0401200GG,BnaA09G0406700WE,BnaA09G0413000QU,BnaA09G0435900ZS,BnaA09G0437800SL,BnaA09g28450D,chrA09G37980.1,BnapA09G00235350.1,GH06037193,ZY821038145,rna-XM_013804268.3,chrA09G37970.1
core	Bna.MYB-C-131	18	18	A09G044800,chrA09g004102,A09p033660.1_BnaEXP,BnaA09G0369400TA,BnaA09G0399100NO,BnaA09G0417300ZY,BnaA09G0431900GG,BnaA09G0438100WE,BnaA09G0443800QU,BnaA09G0468500ZS,BnaA09G0468700SL,BnaAnng03830D,chrA09G41740.1,BnapA09G00239530.1,GH06037545,ZY821038493,rna-NM_001315899.1,chrA09G41660.1
core	Bna.MYB-C-132	18	18	A10G004720,chrA10g000501,A10p004170.1_BnaEXP,BnaA10G0021300SL,BnaA10G0024500ZY,BnaA10G0042600QU,BnaA10G0043200ZS,BnaA10G0044300TA,BnaA10G0044900WE,BnaA10G0045500GG,BnaA10g04120D,chrA10G04620.1,BnapA10G01216150.1,Bnascaffold2891G0039600NO,GH06040787,ZY821041319,rna-XM_013811180.3,chrA10G04660.1
core	Bna.MYB-C-133	18	18	BnaA06G0308000WE,BnaC01G0084600NO,BnaC01G0105500QU,BnaC01G0119000ZY,BnaC01G0119100TA,BnaC01G0170700SL,BnaC01G0177100GG,BnaC01G0191600ZS,BnaC01g17440D,chrC01G18060.1,BnapC01G00652270.1,C01G020130,chrC01g001707,C01p016980.1_BnaEXP,GH06045521,ZY821046043,rna-XM_013791299.3,chrC01G17740.1
softcore	Bna.MYB-SC-213	17	18	BnaA02G0172700ZS,BnaC02G0036300ZY,BnaC02G0136400SL,BnaC02G0143800TA,BnaC02G0175800QU,BnaC02G0214700WE,BnaC02g46060D,BnaC09G0279400GG,chrC02G19440.1,BnapC02G00374530.1,C02G022850,chrC02g001000,chrC02g001002,C02p019440.1_BnaEXP,GH06048769,ZY821049431,rna-XM_013803349.3,chrC02G20480.1
core	Bna.MYB-C-134	18	18	BnaC02G0256600ZY,BnaC02G0321600SL,BnaC02G0351000TA,BnaC02G0389600NO,BnaC02G0397900GG,BnaC02G0412800QU,BnaC02G0421800WE,BnaC02G0438100ZS,BnaC02g34810D,chrC02G37730.1,BnapC02G00406650.1,C02G046010,chrC02g003236,C02p032530.1_BnaEXP,GH06051134,ZY821051843,rna-XM_013879280.3,chrC02G38740.1
softcore	Bna.MYB-SC-214	17	18	A02G044510,BnaC02G0389100ZY,BnaC02G0432300SL,BnaC02G0468000TA,BnaC02G0505000NO,BnaC02G0509900GG,BnaC02G0535000WE,BnaC02G0541400QU,BnaC02G0553100ZS,chrC02G47860.1,BnapC02G00421840.1,chrC02g004437,chrC02g004438,C02p039740.1_BnaEXP,GH06052229,ZY821052989,rna-XM_013872006.3,chrC02G49070.1
softcore	Bna.MYB-SC-215	17	18	BnaC03G0040700SL,BnaC03G0080900ZY,BnaC03G0096400WE,BnaC03G0116000TA,BnaC03G0148300QU,BnaC03G0153000GG,BnaC03G0156200ZS,BnaC03g15450D,chrC03G15820.1,BnapC03G00018520.1,C03G015080,chrC03g001601,chrC03g001603,C03p016940.1_BnaEXP,GH06054200,ZY821055080,rna-XM_013831392.3,chrC03G16000.1
core	Bna.MYB-C-135	18	18	BnaC03G0147000SL,BnaC03G0190700NO,BnaC03G0193200ZY,BnaC03G0205700WE,BnaC03G0230600TA,BnaC03G0257000QU,BnaC03G0262400GG,BnaC03G0268000ZS,BnaC03g26060D,chrC03G26360.1,BnapC03G00032220.1,C03G026920,chrC03g002797,C03p027020.1_BnaEXP,GH06055353,ZY821056219,rna-XM_048752734.1,chrC03G26620.1
core	Bna.MYB-C-136	18	18	BnaC05G0175200QU,BnaC05G0209600ZY,BnaC05G0209800WE,BnaC05G0210200GG,BnaC05G0211300NO,BnaC05G0212600TA,BnaC05G0218800ZS,BnaC05G0235800SL,BnaC05g51000D,chrC05G20640.1,BnapC05G00581460.1,C05G023130,chrC05g002181,C05p020620.1_BnaEXP,GH06069513,ZY821070494,rna-XM_013883225.3,chrC05G20520.1
core	Bna.MYB-C-137	18	18	BnaC07G0082100WE,BnaC07G0089000ZY,BnaC07G0094800NO,BnaC07G0095600GG,BnaC07G0096300QU,BnaC07G0096400SL,BnaC07G0097900TA,BnaC07G0104400ZS,BnaC07g08510D,chrC07G08460.1,BnapC07G00439090.1,C07G010540,chrC07g001067,C07p002720.1_BnaEXP,GH06079392,ZY821080187,rna-XM_013850319.3,chrC07G08630.1
softcore	Bna.MYB-SC-216	17	18	chrA08g000918,BnaC08G0059400GG,BnaC08G0066600WE,BnaC08G0074300QU,BnaC08G0075100NO,BnaC08G0076000ZY,BnaC08G0090700TA,BnaC08G0093600SL,BnaC08g07960D,chrC08G08810.1,BnapC08G00775330.1,C08G010230,chrC08g001060,C08p008780.1_BnaEXP,GH06085273,ZY821086072,rna-XM_013799605.3,chrC08G08670.1
core	Bna.MYB-C-138	18	18	BnaC08G0228300GG,BnaC08G0236900WE,BnaC08G0238900QU,BnaC08G0243400ZY,BnaC08G0248200NO,BnaC08G0259000SL,BnaC08G0260200TA,BnaC08G0283900ZS,BnaCnng12230D,chrC08G24080.1,BnapC08G00797700.1,C08G026130,chrC08g002656,C08p024360.1_BnaEXP,GH06087016,ZY821087726,rna-XM_013819455.3,chrC08G23720.1
softcore	Bna.MYB-SC-217	17	18	BnaC08G0245700GG,BnaC08G0254800WE,BnaC08G0261400ZY,BnaC08G0265500NO,BnaC08G0276300SL,BnaC08G0278200TA,BnaC08G0301300QU,BnaC08G0302800ZS,BnaC08G0303200ZS,BnaC08g48630D,chrC08G25790.1,BnapC08G00800210.1,C08G028130,chrC08g002846,C08p026020.1_BnaEXP,GH06087208,ZY821087915,chrC08G25350.1
core	Bna.MYB-C-139	18	18	BnaC01G0177700TA,BnaC09G0246200SL,BnaC09G0350700NO,BnaC09G0354100ZY,BnaC09G0360400GG,BnaC09G0376100QU,BnaC09G0384000WE,BnaC09G0409400ZS,BnaC09g32700D,chrC09G37310.1,BnapC09G00324050.1,C09G039360,chrC09g004365,C09p031310.1_BnaEXP,GH06092494,ZY821093563,rna-XM_013840738.2,chrC09G37160.1
softcore	Bna.MYB-SC-218	17	17	chrA03g000339,A03p002970.1_BnaEXP,BnaA03G0026600TA,BnaA03G0028300QU,BnaA03G0028700ZS,BnaA03G0032300NO,BnaA03G0036400WE,BnaA03G0048500ZY,BnaA03g02170D,chrA03G03130.1,Bnascaffold2862G0027600SL,Bnascaffold4693G0029300GG,C03G003140,GH06008838,ZY821009390,rna-XM_022710735.2,chrA03G03170.1
softcore	Bna.MYB-SC-219	17	17	chrA03g000846,A03p007670.1_BnaEXP,BnaA03G0002100ZY,BnaA03G0034700GG,BnaA03G0061500TA,BnaA03G0073200QU,BnaA03G0075300ZS,BnaA03G0076800NO,BnaA03G0091500WE,BnaA03g06730D,chrA03G08160.1,Bnascaffold2862G0070300SL,C03G008130,GH06009125,ZY821010013,rna-XM_048771114.1,chrA03G08050.1
softcore	Bna.MYB-SC-220	17	17	A03G001700,chrA03g001388,A03p013760.1_BnaEXP,BnaA03G0059500SL,BnaA03G0091700GG,BnaA03G0118600TA,BnaA03G0130700QU,BnaA03G0134400ZS,BnaA03G0135200NO,BnaA03G0156800ZY,BnaA03g12580D,chrA03G14870.1,BnapA03G00967550.1,GH06009777,ZY821010626,rna-XM_013884936.3,chrA03G14700.1
softcore	Bna.MYB-SC-221	17	17	A03G011210,chrA03g002391,A03p022650.1_BnaEXP,BnaA03G0149800SL,BnaA03G0181200GG,BnaA03G0217000QU,BnaA03G0221900TA,BnaA03G0225000NO,BnaA03G0227800ZS,BnaA03G0239600WE,BnaA03G0248700ZY,BnaA03g21790D,chrA03G24690.1,BnapA03G00978350.1,GH06010728,ZY821011609,chrA03G24640.1
softcore	Bna.MYB-SC-222	17	17	A03G012110,chrA03g002491,A03p023400.1_BnaEXP,BnaA03G0158100SL,BnaA03G0188600GG,BnaA03G0224700QU,BnaA03G0232400NO,BnaA03G0236300ZS,BnaA03G0247400WE,BnaA03G0257200ZY,BnaA03g22590D,chrA03G25560.1,BnapA03G00979300.1,GH06010820,ZY821011696,rna-XM_013879555.3,chrA03G25490.1
softcore	Bna.MYB-SC-223	17	17	A05G006780,chrA05g000627,A05p005990.1_BnaEXP,BnaA05G0051800WE,BnaA05G0052000GG,BnaA05G0052700TA,BnaA05G0056200SL,BnaA05G0058700QU,BnaA05G0061800ZY,BnaA05G0062900ZS,BnaA05g05710D,chrA05G06640.1,BnapA05G00904810.1,GH06018487,ZY821019186,rna-XM_048780481.1,chrA05G06400.1
softcore	Bna.MYB-SC-224	17	17	A05G014160,chrA05g001263,A05p012760.1_BnaEXP,BnaA05G0063000NO,BnaA05G0117600TA,BnaA05G0121300SL,BnaA05G0123600QU,BnaA05G0125500ZY,BnaA05G0126500WE,BnaA05G0127700ZS,BnaAnng35730D,chrA05G13970.1,BnapA05G00913380.1,GH06019212,ZY821019896,rna-XM_013895857.3,chrA05G13610.1
softcore	Bna.MYB-SC-225	17	17	A06G018300,A06p016370.1_BnaEXP,BnaA06G0157200GG,BnaA06G0158000ZY,BnaA06G0158300QU,BnaA06G0159200NO,BnaA06G0159200TA,BnaA06G0159300WE,BnaA06G0162500SL,BnaA06G0163800ZS,BnaA06g38670D,chrA06G17620.1,BnapA06G00516650.1,GH06023246,ZY821023806,rna-XM_013791420.3,chrA06G18070.1
softcore	Bna.MYB-SC-226	17	17	A07G012860,chrA07g001293,A07p010640.1_BnaEXP,BnaA07G0074300ZY,BnaA07G0082700QU,BnaA07G0093900GG,BnaA07G0108700SL,BnaA07G0115500TA,BnaA07G0115800WE,BnaA07G0117600NO,BnaA07G0121400ZS,chrA07G13600.1,BnapA07G01098270.1,GH06027093,ZY821027591,rna-NM_001315751.1,chrA07G13440.1
softcore	Bna.MYB-SC-227	17	17	BnaC06G0310100TA,BnaC06G0312600ZY,BnaC06G0313100SL,BnaC06G0316600GG,BnaC06G0318400NO,BnaC06G0324700QU,BnaC06G0329100ZS,BnaC06G0351100WE,chrA07G24650.1,BnapC06G00743170.1,C06G034830,chrC06g003367,C06p029570.1_BnaEXP,GH06076747,ZY821077747,rna-XM_013790375.3,chrC06G28300.1
softcore	Bna.MYB-SC-228	17	17	BnaC06G0372100TA,BnaC06G0376900ZY,BnaC06G0378400NO,BnaC06G0386200SL,BnaC06G0388100QU,BnaC06G0398100ZS,BnaC06G0416800WE,BnaC06g34360D,chrA07G31540.1,BnapC06G00751550.1,C06G042390,chrC06g004041,C06p036110.1_BnaEXP,GH06077442,ZY821078459,rna-XM_013845755.3,chrC06G35060.1
softcore	Bna.MYB-SC-229	17	17	A09G047450,chrA09g004388,A09p036060.1_BnaEXP,BnaA09G0394400TA,BnaA09G0425700NO,BnaA09G0442600ZY,BnaA09G0455900GG,BnaA09G0462900WE,BnaA09G0469000QU,BnaA09G0494700SL,BnaA09g33480D,chrA09G44750.1,BnapA09G00243090.1,GH06037808,ZY821038758,rna-XM_013820113.3,chrA09G44500.1
softcore	Bna.MYB-SC-230	16	17	BnaA03G0096300ZY,BnaC03G0013300NO,BnaC03G0028400WE,BnaC03G0048300TA,BnaC03G0082800GG,BnaC03G0085900ZS,BnaC03g08600D,chrC03G08720.1,BnapA03G00960470.1,BnapC03G00010160.1,Bnascaffold1836G0026500SL,chrC03g000879,C03p010070.1_BnaEXP,GH06053429,ZY821054313,rna-XM_048752025.1,chrC03G08780.1
softcore	Bna.MYB-SC-231	17	17	BnaC03G0008200SL,BnaC03G0046800ZY,BnaC03G0049700NO,BnaC03G0062500WE,BnaC03G0083100TA,BnaC03G0112800QU,BnaC03G0117800GG,BnaC03G0120800ZS,BnaC03g12350D,chrC03G12540.1,BnapC03G00014330.1,chrC03g001233,C03p013480.1_BnaEXP,GH06053818,ZY821054693,rna-XM_013827429.2,chrC03G12600.1
softcore	Bna.MYB-SC-232	17	17	BnaC03G0032000SL,BnaC03G0071700ZY,BnaC03G0073900NO,BnaC03G0087800WE,BnaC03G0107200TA,BnaC03G0138100QU,BnaC03G0144200GG,BnaC03G0146800ZS,BnaC03g71860D,chrC03G15030.1,C03G016010,chrC03g001485,C03p016140.1_BnaEXP,GH06054115,ZY821054989,rna-XM_013884930.3,chrC03G15190.1
softcore	Bna.MYB-SC-233	17	17	BnaC03G0064000SL,BnaC03G0105200ZY,BnaC03G0106900NO,BnaC03G0120100WE,BnaC03G0140600TA,BnaC03G0171100QU,BnaC03G0177400GG,BnaC03G0181800ZS,BnaCnng51960D,chrC03G18250.1,C03G018020,chrC03g001861,C03p019330.1_BnaEXP,GH06054464,ZY821055343,rna-XM_022698990.2,chrC03G18440.1
softcore	Bna.MYB-SC-234	17	17	BnaC03G0087500SL,BnaC03G0131000ZY,BnaC03G0131300NO,BnaC03G0144000WE,BnaC03G0164500TA,BnaC03G0194500QU,BnaC03G0201300GG,BnaC03G0206200ZS,BnaC03g20340D,chrC03G20500.1,BnapC03G00024230.1,C03G020470,chrC03g002121,C03p021470.1_BnaEXP,GH06054708,rna-XM_013896998.3,chrC03G20680.1
softcore	Bna.MYB-SC-235	17	17	BnaC03G0157600SL,BnaC03G0200200NO,BnaC03G0203300ZY,BnaC03G0215700WE,BnaC03G0240600TA,BnaC03G0266800QU,BnaC03G0279300ZS,BnaC03g26620D,chrC03G27360.1,BnapC03G00033740.1,C03G028130,chrC03g002929,C03p027970.1_BnaEXP,GH06055458,ZY821056317,rna-XM_013879650.2,chrC03G27640.1
softcore	Bna.MYB-SC-236	17	17	BnaC03G0392000SL,BnaC03G0436200NO,BnaC03G0449900ZY,BnaC03G0451100WE,BnaC03G0475600TA,BnaC03G0512300QU,BnaC03G0518300GG,BnaC03G0524100ZS,BnaCnng28250D,chrC03G50430.1,C03G053410,chrC03g005548,C03p051960.1_BnaEXP,GH06057922,ZY821058761,rna-XM_013867645.3,chrC03G51080.1
softcore	Bna.MYB-SC-237	17	17	BnaC04G0458300GG,BnaC04G0460700QU,BnaC04G0470500ZY,BnaC04G0476500NO,BnaC04G0482900TA,BnaC04G0504500WE,BnaC04G0505300SL,BnaC04G0518200ZS,BnaC04g43020D,chrC04G46180.1,C04G055890,chrC04g005534,C04p043230.1_BnaEXP,GH06066238,ZY821067183,rna-XM_013868384.3,chrC04G46100.1
softcore	Bna.MYB-SC-238	17	17	A07p016570.1_BnaEXP,BnaA07G0131100ZY,BnaA07G0141500QU,BnaA07G0168800SL,BnaA07G0176100WE,BnaA07G0176200TA,BnaA07G0177800NO,BnaA07G0183000ZS,BnaA07G0186700GG,BnaA07g16010D,chrC06G23950.1,BnapA07G01105920.1,GH06027696,Scaffold2g000173,ZY821028211,rna-XM_013797119.2,chrA07G20010.1
softcore	Bna.MYB-SC-239	17	17	A07G030730,chrA07g002910,A07p026760.1_BnaEXP,BnaA07G0233400ZY,BnaA07G0243900QU,BnaA07G0279000TA,BnaA07G0279600NO,BnaA07G0281300WE,BnaA07G0283000GG,BnaA07G0287000ZS,BnaA07g25800D,chrC06G35400.1,BnapA07G01118110.1,GH06028823,ZY821029320,rna-XM_022689434.2,chrA07G31200.1
softcore	Bna.MYB-SC-240	16	17	A07G032060,chrA07g003039,A07p027960.1_BnaEXP,BnaA07G0245900ZY,BnaA07G0256300QU,BnaA07G0282100SL,BnaA07G0291900TA,BnaA07G0293900WE,BnaA07G0295400GG,BnaA07G0300300ZS,BnaA07g26980D,chrC06G36840.1,BnapA07G01119640.1,GH06028969,ZY821029462,rna-XM_013796833.3,chrA07G32570.1
softcore	Bna.MYB-SC-241	17	17	A07G033150,chrA07g003152,A07p029000.1_BnaEXP,BnaA07G0256200ZY,BnaA07G0266100QU,BnaA07G0292100SL,BnaA07G0301900TA,BnaA07G0304000WE,BnaA07G0305200GG,BnaA07G0310500ZS,BnaA07g28100D,chrC06G37970.1,BnapA07G01120780.1,GH06029084,ZY821029573,rna-XM_013796879.3,chrA07G33710.1
softcore	Bna.MYB-SC-242	17	17	BnaC07G0455500WE,BnaC07G0470600SL,BnaC07G0484400ZY,BnaC07G0489100QU,BnaC07G0489800NO,BnaC07G0496200GG,BnaC07G0498900TA,BnaC07G0513900ZS,BnaC07g44270D,chrC07G47120.1,BnapC07G00492380.1,C07G054420,chrC07g005270,GH06083757,ZY821084534,rna-XM_022705871.2,chrC07G47550.1
softcore	Bna.MYB-SC-243	17	17	BnaC08G0236300GG,BnaC08G0245300WE,BnaC08G0247100QU,BnaC08G0251400ZY,BnaC08G0256000NO,BnaC08G0266600SL,BnaC08G0268900TA,BnaC08g20580D,chrC08G24850.1,BnapC08G00798790.1,C08G026970,chrC08g002741,C08p025110.1_BnaEXP,GH06087102,ZY821087810,rna-XM_013877252.3,chrC08G24460.1
softcore	Bna.MYB-SC-244	17	17	BnaC08G0307000GG,BnaC08G0316600WE,BnaC08G0321300ZY,BnaC08G0325900NO,BnaC08G0339200TA,BnaC08G0361100QU,BnaC08G0365700ZS,BnaCnng63050D,chrC08G31610.1,BnapC08G00807770.1,C08G034520,chrC08g003526,C08p032110.1_BnaEXP,GH06087844,ZY821088549,rna-XM_048764724.1,chrC08G31300.1
softcore	Bna.MYB-SC-245	17	17	BnaC08G0335200GG,BnaC08G0344900WE,BnaC08G0349200ZY,BnaC08G0354500NO,BnaC08G0364400SL,BnaC08G0367700TA,BnaC08G0390000QU,BnaC08G0396200ZS,BnaC08g30650D,chrC08G34540.1,C08G037760,chrC08g003856,C08p035010.1_BnaEXP,GH06088141,ZY821088857,rna-XM_013855313.3,chrC08G34230.1
softcore	Bna.MYB-SC-246	17	17	BnaC09G0277700SL,BnaC09G0388200ZY,BnaC09G0394000GG,BnaC09G0409300QU,BnaC09G0417500WE,BnaC09G0426400TA,BnaC09G0443500ZS,BnaC09g36060D,chrC09G40350.1,BnapC09G00328420.1,C09G043360,chrC09g004729,C09p034390.1_BnaEXP,GH06092830,ZY821093922,rna-XM_013850419.3,chrC09G40230.1
dispensable	Bna.MYB-D-265	12	17	A07G030710,BnaC06G0309500TA,BnaC06G0312300ZY,BnaC06G0312400SL,BnaC06G0316000GG,BnaC06G0317700NO,BnaC06G0328400ZS,BnaC06G0350400WE,BnaCnng17820D,Bnascaffold3248G0000100ZY,Bnascaffold3719G0000100ZY,Bnascaffold3890G0000100ZY,Bnascaffold4484G0000100ZY,C06G034740,GH06076741,ZY821077741,rna-XM_013790369.3
softcore	Bna.MYB-SC-247	16	16	A01G012290,chrA01g001181,A01p011500.1_BnaEXP,BnaA01G0035200WE,BnaA01G0045300TA,BnaA01G0048600QU,BnaA01G0083700NO,BnaA01G0112000GG,BnaA01G0114000ZY,BnaA01G0115800ZS,BnaA01g11280D,chrA01G12500.1,GH06000304,ZY821001161,rna-XM_013814251.3,chrA01G12430.1
softcore	Bna.MYB-SC-248	16	16	A02G018560,chrA02g002258,A02p017220.1_BnaEXP,BnaA02G0136700TA,BnaA02G0166700GG,BnaA02G0171900WE,BnaA02G0172200QU,BnaA02G0174300SL,BnaA02G0195000ZY,BnaA02g13730D,chrA02G10510.1,BnapA02G01045600.1,GH06005593,ZY821006644,rna-XM_013850231.3,chrA02G17850.1
dispensable	Bna.MYB-D-266	14	16	A03p010230.1_BnaEXP,BnaA03G0026800SL,BnaA03G0087300TA,BnaA03G0098400QU,BnaA03G0101100ZS,BnaA03G0101200ZS,BnaA03G0116600WE,BnaA03G0123700ZY,BnaA03g09270D,chrA03G11020.1,chrA03G11030.1,BnapA03G00963590.1,C03G010990,GH06009422,ZY821010305,chrA03G10950.1
softcore	Bna.MYB-SC-249	16	16	A03G034470,chrA03g004752,A03p044070.1_BnaEXP,BnaA03G0357600SL,BnaA03G0389500GG,BnaA03G0425600QU,BnaA03G0430800TA,BnaA03G0442800ZS,BnaA03G0450400WE,BnaA03G0453000ZY,chrA03G48460.1,BnapA03G01004070.1,GH06012991,ZY821013884,rna-XM_013885872.3,chrA03G47980.1
softcore	Bna.MYB-SC-250	16	16	A06G039330,chrA06g003457,A06p032000.1_BnaEXP,BnaA06G0341500TA,BnaA06G0355500QU,BnaA06G0355600SL,BnaA06G0357400GG,BnaA06G0363200ZY,BnaA06G0369800ZS,BnaA06G0400800WE,BnaA06g30710D,chrA06G37090.1,GH06024960,ZY821025482,rna-XM_048735315.1,chrA06G35960.1
softcore	Bna.MYB-SC-251	16	16	A07G007150,chrA07g000681,BnaA07G0023500ZY,BnaA07G0032300QU,BnaA07G0061400SL,BnaA07G0065500WE,BnaA07G0066000TA,BnaA07G0067300NO,BnaA07G0069300ZS,BnaA07g05740D,chrA07G07970.1,BnapA07G01091520.1,GH06026559,ZY821027069,rna-XM_013896583.3,chrA07G07690.1
softcore	Bna.MYB-SC-252	15	16	BnaC03G0580000SL,BnaC03G0635000ZY,BnaC03G0679400TA,BnaC03G0690500QU,BnaC03G0710000GG,BnaC03G0722300ZS,BnaC03g64160D,BnaC09G0061000WE,chrC03G67700.1,C03G070550,chrC03g007669,chrC03g007672,GH06059910,ZY821060766,rna-XM_013874557.3,chrC03G68350.1
softcore	Bna.MYB-SC-253	16	16	BnaC05G0183100QU,BnaC05G0218000ZY,BnaC05G0218200GG,BnaC05G0218300WE,BnaC05G0220200TA,BnaC05G0244400SL,BnaC05g20740D,chrC05G21400.1,BnapC05G00582590.1,C05G024050,chrC05g002092,C05p021410.1_BnaEXP,GH06069599,ZY821070579,rna-XM_013840203.3,chrC05G21270.1
softcore	Bna.MYB-SC-254	16	16	A07G036320,chrA07g003447,A07p032090.1_BnaEXP,BnaA07G0284200ZY,BnaA07G0295100QU,BnaA07G0320900SL,BnaA07G0329500TA,BnaA07G0333900WE,BnaA07G0338500ZS,BnaA07G0347300GG,BnaA07g30860D,chrC06G41280.1,BnapA07G01123860.1,GH06029399,rna-XM_022689621.2,chrA07G37050.1
softcore	Bna.MYB-SC-255	16	16	BnaC06G0218400WE,BnaC07G0348600SL,BnaC07G0361000ZY,BnaC07G0366300QU,BnaC07G0366500NO,BnaC07G0373800GG,BnaC07G0374600TA,BnaC07G0386400ZS,BnaC07g31640D,chrC07G34870.1,BnapC07G00477630.1,C07G041520,GH06082401,ZY821083216,rna-XM_013852040.3,chrC07G35170.1
softcore	Bna.MYB-SC-256	16	16	BnaC06G0187900WE,BnaC07G0377200SL,BnaC07G0391500ZY,BnaC07G0396700NO,BnaC07G0396700QU,BnaC07G0404400GG,BnaC07G0406100TA,BnaC07G0417700ZS,BnaC07g34790D,chrC07G37770.1,C07G044710,chrC07g004343,C07p028060.1_BnaEXP,GH06082752,rna-XM_013791492.3,chrC07G38210.1
dispensable	Bna.MYB-D-267	14	15	A09G060020,chrA09g005600,A09p047600.1_BnaEXP,BnaA09G0512100TA,BnaA09G0559500ZY,BnaA09G0572800GG,BnaA09G0580900WE,BnaA09G0589100QU,BnaA09g44500D,chrA09G57450.1,GH06039736,ZY821040011,rna-XM_013809161.3,chrA09G57370.1,chrC08G40900.1
softcore	Bna.MYB-SC-257	15	15	BnaC03G0028200QU,BnaC03G0033600ZY,BnaC03G0034200GG,BnaC03G0035500ZS,BnaC03g03210D,chrC03G03540.1,BnapC03G00003890.1,Bnascaffold1836G0075200SL,Bnascaffold2463G0039200NO,chrC03g000361,C03p005130.1_BnaEXP,GH06052877,ZY821053784,rna-XM_013870419.3,chrC03G03510.1
softcore	Bna.MYB-SC-258	15	15	BnaC05G0402100QU,BnaC05G0444100WE,BnaC05G0448700NO,BnaC05G0457500GG,BnaC05G0468000ZS,BnaC05G0469400ZY,BnaC05g39780D,BnaC06G0274400SL,chrC05G42270.1,C05G045690,chrC05g004834,GH06072181,ZY821073299,rna-XM_013886004.3,chrC05G42360.1
softcore	Bna.MYB-SC-259	15	15	BnaC09G0034800NO,BnaC09G0045300GG,BnaC09G0052500ZY,BnaC09G0064100ZS,BnaC09G0068400TA,BnaC09G0068800QU,BnaC09G0073500WE,BnaC09g05060D,chrC09G07090.1,BnapC09G00274600.1,C09G003850,chrC09g000590,C09p006700.1_BnaEXP,rna-XM_048769776.1,chrC09G06860.1
dispensable	Bna.MYB-D-268	14	15	chrA03g000715,A03p006250.1_BnaEXP,BnaA03G0021800GG,BnaA03G0050200TA,BnaA03G0062900ZS,BnaA03G0065400NO,BnaA03G0081200WE,BnaA03g05370D,BnaC09G0577700ZY,BnapA03G00959100.1,Bnascaffold570G0000700TA,C03G006750,GH06008992,rna-XM_013884717.3,chrA03G06780.1
softcore	Bna.MYB-SC-260	15	15	BnaC07G0297900SL,BnaC07G0310100ZY,BnaC07G0314800QU,BnaC07G0322400GG,BnaC07G0324800TA,BnaC07G0328900WE,BnaC07g27140D,BnapC07G00471310.1,C07G035780,chrC07g003472,C07p020280.1_BnaEXP,GH06081864,ZY821082675,rna-XM_013788625.3,chrC07G29910.1
dispensable	Bna.MYB-D-269	14	14	A01G016320,chrA01g001568,A01p015180.1_BnaEXP,BnaA01G0071900WE,BnaA01G0097700QU,BnaA01G0118500NO,BnaA01G0149300ZY,BnaA01g14800D,chrA01G16590.1,BnapA01G00848340.1,GH06000690,ZY821001549,rna-XM_013815056.2,chrA01G16440.1
dispensable	Bna.MYB-D-270	14	14	BnaC03G0081900ZY,BnaC03G0084600NO,BnaC03G0097500WE,BnaC03G0117100TA,BnaC03G0154200GG,chrC03G15970.1,BnapC03G00018680.1,C03G014950,chrC03g001623,C03p017050.1_BnaEXP,GH06054218,ZY821055098,rna-XM_013827907.3,chrC03G16160.1
dispensable	Bna.MYB-D-271	13	13	BnaC02G0048700ZY,BnaC02G0147200SL,BnaC02G0155200TA,BnaC02G0187600QU,BnaC02G0188400NO,BnaC02G0203400GG,BnaC02G0225800WE,BnaCnng61660D,chrC02G20430.1,BnapC02G00376270.1,GH06048891,Scaffold3337g000001,ZY821049558
dispensable	Bna.MYB-D-272	13	13	BnaC06G0162700SL,BnaC06G0164400TA,BnaC06G0164900ZY,BnaC06G0166800GG,BnaC06G0166800QU,BnaC06G0169400NO,BnaC06G0169500WE,BnaC06G0181400ZS,BnaC06g14460D,chrC06G14920.1,BnapC06G00722950.1,R186_chrC06p000320.1_BnaEXP,chrC06G14430.1
dispensable	Bna.MYB-D-273	13	13	BnaC08G0188800GG,BnaC08G0198600QU,BnaC08G0199000WE,BnaC08G0212000NO,BnaC08G0219600SL,BnaC08G0221000TA,BnaC08G0242900ZS,chrC08G20550.1,BnapC08G00792700.1,GH06086638,ZY821087344,rna-XM_013825740.3,chrC08G20210.1
dispensable	Bna.MYB-D-274	12	12	A08G027240,chrA08g002664,A08p023800.1_BnaEXP,BnaA08G0239700TA,BnaA08G0255700ZS,BnaA08g22480D,chrA08G28560.1,BnapA08G01165080.1,GH06032625,ZY821033127,rna-XM_013799760.3,chrA08G28320.1
dispensable	Bna.MYB-D-275	12	12	BnaC08G0405100GG,BnaC08G0417200WE,BnaC08G0419000ZY,BnaC08G0439700TA,BnaC08g37160D,chrC08G41320.1,C08G045150,chrC08g004601,C08p042260.1_BnaEXP,GH06088855,ZY821089594,rna-XM_013877715.3
dispensable	Bna.MYB-D-276	11	12	BnaC02G0016400SL,BnaC02G0035000QU,BnaC02G0035900NO,BnaC02G0066900GG,BnaC02G0076300WE,BnaC02G0083300ZS,BnaC02g07480D,BnapC02G00355940.1,Bnascaffold1214G0000200SL,C02G008320,C02p007520.1_BnaEXP,chrC02G07470.1
dispensable	Bna.MYB-D-277	8	11	chrA09g000836,BnaA09G0074900ZY,BnaC09G0037100NO,BnaC09G0054800ZY,chrC09G07340.1,chrC09g000612,GH06034971,ZY821035139,ZY821035199,rna-XM_048769782.1,chrC09G07110.1
dispensable	Bna.MYB-D-278	11	11	BnaC02G0037200GG,BnaC02G0045600WE,BnaC02G0052100ZS,BnaC02g04390D,BnaC08G0264200QU,BnapC02G00352310.1,Bnascaffold1876G0009100NO,C02G005260,C02p004770.1_BnaEXP,rna-XM_013857210.3,chrC02G04490.1
dispensable	Bna.MYB-D-279	10	10	BnaA03G0070300ZY,BnaC03G0057000GG,BnaC03G0058300ZS,chrC03G05880.1,Bnascaffold1836G0052700SL,Bnascaffold2463G0016000NO,chrC03g000553,C03p007360.1_BnaEXP,rna-XM_013819089.3,chrC03G05920.1
dispensable	Bna.MYB-D-280	10	10	BnaC08G0103800GG,BnaC08G0108300WE,BnaC08G0116500ZY,BnaC08G0116600QU,BnaC08G0137700TA,BnaC08G0154600ZS,chrC08G12250.1,chrC08g001508,C08p011900.2_BnaEXP,chrC08G12140.1
dispensable	Bna.MYB-D-281	8	9	BnaC09G0047700GG,BnaC09G0071000TA,BnaC09G0071400QU,BnaC09G0076000WE,BnaC09g05300D,C09p006910.1_BnaEXP,ZY821008993,rna-XM_048739463.1,rna-XM_048774258.1
dispensable	Bna.MYB-D-282	9	9	BnaA01G0335700NO,BnaC01G0364100QU,BnaC01G0393800TA,BnaC01G0411800WE,BnaC01G0460600SL,BnapC01G00691940.1,C01p036090.1_BnaEXP,GH06046942,rna-XM_048744803.1
dispensable	Bna.MYB-D-283	8	9	BnaC02G0008600SL,BnaC02G0060000GG,BnaC02G0075300ZS,BnaC02g06730D,BnapC02G00354970.1,BnapC02G00355020.1,C02G007550,C02p006840.1_BnaEXP,chrC02G06780.1
dispensable	Bna.MYB-D-284	9	9	A03G004060,A03p015880.1_BnaEXP,BnaA03G0139200TA,BnaA03G0150300QU,BnaA03G0156500NO,BnaA03G0170700WE,BnaAnng27960D,GH06009995,ZY821010862
dispensable	Bna.MYB-D-285	8	8	BnaA09G0037500NO,BnaA09G0040500ZS,chrA09G03350.1,BnapA09G00189440.1,GH06034097,ZY821034342,rna-XM_013869609.3,chrA09G03580.1
dispensable	Bna.MYB-D-286	8	8	BnaC08G0238700NO,BnaC08g06060D,chrC08G23110.1,BnapC08G00796220.1,C08G025100,chrC08g002537,C08p023360.1_BnaEXP,chrC08G22750.1
dispensable	Bna.MYB-D-287	8	8	BnaC04G0340500NO,BnaC04G0366200TA,BnaC04G0393400WE,BnaC04G0403700ZS,BnaC04g32490D,BnapC04G00160390.1,C04p032230.1_BnaEXP,chrC04G34730.1
dispensable	Bna.MYB-D-288	7	8	chrA07g001623,BnaA03G0229700TA,BnaA07G0111800QU,BnaA07G0144400TA,BnaC03G0272200GG,BnaC04G0206100WE,GH06027388,ZY821027903
dispensable	Bna.MYB-D-289	3	8	BnaA01G0368500GG,BnaA01G0383000ZS,BnaA03G0265200GG,BnaA03G0314300ZS,BnaA05G0339300GG,BnaA05G0442000ZS,BnaC01G0480900ZS,BnaC05G0445200QU
dispensable	Bna.MYB-D-290	7	7	A01G013430,chrA01g001279,BnaA01G0044800WE,BnaA01G0054600TA,BnaA01G0122100GG,BnaA01G0124200ZY,BnaA01G0125600ZS
dispensable	Bna.MYB-D-291	5	6	BnaC04G0335800ZS,BnaC04g27380D,chrC04G28850.1,Bnascaffold1719G0000200SL,chrC04G28800.1,chrC04G28890.1
dispensable	Bna.MYB-D-292	6	6	chrC04G55720.1,C04G066570,GH06067268,ZY821068218,rna-XM_048755343.1,chrC04G55880.1
dispensable	Bna.MYB-D-293	6	6	BnaC02G0327800ZY,BnaC02G0451300GG,BnaC02G0473400WE,BnaC02G0491800ZS,BnaC02g39010D,BnapC02G00413730.1
dispensable	Bna.MYB-D-294	6	6	A01p012510.1_BnaEXP,BnaA01G0058300QU,BnaA01G0093700NO,BnaA01g12370D,GH06000405,ZY821001268
dispensable	Bna.MYB-D-295	6	6	BnaA01G0136900TA,BnaA01G0160600QU,BnaA01G0208000GG,BnaA01G0212500ZY,BnaA01G0214800ZS,BnaA01g21090D
dispensable	Bna.MYB-D-296	4	6	A01G004600,chrA01g000443,C01G005280,GH06044048,ZY821000448,ZY821044687
dispensable	Bna.MYB-D-297	5	5	BnaC08G0405000GG,chrC08G41310.1,C08G045140,ZY821089593,rna-XM_048765152.1
dispensable	Bna.MYB-D-298	4	5	A09p047870.1_BnaEXP,BnaA05g29580D,BnaA09G0615600SL,BnaA09g44790D,Bnascaffold3420G0000300TA
dispensable	Bna.MYB-D-299	5	5	A08p012600.1_BnaEXP,BnaA08G0132900SL,BnaAnng38560D,Bnascaffold4348G0003600GG,ZY821031930
dispensable	Bna.MYB-D-300	5	5	A03p049580.1_BnaEXP,BnaA03G0416600SL,BnaA03G0485200QU,BnaA03G0487900TA,BnaA03g49030D
dispensable	Bna.MYB-D-301	4	4	chrC06g001757,GH06075202,ZY821076218,rna-XM_013784660.2
dispensable	Bna.MYB-D-302	4	4	BnapC06G00740250.1,chrC06g003139,C06p027610.1_BnaEXP,rna-XM_013839342.3
dispensable	Bna.MYB-D-303	3	4	BnaA07G0286900ZS,BnaCnng69610D,BnaCnng75540D,C06p029530.1_BnaEXP
dispensable	Bna.MYB-D-304	3	4	A06p012920.3_BnaEXP,BnaA06g12690D,BnaC08g18080D,ZY821023427
dispensable	Bna.MYB-D-305	4	4	BnaC04G0368100TA,BnaC04g32680D,GH06065048,ZY821065983
dispensable	Bna.MYB-D-306	4	4	BnaC05G0060700ZY,BnaC05g06410D,C05p006240.1_BnaEXP,ZY821068917
dispensable	Bna.MYB-D-307	3	4	chrA09g001481,BnaA02g31750D,BnaC02g40390D,ZY821036178
dispensable	Bna.MYB-D-308	3	4	BnaA01G0389700GG,Bnascaffold0026G0016900ZS,Scaffold2413g000002,Scaffold8612g000001
dispensable	Bna.MYB-D-309	3	3	BnaC07G0292400NO,BnaC07G0298400TA,BnaCnng73990D
dispensable	Bna.MYB-D-310	3	3	A03G036800,BnaA03G0474000WE,BnaA03g58600D
dispensable	Bna.MYB-D-311	3	3	BnaC08G0202700ZY,BnaC08g17650D,C08p020530.1_BnaEXP
dispensable	Bna.MYB-D-312	2	3	BnaA06g29370D,BnaC07g27330D,Bnascaffold1781G0000100ZY
dispensable	Bna.MYB-D-313	3	3	BnaC04G0157600QU,C04G017470,C04p013270.1_BnaEXP
dispensable	Bna.MYB-D-314	3	3	C03G005420,GH06052585,ZY821054027
dispensable	Bna.MYB-D-315	2	2	chrA07G19910.1,chrC06G23710.1
private	Bna.MYB-P-329	1	2	BnaAnng29990D,BnaAnng40310D
dispensable	Bna.MYB-D-316	2	2	BnaAnng41910D,C06G034790
dispensable	Bna.MYB-D-317	2	2	BnaC09G0469800NO,BnaC09g44160D
dispensable	Bna.MYB-D-318	2	2	BnaC07g25120D,C07p018250.1_BnaEXP
dispensable	Bna.MYB-D-319	2	2	GH06007470,ZY821008540
dispensable	Bna.MYB-D-320	2	2	GH06013613,ZY821014507
dispensable	Bna.MYB-D-321	2	2	GH06072147,ZY821073265
dispensable	Bna.MYB-D-322	2	2	GH06079999,ZY821080806
dispensable	Bna.MYB-D-323	2	2	chrA03g005003,BnaA03G0413800GG
dispensable	Bna.MYB-D-324	2	2	BnaA09G0046800TA,BnaA09G0061100GG
dispensable	Bna.MYB-D-325	2	2	A01G001180,Bnascaffold1809G0010900TA
dispensable	Bna.MYB-D-326	2	2	chrA06g001129,ZY821000182
dispensable	Bna.MYB-D-327	2	2	BnaA02G0205800SL,BnaC02G0227100NO
dispensable	Bna.MYB-D-328	2	2	BnaA01G0050700ZY,Bnascaffold520G0050900QU
private	Bna.MYB-P-330	1	2	BnaC01G0482100ZS,BnaC01G0482700ZS
private	Bna.MYB-P-331	1	1	chrA06G38210.1
private	Bna.MYB-P-332	1	1	rna-XM_048752568.1
private	Bna.MYB-P-333	1	1	rna-XM_048741172.1
private	Bna.MYB-P-334	1	1	rna-XM_013857591.3
[truncated: 19 more rows]

## Sheet: Table S5
Supplementary Table 5. Classification of subfamilies.
[truncated: 30 more rows]

[truncated: 10 more sheets: Table S6, Table S7, Table S8, Table S9, Table S10, Table S11, Table S12, Table S13, TableS14, Table S15]
